# Supplementary material for: Predicting oxygen levels in microbial habitats using a metagenome-based approach
Source: mSystems. 2026 Jun 16;11(7):e00545-26. doi: 10.1128/msystems.00545-26 (PMC13386939; doi:10.1128/msystems.00545-26)
Supplement: Table S1 — Ensemble classification model results for different test sets. [file msystems.00545-26-s0002.xlsx]

## Sheet: Sheet1
Table S1. Ensemble classification model results for different test sets.
Test Set Taxa	n Phyla	n Genomes	Accuracy	F1 Macro	F1 Weighted	F1 Binary
All phyla	31	5520	0.9788	0.9703	0.9788	0.9545
Common phyla	4	5046	0.979	0.9659	0.9789	0.9447
Pseudomonadota	1	1980	0.9763	0.8824	0.9747	0.7773
Actinomycetota	1	1202	0.9875	0.9646	0.9875	0.9362
Bacillota	1	1097	0.9635	0.9629	0.9635	0.9676
Bacteroidota	1	767	0.9948	0.99	0.9948	0.9831
Other phyla	27	474	0.9768	0.9729	0.9768	0.9832
