# Supplementary material for: Predicting oxygen levels in microbial habitats using a metagenome-based approach
Source: mSystems. 2026 Jun 16;11(7):e00545-26. doi: 10.1128/msystems.00545-26 (PMC13386939; doi:10.1128/msystems.00545-26)
Supplement: Table S4 — Key metadata from GTDB and BacDive for the 5520 bacterial genomes used to identify the top 20 gene predictors of aerobic versus anaerobic metabolisms. [file msystems.00545-26-s0005.xlsx]

## Sheet: bacdive_gtdb_metadata_5520
Table S4. Key metadata from GTDB and BacDive for the 5520 bacterial genomes used to identify the top 20 gene predictors of aerobic versus anaerobic metabolisms.
accession	checkm2_completeness	checkm2_contamination	checkm_completeness	checkm_contamination	gc_percentage	genome_size	gtdb_representative	gtdb_taxonomy	Domain	Phylum	Class	Order	Family	Genus	Species	ncbi_assembly_level	ncbi_country	ncbi_genbank_assembly_accession	ncbi_genome_category	ncbi_isolation_source	ncbi_refseq_category	ncbi_species_taxid	ncbi_taxid	Oxygen.tolerance	Oxygen2
RS_GCF_000019185.1	100	0.62	99.84	0	44.5909	5226917	TRUE	Bacteria;Pseudomonadota;Gammaproteobacteria;Enterobacterales;Shewanellaceae;Shewanella;Shewanella halifaxensis	Bacteria	Pseudomonadota	Gammaproteobacteria	Enterobacterales	Shewanellaceae	Shewanella	Shewanella halifaxensis	Complete Genome	none	GCA_000019185.1	none	none	representative genome	271098	458817	aerobe	aerobic
RS_GCF_000023065.1	100	1.12	100	0.54	49.027	3471292	TRUE	Bacteria;Pseudomonadota;Gammaproteobacteria;Enterobacterales;Aeromonadaceae;Tolumonas;Tolumonas auensis	Bacteria	Pseudomonadota	Gammaproteobacteria	Enterobacterales	Aeromonadaceae	Tolumonas	Tolumonas auensis	Complete Genome	Switzerland	GCA_000023065.1	none	sediment of freshwater lake	representative genome	43948	595494	aerobe	aerobic
RS_GCF_000385175.1	99.67	0.15	99.43	0.29	43.8804	2639352	TRUE	Bacteria;Bacillota;Bacilli;Staphylococcales;Salinicoccaceae;Salinicoccus;Salinicoccus albus	Bacteria	Bacillota	Bacilli	Staphylococcales	Salinicoccaceae	Salinicoccus	Salinicoccus albus	Contig	China	GCA_000385175.1	none	none	representative genome	418756	1123230	aerobe	aerobic
RS_GCF_000429405.1	100	0.18	100	0	41.9158	4431678	TRUE	Bacteria;Bacteroidota;Bacteroidia;Cytophagales;Cyclobacteriaceae;Algoriphagus;Algoriphagus marincola	Bacteria	Bacteroidota	Bacteroidia	Cytophagales	Cyclobacteriaceae	Algoriphagus	Algoriphagus marincola	Scaffold	South Korea	GCA_000429405.1	none	none	representative genome	264027	1120966	aerobe	aerobic
RS_GCF_001183985.1	100	1.54	96.72	4.1	37.5461	5428425	TRUE	Bacteria;Bacillota;Bacilli;Bacillales_B;DSM-1321;Peribacillus;Peribacillus loiseleuriae	Bacteria	Bacillota	Bacilli	Bacillales_B	DSM-1321	Peribacillus	Peribacillus loiseleuriae	Scaffold	China: Sichuan	GCA_001183985.1	none	soil	representative genome	1679170	1679170	aerobe	aerobic
RS_GCF_001438705.1	99.96	0.05	97.12	0	39.6706	1334438	TRUE	Bacteria;Bacillota;Bacilli;Lactobacillales;Lactobacillaceae;Weissella;Weissella kandleri	Bacteria	Bacillota	Bacilli	Lactobacillales	Lactobacillaceae	Weissella	Weissella kandleri	Scaffold	none	GCA_001438705.1	none	fermented sausages	representative genome	1616	1616	anaerobe	anaerobic
RS_GCF_013359755.1	100	0	99.78	0.81	61.5076	6318076	TRUE	Bacteria;Pseudomonadota;Alphaproteobacteria;Rhizobiales;Xanthobacteraceae;Tardiphaga;Tardiphaga robiniae	Bacteria	Pseudomonadota	Alphaproteobacteria	Rhizobiales	Xanthobacteraceae	Tardiphaga	Tardiphaga robiniae	Contig	Belgium: Ronse	GCA_013359755.1	none	Root nodules of a roadside Black locust	representative genome	943830	943830	aerobe	aerobic
RS_GCF_023634845.1	99.99	5.2	99.65	4.95	36.5248	4295405	TRUE	Bacteria;Bacteroidota;Bacteroidia;Flavobacteriales;Flavobacteriaceae;Flavobacterium;Flavobacterium amniphilum	Bacteria	Bacteroidota	Bacteroidia	Flavobacteriales	Flavobacteriaceae	Flavobacterium	Flavobacterium amniphilum	Scaffold	China: Taiwan	GCA_023634845.1	none	unknow	representative genome	1834035	1834035	aerobe	aerobic
RS_GCF_001936575.1	100	0.05	99.55	0.53	30.8692	5638422	TRUE	Bacteria;Bacteroidota;Bacteroidia;Flavobacteriales;Flavobacteriaceae;Tenacibaculum;Tenacibaculum agarivorans	Bacteria	Bacteroidota	Bacteroidia	Flavobacteriales	Flavobacteriaceae	Tenacibaculum	Tenacibaculum agarivorans	Contig	China: Shandong Province	GCA_001936575.1	none	leaf	representative genome	1908389	1908389	aerobe	aerobic
RS_GCF_000012845.1	99.97	1.28	99.42	0.38	45.0596	4811379	TRUE	Bacteria;Bacteroidota;Bacteroidia;Bacteroidales;Tannerellaceae;Parabacteroides;Parabacteroides distasonis	Bacteria	Bacteroidota	Bacteroidia	Bacteroidales	Tannerellaceae	Parabacteroides	Parabacteroides distasonis	Complete Genome	none	GCA_000012845.1	none	none	na	823	435591	anaerobe	anaerobic
RS_GCF_000770795.1	99.99	0.17	99.66	0.69	67.2447	3274406	TRUE	Bacteria;Pseudomonadota;Gammaproteobacteria;Xanthomonadales;Xanthomonadaceae;Noviluteimonas;Noviluteimonas dokdonensis	Bacteria	Pseudomonadota	Gammaproteobacteria	Xanthomonadales	Xanthomonadaceae	Noviluteimonas	Noviluteimonas dokdonensis	Contig	South Korea: Dokdo Island; East Sea (Sea of Japan)	GCA_000770795.1	none	soil	representative genome	414050	1300345	aerobe	aerobic
RS_GCF_000426505.1	98.62	0	100	0.87	60.5355	4626718	TRUE	Bacteria;Pseudomonadota;Alphaproteobacteria;Thalassobaculales;Thalassobaculaceae;Nisaea;Nisaea denitrificans	Bacteria	Pseudomonadota	Alphaproteobacteria	Thalassobaculales	Thalassobaculaceae	Nisaea	Nisaea denitrificans	Scaffold	Mediterranean Sea	GCA_000426505.1	none	none	representative genome	390877	1122607	aerobe	aerobic
RS_GCF_028401405.1	99.91	0.08	99.14	0.85	72.1502	8936924	TRUE	Bacteria;Actinomycetota;Actinomycetes;Streptomycetales;Streptomycetaceae;Streptomyces;Streptomyces heilongjiangensis	Bacteria	Actinomycetota	Actinomycetes	Streptomycetales	Streptomycetaceae	Streptomyces	Streptomyces heilongjiangensis	Contig	China: Hulin; Heilongjiang province	GCA_028401405.1	none	root surface	representative genome	945052	945052	aerobe	aerobic
RS_GCF_009688945.1	97.05	7.54	98.71	3.23	56.628	7324708	TRUE	Bacteria;Desulfobacterota;Desulfobacteria;Desulfobacterales;Desulfosarcinaceae;Desulfosarcina;Desulfosarcina alkanivorans	Bacteria	Desulfobacterota	Desulfobacteria	Desulfobacterales	Desulfosarcinaceae	Desulfosarcina	Desulfosarcina alkanivorans	Complete Genome	Kuwait:Shuaiba	GCA_009688945.1	none	shallow marine sediment	representative genome	571177	571177	anaerobe	anaerobic
RS_GCF_002259585.1	99.5	0.1	92.43	1.16	47.3328	1741326	TRUE	Bacteria;Actinomycetota;Actinomycetes;Actinomycetales;Bifidobacteriaceae;Bombiscardovia;Bombiscardovia coagulans	Bacteria	Actinomycetota	Actinomycetes	Actinomycetales	Bifidobacteriaceae	Bombiscardovia	Bombiscardovia coagulans	Contig	Czech Republic	GCA_002259585.1	none	Digestive tract	representative genome	686666	686666	anaerobe	anaerobic
RS_GCF_000014445.1	99.99	1.23	100	0.53	37.6686	2075763	TRUE	Bacteria;Bacillota;Bacilli;Lactobacillales;Lactobacillaceae;Leuconostoc;Leuconostoc mesenteroides	Bacteria	Bacillota	Bacilli	Lactobacillales	Lactobacillaceae	Leuconostoc	Leuconostoc mesenteroides	Complete Genome	none	GCA_000014445.1	none	none	representative genome	1245	203120	anaerobe	anaerobic
RS_GCF_004354085.1	99.99	0.17	100	1.46	59.8688	4193411	TRUE	Bacteria;Pseudomonadota;Gammaproteobacteria;Pseudomonadales;Halieaceae;Halioglobus;Halioglobus unicus	Bacteria	Pseudomonadota	Gammaproteobacteria	Pseudomonadales	Halieaceae	Halioglobus	Halioglobus unicus	Scaffold	South Korea: Gangwha Island; Incheon	GCA_004354085.1	none	tidal mudflat	representative genome	2547392	2547392	aerobe	aerobic
RS_GCF_002157205.1	99.99	0	98.68	0.22	59.0473	3667185	TRUE	Bacteria;Pseudomonadota;Gammaproteobacteria;Pseudomonadales;Halomonadaceae;Kushneria;Kushneria marisflavi	Bacteria	Pseudomonadota	Gammaproteobacteria	Pseudomonadales	Halomonadaceae	Kushneria	Kushneria marisflavi	Complete Genome	South Korea: Boryung	GCA_002157205.1	none	Yellow Sea water	representative genome	157779	157779	obligate aerobe	aerobic
RS_GCF_005885605.1	100	0.78	98.77	1.84	38.6762	3722219	TRUE	Bacteria;Pseudomonadota;Gammaproteobacteria;Enterobacterales;Alteromonadaceae;Colwellia;Colwellia ponticola	Bacteria	Pseudomonadota	Gammaproteobacteria	Enterobacterales	Alteromonadaceae	Colwellia	Colwellia ponticola	Contig	South Korea: Oido	GCA_005885605.1	none	seawater	representative genome	2304625	2304625	aerobe	aerobic
RS_GCF_016863575.1	100	0.13	100	1.32	71.0181	6386706	TRUE	Bacteria;Actinomycetota;Actinomycetes;Mycobacteriales;Micromonosporaceae;Micromonospora;Micromonospora sediminimaris	Bacteria	Actinomycetota	Actinomycetes	Mycobacteriales	Micromonosporaceae	Micromonospora	Micromonospora sediminimaris	Contig	China:The South China Sea	GCA_016863575.1	none	Deep marine sediment	representative genome	547162	547162	aerobe	aerobic
RS_GCF_014196715.1	99.98	0.01	97.61	0.48	40.3278	5444802	TRUE	Bacteria;Bacteroidota;Bacteroidia;Sphingobacteriales;Sphingobacteriaceae;Pedobacter;Pedobacter zeae	Bacteria	Bacteroidota	Bacteroidia	Sphingobacteriales	Sphingobacteriaceae	Pedobacter	Pedobacter zeae	Scaffold	none	GCA_014196715.1	none	none	na	1737356	1737356	aerobe	aerobic
RS_GCF_000382345.1	100	2.31	99.85	1.48	66.2619	6594487	TRUE	Bacteria;Pseudomonadota;Gammaproteobacteria;Burkholderiales;Burkholderiaceae;Telluria;Telluria niastensis	Bacteria	Pseudomonadota	Gammaproteobacteria	Burkholderiales	Burkholderiaceae	Telluria	Telluria niastensis	Scaffold	South Korea	GCA_000382345.1	none	none	representative genome	544911	1122215	aerobe	aerobic
RS_GCF_000422505.1	100	1.25	99.73	0.05	48.5767	6760575	TRUE	Bacteria;Bacillota;Bacilli;Paenibacillales;Paenibacillaceae;Paenibacillus_D;Paenibacillus_D pinihumi	Bacteria	Bacillota	Bacilli	Paenibacillales	Paenibacillaceae	Paenibacillus_D	Paenibacillus_D pinihumi	Scaffold	South Korea	GCA_000422505.1	none	none	representative genome	669462	1122924	aerobe	aerobic
RS_GCF_002356335.1	100	0.2	99.33	0.36	63.9523	4994485	TRUE	Bacteria;Actinomycetota;Actinomycetes;Mycobacteriales;Mycobacteriaceae;Mycobacterium;Mycobacterium stephanolepidis	Bacteria	Actinomycetota	Actinomycetes	Mycobacteriales	Mycobacteriaceae	Mycobacterium	Mycobacterium stephanolepidis	Complete Genome	Japan:Ehime	GCA_002356335.1	none	none	representative genome	1520670	1520670	aerobe	aerobic
RS_GCF_000186245.1	100	0.02	99.18	0.82	53.9119	2101285	TRUE	Bacteria;Campylobacterota;Campylobacteria;Campylobacterales;Sulfurovaceae;Nitratifractor;Nitratifractor salsuginis	Bacteria	Campylobacterota	Campylobacteria	Campylobacterales	Sulfurovaceae	Nitratifractor	Nitratifractor salsuginis	Complete Genome	Japan	GCA_000186245.1	none	deep-sea hydrothermal vent chimney from the Iheya North hydrothermal field in the Mid-Okinawa Trough	representative genome	269261	749222	anaerobe	anaerobic
RS_GCF_900109575.1	100	4.17	100	3.81	38.9423	6780495	TRUE	Bacteria;Bacteroidota;Bacteroidia;Sphingobacteriales;Sphingobacteriaceae;Olivibacter;Olivibacter domesticus	Bacteria	Bacteroidota	Bacteroidia	Sphingobacteriales	Sphingobacteriaceae	Olivibacter	Olivibacter domesticus	Scaffold	none	GCA_900109575.1	none	none	representative genome	407022	407022	aerobe	aerobic
RS_GCF_000423845.1	100	0.93	99.17	0.62	37.0999	1729593	TRUE	Bacteria;Desulfobacterota;Thermodesulfobacteria;Thermodesulfobacteriales;Thermodesulfobacteriaceae;Thermodesulfobacterium;Thermodesulfobacterium hveragerdense	Bacteria	Desulfobacterota	Thermodesulfobacteria	Thermodesulfobacteriales	Thermodesulfobacteriaceae	Thermodesulfobacterium	Thermodesulfobacterium hveragerdense	Scaffold	Iceland	GCA_000423845.1	none	none	representative genome	53424	1123372	anaerobe	anaerobic
RS_GCF_003399445.1	99.54	0.04	97.03	0.4	59.3395	3400641	TRUE	Bacteria;Pseudomonadota;Alphaproteobacteria;Caulobacterales;Parvularculaceae;Parvularcula;Parvularcula marina	Bacteria	Pseudomonadota	Alphaproteobacteria	Caulobacterales	Parvularculaceae	Parvularcula	Parvularcula marina	Scaffold	China: South China Sea	GCA_003399445.1	none	seawater	representative genome	2292771	2292771	aerobe	aerobic
RS_GCF_017876535.1	99.82	0.78	99.54	2.33	64.2182	4807802	TRUE	Bacteria;Actinomycetota;Actinomycetes;Actinomycetales;Micrococcaceae;Paeniglutamicibacter;Paeniglutamicibacter kerguelensis	Bacteria	Actinomycetota	Actinomycetes	Actinomycetales	Micrococcaceae	Paeniglutamicibacter	Paeniglutamicibacter kerguelensis	Contig	Antarctica	GCA_017876535.1	none	none	representative genome	254788	254788	aerobe	aerobic
RS_GCF_002807055.1	99.99	0.66	98.35	1.52	34.3101	3519809	TRUE	Bacteria;Bacteroidota;Bacteroidia;Flavobacteriales;Flavobacteriaceae;Confluentibacter;Confluentibacter citreus	Bacteria	Bacteroidota	Bacteroidia	Flavobacteriales	Flavobacteriaceae	Confluentibacter	Confluentibacter citreus	Contig	China: Xinjiang; Sayram Lake	GCA_002807055.1	none	sediment	representative genome	2007307	2007307	aerobe	aerobic
RS_GCF_014196125.1	99.74	0.01	100	0.65	67.0351	3409076	TRUE	Bacteria;Pseudomonadota;Alphaproteobacteria;Caulobacterales;Caulobacteraceae;Brevundimonas;Brevundimonas mediterranea	Bacteria	Pseudomonadota	Alphaproteobacteria	Caulobacterales	Caulobacteraceae	Brevundimonas	Brevundimonas mediterranea	Scaffold	none	GCA_014196125.1	none	none	representative genome	74329	74329	aerobe	aerobic
RS_GCF_001676655.1	100	0.14	98.77	0.37	55.7471	2492918	TRUE	Bacteria;Pseudomonadota;Gammaproteobacteria;Pseudomonadales;Moraxellaceae;Perlucidibaca;Perlucidibaca aquatica	Bacteria	Pseudomonadota	Gammaproteobacteria	Pseudomonadales	Moraxellaceae	Perlucidibaca	Perlucidibaca aquatica	Contig	South Korea: Samcheok	GCA_001676655.1	none	freshwater	representative genome	1852776	1852776	aerobe	aerobic
RS_GCF_003350405.1	100	0.42	100	0.54	64.3837	4176944	TRUE	Bacteria;Pseudomonadota;Alphaproteobacteria;Acetobacterales;Acetobacteraceae;Gluconacetobacter;Gluconacetobacter liquefaciens	Bacteria	Pseudomonadota	Alphaproteobacteria	Acetobacterales	Acetobacteraceae	Gluconacetobacter	Gluconacetobacter liquefaciens	Scaffold	none	GCA_003350405.1	none	none	representative genome	89584	89584	aerobe	aerobic
RS_GCF_000425585.1	99.99	0.03	99.01	0	48.0833	4686152	TRUE	Bacteria;Bacteroidota;Bacteroidia;Chitinophagales;Chitinophagaceae;Terrimonas;Terrimonas ferruginea	Bacteria	Bacteroidota	Bacteroidia	Chitinophagales	Chitinophagaceae	Terrimonas	Terrimonas ferruginea	Scaffold	none	GCA_000425585.1	none	none	representative genome	249	1123356	obligate aerobe	aerobic
RS_GCF_000196275.1	100	0.01	99.58	0	66.472	3247018	TRUE	Bacteria;Deinococcota;Deinococci;Deinococcales;Deinococcaceae;Deinococcus;Deinococcus geothermalis	Bacteria	Deinococcota	Deinococci	Deinococcales	Deinococcaceae	Deinococcus	Deinococcus geothermalis	Complete Genome	none	GCA_000196275.1	none	none	representative genome	68909	319795	obligate aerobe	aerobic
RS_GCF_000341105.1	99.44	0.22	99.73	0.55	74.8431	6909969	TRUE	Bacteria;Actinomycetota;Actinomycetes;Streptosporangiales;Streptosporangiaceae;Nocardiopsis_A;Nocardiopsis_A potens	Bacteria	Actinomycetota	Actinomycetes	Streptosporangiales	Streptosporangiaceae	Nocardiopsis_A	Nocardiopsis_A potens	Contig	none	GCA_000341105.1	none	household dustbin	representative genome	1246458	570268	aerobe	aerobic
RS_GCF_000526415.1	99.39	0.5	97.58	0	65.7738	4475263	TRUE	Bacteria;Chloroflexota;Chloroflexia;Chloroflexales;Kallotenuaceae;Kallotenue;Kallotenue papyrolyticum	Bacteria	Chloroflexota	Chloroflexia	Chloroflexales	Kallotenuaceae	Kallotenue	Kallotenue papyrolyticum	Contig	none	GCA_000526415.1	none	not provided; submitted under MIGS 2.1	representative genome	1325125	1325125	aerobe	aerobic
RS_GCF_007991755.1	100	0.08	100	0	74.4052	4064307	TRUE	Bacteria;Actinomycetota;Actinomycetes;Actinomycetales;Cellulomonadaceae;Pengzhenrongella;Pengzhenrongella aerilata	Bacteria	Actinomycetota	Actinomycetes	Actinomycetales	Cellulomonadaceae	Pengzhenrongella	Pengzhenrongella aerilata	Contig	none	GCA_007991755.1	none	none	representative genome	515326	515326	aerobe	aerobic
RS_GCF_900104045.1	98.6	0.07	98.81	0	32.4722	2100696	TRUE	Bacteria;Desulfobacterota_I;Desulfovibrionia;Desulfovibrionales;Desulfonauticaceae;Desulfonauticus;Desulfonauticus submarinus	Bacteria	Desulfobacterota_I	Desulfovibrionia	Desulfovibrionales	Desulfonauticaceae	Desulfonauticus	Desulfonauticus submarinus	Contig	none	GCA_900104045.1	none	none	representative genome	206665	206665	anaerobe	anaerobic
RS_GCF_003286915.1	99.27	0.54	99.69	0.87	43.4754	6542746	TRUE	Bacteria;Bacteroidota;Bacteroidia;Cytophagales;Cyclobacteriaceae;Ohtaekwangia;Ohtaekwangia flava	Bacteria	Bacteroidota	Bacteroidia	Cytophagales	Cyclobacteriaceae	Ohtaekwangia	Ohtaekwangia flava	Contig	China: Shandong Province	GCA_003286915.1	none	upper soil sample	representative genome	2059302	2059302	aerobe	aerobic
RS_GCF_001270065.2	100	0.04	99.81	0.55	59.3941	4873611	TRUE	Bacteria;Pseudomonadota;Gammaproteobacteria;Burkholderiales;Burkholderiaceae;Limnohabitans_A;Limnohabitans_A planktonicus	Bacteria	Pseudomonadota	Gammaproteobacteria	Burkholderiales	Burkholderiaceae	Limnohabitans_A	Limnohabitans_A planktonicus	Contig	Czech Republic: Ceske Budejovice; Rimov Reservoir	GCA_001270065.2	none	freshwater reservoir	representative genome	540060	1293045	aerobe	aerobic
RS_GCF_002067135.1	99.81	0.01	100	0.3	54.4263	5828404	TRUE	Bacteria;Bacteroidota;Bacteroidia;Cytophagales;Spirosomataceae;Spirosoma;Spirosoma rigui	Bacteria	Bacteroidota	Bacteroidia	Cytophagales	Spirosomataceae	Spirosoma	Spirosoma rigui	Complete Genome	Korea:Woopo wetland	GCA_002067135.1	none	fresh water	representative genome	564064	564064	aerobe	aerobic
RS_GCF_003352185.1	100	0.84	99.93	0.36	60.5451	6324282	TRUE	Bacteria;Pseudomonadota;Gammaproteobacteria;Pseudomonadales;Pseudomonadaceae;Pseudomonas_E;Pseudomonas_E kribbensis	Bacteria	Pseudomonadota	Gammaproteobacteria	Pseudomonadales	Pseudomonadaceae	Pseudomonas_E	Pseudomonas_E kribbensis	Complete Genome	South Korea: Daejeon	GCA_003352185.1	none	garden soil (KRIBB; Daejeon; South Korea)	representative genome	1628086	1628086	aerobe	aerobic
RS_GCF_014192095.1	99.99	0.28	99.57	0	56.3976	6306857	TRUE	Bacteria;Pseudomonadota;Alphaproteobacteria;Rhizobiales;Rhizobiaceae;Phyllobacterium;Phyllobacterium trifolii	Bacteria	Pseudomonadota	Alphaproteobacteria	Rhizobiales	Rhizobiaceae	Phyllobacterium	Phyllobacterium trifolii	Scaffold	none	GCA_014192095.1	none	none	representative genome	300193	300193	aerobe	aerobic
RS_GCF_000196795.1	100	0.04	100	0.68	38.7321	4152543	TRUE	Bacteria;Pseudomonadota;Gammaproteobacteria;Pseudomonadales;Moraxellaceae;Acinetobacter;Acinetobacter oleivorans	Bacteria	Pseudomonadota	Gammaproteobacteria	Pseudomonadales	Moraxellaceae	Acinetobacter	Acinetobacter oleivorans	Complete Genome	none	GCA_000196795.1	none	none	representative genome	1148157	436717	aerobe	aerobic
RS_GCF_010723305.1	99.82	0.29	99.09	0.91	65.656	4335050	TRUE	Bacteria;Actinomycetota;Actinomycetes;Mycobacteriales;Mycobacteriaceae;Mycobacterium;Mycobacterium botniense	Bacteria	Actinomycetota	Actinomycetes	Mycobacteriales	Mycobacteriaceae	Mycobacterium	Mycobacterium botniense	Contig	none	GCA_010723305.1	none	none	representative genome	84962	84962	aerobe	aerobic
GB_GCA_019339365.1	99.98	4.28	97.6	2.48	45.3038	5363931	TRUE	Bacteria;Pseudomonadota;Gammaproteobacteria;Enterobacterales;Vibrionaceae;Vibrio;Vibrio neptunius	Bacteria	Pseudomonadota	Gammaproteobacteria	Enterobacterales	Vibrionaceae	Vibrio	Vibrio neptunius	Complete Genome	none	GCA_019339365.1	none	none	na	170651	170651	aerobe	aerobic
RS_GCF_000423445.1	99.91	0.87	100	0.66	67.9711	2938072	TRUE	Bacteria;Actinomycetota;Actinomycetes;Propionibacteriales;Propionibacteriaceae;Acidipropionibacterium;Acidipropionibacterium thoenii	Bacteria	Actinomycetota	Actinomycetes	Propionibacteriales	Propionibacteriaceae	Acidipropionibacterium	Acidipropionibacterium thoenii	Scaffold	none	GCA_000423445.1	none	none	representative genome	1751	1122998	anaerobe	anaerobic
RS_GCF_014635305.1	100	0.09	99.31	1.45	68.0825	4809572	TRUE	Bacteria;Actinomycetota;Actinomycetes;Mycobacteriales;Mycobacteriaceae;Williamsia_A;Williamsia_A phyllosphaerae	Bacteria	Actinomycetota	Actinomycetes	Mycobacteriales	Mycobacteriaceae	Williamsia_A	Williamsia_A phyllosphaerae	Contig	none	GCA_014635305.1	none	none	representative genome	885042	885042	aerobe	aerobic
RS_GCF_000372865.1	99.99	0.49	99.54	0.29	54.0673	4978464	TRUE	Bacteria;Pseudomonadota;Gammaproteobacteria;Methylococcales;Methylomonadaceae;Methylosarcina;Methylosarcina fibrata	Bacteria	Pseudomonadota	Gammaproteobacteria	Methylococcales	Methylomonadaceae	Methylosarcina	Methylosarcina fibrata	Scaffold	USA	GCA_000372865.1	none	upper soil layer of a landfill; Athens; GA	representative genome	105972	1132443	aerobe	aerobic
RS_GCF_000970795.1	99.59	0.54	98.95	0	39.3043	1815047	TRUE	Bacteria;Bacillota;Bacilli;Lactobacillales;Lactobacillaceae;Bombilactobacillus;Bombilactobacillus mellifer	Bacteria	Bacillota	Bacilli	Lactobacillales	Lactobacillaceae	Bombilactobacillus	Bombilactobacillus mellifer	Scaffold	Sweden: Jonstorp	GCA_000970795.1	none	gut	representative genome	1218492	1218492	anaerobe	anaerobic
RS_GCF_900142955.1	100	2.08	99.33	3.36	34.9422	5217774	TRUE	Bacteria;Bacillota;Clostridia;Lachnospirales;Lachnospiraceae;Anaerosporobacter;Anaerosporobacter mobilis	Bacteria	Bacillota	Clostridia	Lachnospirales	Lachnospiraceae	Anaerosporobacter	Anaerosporobacter mobilis	Scaffold	none	GCA_900142955.1	none	none	representative genome	264463	1120996	anaerobe	anaerobic
GB_GCA_000010565.1	99.99	1.29	100	0.63	52.9611	3025375	TRUE	Bacteria;Bacillota;Desulfotomaculia;Desulfotomaculales;Pelotomaculaceae;Pelotomaculum;Pelotomaculum thermopropionicum	Bacteria	Bacillota	Desulfotomaculia	Desulfotomaculales	Pelotomaculaceae	Pelotomaculum	Pelotomaculum thermopropionicum	Complete Genome	none	GCA_000010565.1	none	none	na	110500	370438	anaerobe	anaerobic
RS_GCF_900100605.1	99.01	0.84	99.31	2.99	69.3	7057140	TRUE	Bacteria;Actinomycetota;Actinomycetes;Streptosporangiales;Streptosporangiaceae;Sinosporangium;Sinosporangium album	Bacteria	Actinomycetota	Actinomycetes	Streptosporangiales	Streptosporangiaceae	Sinosporangium	Sinosporangium album	Scaffold	none	GCA_900100605.1	none	none	representative genome	504805	504805	aerobe	aerobic
RS_GCF_900104215.1	99.99	0.11	99.94	0	56.1965	3602125	TRUE	Bacteria;Desulfobacterota_I;Desulfovibrionia;Desulfovibrionales;Desulfonatronaceae;Desulfonatronum;Desulfonatronum thiosulfatophilum	Bacteria	Desulfobacterota_I	Desulfovibrionia	Desulfovibrionales	Desulfonatronaceae	Desulfonatronum	Desulfonatronum thiosulfatophilum	Contig	none	GCA_900104215.1	none	none	representative genome	617002	617002	anaerobe	anaerobic
RS_GCF_000474945.1	99.79	0.11	100	0.36	68.5095	4186503	TRUE	Bacteria;Pseudomonadota;Gammaproteobacteria;Nevskiales;Nevskiaceae;Solimonas;Solimonas soli	Bacteria	Pseudomonadota	Gammaproteobacteria	Nevskiales	Nevskiaceae	Solimonas	Solimonas soli	Scaffold	South Korea	GCA_000474945.1	none	none	representative genome	413479	1123261	aerobe	aerobic
RS_GCF_001642695.1	98.3	0.17	97.6	0.86	73.2901	7121774	TRUE	Bacteria;Actinomycetota;Actinomycetes;Streptomycetales;Streptomycetaceae;Streptomyces;Streptomyces chilikensis	Bacteria	Actinomycetota	Actinomycetes	Streptomycetales	Streptomycetaceae	Streptomyces	Streptomyces chilikensis	Scaffold	India: Chilika Lake; Odisha	GCA_001642695.2	none	Brackish lake sediment	representative genome	1194079	1194079	aerobe	aerobic
RS_GCF_002993965.1	97.49	0	98.65	0	30.5286	1542971	TRUE	Bacteria;Bacillota;Bacilli;Lactobacillales;Lactobacillaceae;Apilactobacillus;Apilactobacillus timberlakei	Bacteria	Bacillota	Bacilli	Lactobacillales	Lactobacillaceae	Apilactobacillus	Apilactobacillus timberlakei	Contig	USA: Riverside; CA	GCA_002993965.1	none	adult bee gut	representative genome	2008380	2008380	aerobe	aerobic
RS_GCF_000473205.1	99.99	1.31	99.82	0	59.2692	5049234	TRUE	Bacteria;Pseudomonadota;Alphaproteobacteria;Rhodobacterales;Rhodobacteraceae;Pseudophaeobacter;Pseudophaeobacter arcticus	Bacteria	Pseudomonadota	Alphaproteobacteria	Rhodobacterales	Rhodobacteraceae	Pseudophaeobacter	Pseudophaeobacter arcticus	Scaffold	Arctic Ocean	GCA_000473205.1	none	none	representative genome	385492	999550	aerobe	aerobic
RS_GCF_000380005.1	100	0.06	99.62	0	35.7808	1877438	TRUE	Bacteria;Bacillota;Bacilli;Lactobacillales;Streptococcaceae;Streptococcus;Streptococcus didelphis	Bacteria	Bacillota	Bacilli	Lactobacillales	Streptococcaceae	Streptococcus	Streptococcus didelphis	Scaffold	USA	GCA_000380005.1	none	Skin lesions; spleen; liver and lungs of nine opossums	representative genome	102886	1123301	aerobe	aerobic
RS_GCF_002287375.1	100	0.27	98.67	0.89	37.2471	4362047	TRUE	Bacteria;Bacillota;Bacilli;Bacillales_D;Amphibacillaceae;Virgibacillus;Virgibacillus profundi	Bacteria	Bacillota	Bacilli	Bacillales_D	Amphibacillaceae	Virgibacillus	Virgibacillus profundi	Contig	Indian Ocean: Southwest Indian Ridge	GCA_002287375.1	none	marine sediments	representative genome	2024555	2024555	aerobe	aerobic
RS_GCF_000423865.1	99.76	0	98.11	0	34.431	1871474	TRUE	Bacteria;Nitrospirota;Thermodesulfovibrionia;Thermodesulfovibrionales;Thermodesulfovibrionaceae;Thermodesulfovibrio;Thermodesulfovibrio thiophilus	Bacteria	Nitrospirota	Thermodesulfovibrionia	Thermodesulfovibrionales	Thermodesulfovibrionaceae	Thermodesulfovibrio	Thermodesulfovibrio thiophilus	Scaffold	Japan	GCA_000423865.1	none	none	representative genome	340095	1123376	anaerobe	anaerobic
RS_GCF_000238255.3	100	0.69	100	0.47	40.8616	4752413	TRUE	Bacteria;Pseudomonadota;Gammaproteobacteria;Enterobacterales;Alteromonadaceae;Pseudoalteromonas;Pseudoalteromonas spongiae	Bacteria	Pseudomonadota	Gammaproteobacteria	Enterobacterales	Alteromonadaceae	Pseudoalteromonas	Pseudoalteromonas spongiae	Complete Genome	Hong Kong	GCA_000238255.4	none	none	representative genome	298657	1117319	aerobe	aerobic
RS_GCF_003149745.1	99.98	0.02	99.34	0.71	37.622	3614652	TRUE	Bacteria;Bacteroidota;Bacteroidia;Flavobacteriales;Flavobacteriaceae;Flagellimonas;Flagellimonas aquimarina	Bacteria	Bacteroidota	Bacteroidia	Flavobacteriales	Flavobacteriaceae	Flagellimonas	Flagellimonas aquimarina	Scaffold	South Korea: Seo san	GCA_003149745.1	none	sea weed	representative genome	2201895	2201895	aerobe	aerobic
RS_GCF_001651805.1	100	0.49	100	0.07	58.7916	5191608	TRUE	Bacteria;Pseudomonadota;Gammaproteobacteria;Pseudomonadales;Balneatricaceae;Marinobacterium_A;Marinobacterium_A aestuarii	Bacteria	Pseudomonadota	Gammaproteobacteria	Pseudomonadales	Balneatricaceae	Marinobacterium_A	Marinobacterium_A aestuarii	Complete Genome	South Korea: Boryeong-si; brackishwater	GCA_001651805.1	none	brackish water	representative genome	1821621	1821621	aerobe	aerobic
RS_GCF_003610355.1	100	2.13	99.84	1.93	39.8406	6733110	TRUE	Bacteria;Bacteroidota;Bacteroidia;Sphingobacteriales;Sphingobacteriaceae;Sphingobacterium;Sphingobacterium detergens	Bacteria	Bacteroidota	Bacteroidia	Sphingobacteriales	Sphingobacteriaceae	Sphingobacterium	Sphingobacterium detergens	Scaffold	none	GCA_003610355.1	none	none	representative genome	1145106	1145106	aerobe	aerobic
RS_GCF_006335005.1	96.33	0.11	97.83	0.52	71.8855	4483902	TRUE	Bacteria;Actinomycetota;Actinomycetes;Propionibacteriales;Nocardioidaceae;Nocardioides;Nocardioides albidus	Bacteria	Actinomycetota	Actinomycetes	Propionibacteriales	Nocardioidaceae	Nocardioides	Nocardioides albidus	Scaffold	South Korea	GCA_006335005.1	none	garden soil	representative genome	1517589	1517589	aerobe	aerobic
RS_GCF_004634215.1	96.08	0	99.15	0.21	63.9259	3905537	TRUE	Bacteria;Deinococcota;Deinococci;Deinococcales;Deinococcaceae;Deinococcus;Deinococcus fonticola	Bacteria	Deinococcota	Deinococci	Deinococcales	Deinococcaceae	Deinococcus	Deinococcus fonticola	Contig	Hungary: Budapest	GCA_004634215.1	none	Diana-Hygieia radioactive thermal spring biofilm	representative genome	2528713	2528713	aerobe	aerobic
RS_GCF_004310325.1	100	0.08	99.01	0.76	34.9907	3807999	TRUE	Bacteria;Bacteroidota;Bacteroidia;Flavobacteriales;Flavobacteriaceae;Jejuia;Jejuia flava	Bacteria	Bacteroidota	Bacteroidia	Flavobacteriales	Flavobacteriaceae	Jejuia	Jejuia flava	Contig	China: Weihai	GCA_004310325.1	none	sediment	representative genome	2527939	2527939	obligate aerobe	aerobic
RS_GCF_000735345.1	100	0.09	99.66	0.16	53.8951	4867810	TRUE	Bacteria;Pseudomonadota;Gammaproteobacteria;Enterobacterales;Enterobacteriaceae;Ewingella;Ewingella americana	Bacteria	Pseudomonadota	Gammaproteobacteria	Enterobacterales	Enterobacteriaceae	Ewingella	Ewingella americana	Contig	USA:Kentucky	GCA_000735345.1	none	human throat	na	41202	910964	aerobe	aerobic
RS_GCF_000420025.1	93.06	0.65	99.14	0	74.435	4470560	TRUE	Bacteria;Actinomycetota;Thermoleophilia;Solirubrobacterales;Solirubrobacteraceae;Patulibacter;Patulibacter americanus	Bacteria	Actinomycetota	Thermoleophilia	Solirubrobacterales	Solirubrobacteraceae	Patulibacter	Patulibacter americanus	Contig	USA	GCA_000420025.1	none	none	representative genome	588672	1122939	aerobe	aerobic
RS_GCF_000012885.1	100	0.7	99.35	0.65	55.1137	3665893	TRUE	Bacteria;Desulfobacterota;Desulfuromonadia;Desulfuromonadales;Syntrophotaleaceae;Syntrophotalea;Syntrophotalea carbinolica	Bacteria	Desulfobacterota	Desulfuromonadia	Desulfuromonadales	Syntrophotaleaceae	Syntrophotalea	Syntrophotalea carbinolica	Complete Genome	none	GCA_000012885.1	none	none	representative genome	19	338963	anaerobe	anaerobic
RS_GCF_004339675.1	99.98	0.64	100	0.6	67.2799	3665949	TRUE	Bacteria;Pseudomonadota;Alphaproteobacteria;Rhodobacterales;Rhodobacteraceae;Rhodovulum;Rhodovulum steppense	Bacteria	Pseudomonadota	Alphaproteobacteria	Rhodobacterales	Rhodobacteraceae	Rhodovulum	Rhodovulum steppense	Contig	none	GCA_004339675.1	none	none	representative genome	540251	540251	aerobe	aerobic
RS_GCF_901538355.1	96.35	0.18	95.23	2.27	58.1137	6690754	TRUE	Bacteria;Planctomycetota;Planctomycetia;Gemmatales;Gemmataceae;Tuwongella;Tuwongella immobilis	Bacteria	Planctomycetota	Planctomycetia	Gemmatales	Gemmataceae	Tuwongella	Tuwongella immobilis	Complete Genome	Australia	GCA_901538355.1	none	Lake water	representative genome	692036	692036	aerobe	aerobic
RS_GCF_001654865.1	100	0	100	0.21	49.488	4803576	TRUE	Bacteria;Pseudomonadota;Gammaproteobacteria;Enterobacterales;Enterobacteriaceae;Buttiauxella;Buttiauxella noackiae	Bacteria	Pseudomonadota	Gammaproteobacteria	Enterobacterales	Enterobacteriaceae	Buttiauxella	Buttiauxella noackiae	Contig	Australia	GCA_001654865.1	none	snail	na	82992	1354255	aerobe	aerobic
RS_GCF_900155945.1	98.67	0.71	99.57	0.36	55.5806	4680330	TRUE	Bacteria;Pseudomonadota;Gammaproteobacteria;Pseudomonadales;Balneatricaceae;Marinobacterium;Marinobacterium stanieri	Bacteria	Pseudomonadota	Gammaproteobacteria	Pseudomonadales	Balneatricaceae	Marinobacterium	Marinobacterium stanieri	Scaffold	none	GCA_900155945.1	none	none	representative genome	49186	49186	obligate aerobe	aerobic
RS_GCF_000173775.1	100	0.2	99.6	0.16	46.9709	4317478	TRUE	Bacteria;Pseudomonadota;Gammaproteobacteria;Enterobacterales;Enterobacteriaceae;Yersinia;Yersinia rohdei	Bacteria	Pseudomonadota	Gammaproteobacteria	Enterobacterales	Enterobacteriaceae	Yersinia	Yersinia rohdei	Contig	none	GCA_000173775.1	none	none	na	29485	527004	aerobe	aerobic
RS_GCF_003316695.1	99.99	0.34	99.19	0.41	27.0342	2426792	TRUE	Bacteria;Campylobacterota;Campylobacteria;Campylobacterales;Arcobacteraceae;Aliarcobacter;Aliarcobacter vitoriensis	Bacteria	Campylobacterota	Campylobacteria	Campylobacterales	Arcobacteraceae	Aliarcobacter	Aliarcobacter vitoriensis	Contig	Spain	GCA_003316695.1	none	none	representative genome	2011099	2011099	aerobe	aerobic
RS_GCF_900142005.1	100	6.94	99.07	2.97	40.0018	4034121	TRUE	Bacteria;Bacillota;Clostridia;Tissierellales;Dethiosulfatibacteraceae;Dethiosulfatibacter;Dethiosulfatibacter aminovorans	Bacteria	Bacillota	Clostridia	Tissierellales	Dethiosulfatibacteraceae	Dethiosulfatibacter	Dethiosulfatibacter aminovorans	Scaffold	none	GCA_900142005.1	none	none	representative genome	332095	1121476	anaerobe	anaerobic
RS_GCF_900176035.1	99.6	0.04	98.34	0.57	31.9217	2412168	TRUE	Bacteria;Bacillota;Peptococcia;Peptococcales;Desulfonisporaceae;Desulfonispora;Desulfonispora thiosulfatigenes	Bacteria	Bacillota	Peptococcia	Peptococcales	Desulfonisporaceae	Desulfonispora	Desulfonispora thiosulfatigenes	Contig	none	GCA_900176035.1	none	none	representative genome	83661	656914	anaerobe	anaerobic
RS_GCF_000735695.2	99.98	0.11	100	0.49	36.8541	2845737	TRUE	Bacteria;Bacteroidota;Bacteroidia;Flavobacteriales;Weeksellaceae;Kaistella;Kaistella haifensis	Bacteria	Bacteroidota	Bacteroidia	Flavobacteriales	Weeksellaceae	Kaistella	Kaistella haifensis	Contig	none	GCA_000735695.2	none	none	representative genome	421525	1450526	aerobe	aerobic
RS_GCF_000374425.1	100	0.07	99.96	0.62	38.5361	3692377	TRUE	Bacteria;Pseudomonadota;Gammaproteobacteria;Pseudomonadales;Moraxellaceae;Acinetobacter;Acinetobacter tjernbergiae	Bacteria	Pseudomonadota	Gammaproteobacteria	Pseudomonadales	Moraxellaceae	Acinetobacter	Acinetobacter tjernbergiae	Scaffold	Australia	GCA_000374425.1	none	none	na	202955	1120928	aerobe	aerobic
RS_GCF_003236305.1	99.99	0.35	100	2.37	70.8568	6518152	TRUE	Bacteria;Actinomycetota;Actinomycetes;Mycobacteriales;Micromonosporaceae;Micromonospora;Micromonospora endophytica	Bacteria	Actinomycetota	Actinomycetes	Mycobacteriales	Micromonosporaceae	Micromonospora	Micromonospora endophytica	Contig	China:Hainan Province	GCA_003236305.1	none	plant tissue	na	515350	515350	aerobe	aerobic
RS_GCF_001642835.1	99.96	0.42	98.68	1.35	34.7813	3834113	TRUE	Bacteria;Bacteroidota;Bacteroidia;Flavobacteriales;Flavobacteriaceae;Tamlana_A;Tamlana_A agarivorans	Bacteria	Bacteroidota	Bacteroidia	Flavobacteriales	Flavobacteriaceae	Tamlana_A	Tamlana_A agarivorans	Contig	none	GCA_001642835.1	none	seawater	representative genome	481183	481183	aerobe	aerobic
RS_GCF_003208655.1	99.98	0.49	100	0.98	41.6477	5716991	TRUE	Bacteria;Bacteroidota;Bacteroidia;Sphingobacteriales;Sphingobacteriaceae;Pedobacter;Pedobacter nutrimenti	Bacteria	Bacteroidota	Bacteroidia	Sphingobacteriales	Sphingobacteriaceae	Pedobacter	Pedobacter nutrimenti	Scaffold	none	GCA_003208655.1	none	none	representative genome	1241337	1241337	aerobe	aerobic
RS_GCF_001435815.1	99.99	0.33	99.48	1.31	36.1766	2914395	TRUE	Bacteria;Bacillota;Bacilli;Lactobacillales;Lactobacillaceae;Companilactobacillus;Companilactobacillus nantensis	Bacteria	Bacillota	Bacilli	Lactobacillales	Lactobacillaceae	Companilactobacillus	Companilactobacillus nantensis	Contig	France	GCA_001435815.1	none	wheat sourdough	na	305793	1423774	anaerobe	anaerobic
RS_GCF_018728565.1	100	0.06	99.67	0.66	39.0079	4923091	TRUE	Bacteria;Bacteroidota;Bacteroidia;Flavobacteriales;Flavobacteriaceae;Zobellia;Zobellia russellii	Bacteria	Bacteroidota	Bacteroidia	Flavobacteriales	Flavobacteriaceae	Zobellia	Zobellia russellii	Contig	Russia: Vladivostok; Troitsa Bay	GCA_018728565.1	none	none	representative genome	248907	248907	aerobe	aerobic
RS_GCF_003148845.1	99.93	0.02	97.46	0.87	44.2463	5939202	TRUE	Bacteria;Bacteroidota;Bacteroidia;Sphingobacteriales;Sphingobacteriaceae;Mucilaginibacter;Mucilaginibacter oryzae	Bacteria	Bacteroidota	Bacteroidia	Sphingobacteriales	Sphingobacteriaceae	Mucilaginibacter	Mucilaginibacter oryzae	Scaffold	South Korea: Jinju	GCA_003148845.1	none	none	representative genome	468058	468058	aerobe	aerobic
RS_GCF_000009765.2	100	0.01	99.89	0.79	70.7014	9119895	TRUE	Bacteria;Actinomycetota;Actinomycetes;Streptomycetales;Streptomycetaceae;Streptomyces;Streptomyces avermitilis	Bacteria	Actinomycetota	Actinomycetes	Streptomycetales	Streptomycetaceae	Streptomyces	Streptomyces avermitilis	Complete Genome	none	GCA_000009765.2	none	none	representative genome	33903	227882	aerobe	aerobic
RS_GCF_000420725.1	99.96	0.28	98.66	1.34	48.0425	3139679	TRUE	Bacteria;Bacillota;Bacilli;Bacillales_H;Marinococcaceae;Marinococcus;Marinococcus halotolerans	Bacteria	Bacillota	Bacilli	Bacillales_H	Marinococcaceae	Marinococcus	Marinococcus halotolerans	Contig	China	GCA_000420725.1	none	none	representative genome	301092	1122203	aerobe	aerobic
RS_GCF_003363155.1	99.98	0.08	98.5	1.78	60.4307	4940170	TRUE	Bacteria;Pseudomonadota;Gammaproteobacteria;Xanthomonadales;Rhodanobacteraceae;Dyella_B;Dyella_B monticola	Bacteria	Pseudomonadota	Gammaproteobacteria	Xanthomonadales	Rhodanobacteraceae	Dyella_B	Dyella_B monticola	Scaffold	China: Guangdong Province	GCA_003363155.1	none	forest soil	representative genome	1927958	1927958	aerobe	aerobic
RS_GCF_900102015.1	99.99	0.04	98.94	0.56	70.2592	3911774	TRUE	Bacteria;Pseudomonadota;Alphaproteobacteria;Rhodobacterales;Rhodobacteraceae;Limimaricola;Limimaricola pyoseonensis	Bacteria	Pseudomonadota	Alphaproteobacteria	Rhodobacterales	Rhodobacteraceae	Limimaricola	Limimaricola pyoseonensis	Scaffold	none	GCA_900102015.1	none	none	representative genome	521013	521013	aerobe	aerobic
RS_GCF_000768685.1	99.99	0.04	100	0	69.0418	3566056	TRUE	Bacteria;Actinomycetota;Actinomycetes;Actinomycetales;Dermatophilaceae;Knoellia;Knoellia subterranea	Bacteria	Actinomycetota	Actinomycetes	Actinomycetales	Dermatophilaceae	Knoellia	Knoellia subterranea	Contig	China	GCA_000768685.1	none	cave	representative genome	184882	1385521	aerobe	aerobic
RS_GCF_021403115.1	99.97	0.7	98.98	1.02	64.8978	4430016	TRUE	Bacteria;Pseudomonadota;Alphaproteobacteria;Sphingomonadales;Sphingomonadaceae;Sphingobium;Sphingobium sufflavum	Bacteria	Pseudomonadota	Alphaproteobacteria	Sphingomonadales	Sphingomonadaceae	Sphingobium	Sphingobium sufflavum	Contig	Taiwan	GCA_021403115.1	none	no	representative genome	1129547	1129547	aerobe	aerobic
RS_GCF_000730625.1	100	0	100	0.11	66.2339	5027590	TRUE	Bacteria;Pseudomonadota;Gammaproteobacteria;Pseudomonadales;Pseudomonadaceae;Pseudomonas_B;Pseudomonas_B oryzihabitans	Bacteria	Pseudomonadota	Gammaproteobacteria	Pseudomonadales	Pseudomonadaceae	Pseudomonas_B	Pseudomonas_B oryzihabitans	Contig	none	GCA_000730625.1	none	none	na	47885	1215113	obligate aerobe	aerobic
RS_GCF_001816125.1	99.42	2.22	97.12	0.74	63.1358	5700921	TRUE	Bacteria;Bacteroidota;Bacteroidia;Cytophagales;Hymenobacteraceae;Hymenobacter;Hymenobacter coccineus	Bacteria	Bacteroidota	Bacteroidia	Cytophagales	Hymenobacteraceae	Hymenobacter	Hymenobacter coccineus	Contig	Antarctica: James Ross Island; Panorama Pass	GCA_001816125.1	none	stone surface covered by lichens (Usnea antarctica)	representative genome	1908235	1908235	aerobe	aerobic
RS_GCF_000734965.1	100	0.06	99.9	0.5	53.5898	4929751	TRUE	Bacteria;Pseudomonadota;Gammaproteobacteria;Enterobacterales;Enterobacteriaceae;Trabulsiella;Trabulsiella guamensis	Bacteria	Pseudomonadota	Gammaproteobacteria	Enterobacterales	Enterobacteriaceae	Trabulsiella	Trabulsiella guamensis	Contig	Guam	GCA_000734965.1	none	vacuum cleaner dust	representative genome	158852	1005994	aerobe	aerobic
RS_GCF_900176365.1	98.42	3.13	98.71	2.47	46.5371	5035799	TRUE	Bacteria;Desulfobacterota;Desulfobacteria;Desulfobacterales;Desulfobacteraceae;Desulfocicer;Desulfocicer vacuolatum	Bacteria	Desulfobacterota	Desulfobacteria	Desulfobacterales	Desulfobacteraceae	Desulfocicer	Desulfocicer vacuolatum	Scaffold	none	GCA_900176365.1	none	none	representative genome	2298	1121400	anaerobe	anaerobic
RS_GCF_008086175.1	99.52	0.27	99.67	0.33	34.9342	3285275	TRUE	Bacteria;Bacteroidota;Bacteroidia;Flavobacteriales;Flavobacteriaceae;Bizionia;Bizionia saleffrena	Bacteria	Bacteroidota	Bacteroidia	Flavobacteriales	Flavobacteriaceae	Bizionia	Bizionia saleffrena	Contig	Antarctica: Vestfold Hills	GCA_008086175.1	none	Antarctic coastal sea-ice brine	representative genome	291189	291189	aerobe	aerobic
RS_GCF_004564275.1	100	0.84	99.57	0	68.3972	4487171	TRUE	Bacteria;Pseudomonadota;Alphaproteobacteria;Sphingomonadales;Sphingomonadaceae;Allosphingosinicella;Allosphingosinicella parva	Bacteria	Pseudomonadota	Alphaproteobacteria	Sphingomonadales	Sphingomonadaceae	Allosphingosinicella	Allosphingosinicella parva	Contig	South Korea	GCA_004564275.1	none	soil	representative genome	2555898	2555898	aerobe	aerobic
RS_GCF_014203155.1	100	0.56	99.42	0.39	65.7268	4851211	TRUE	Bacteria;Pseudomonadota;Alphaproteobacteria;Rhizobiales;Rhizobiaceae;Shinella;Shinella fusca	Bacteria	Pseudomonadota	Alphaproteobacteria	Rhizobiales	Rhizobiaceae	Shinella	Shinella fusca	Scaffold	none	GCA_014203155.1	none	none	representative genome	544480	544480	anaerobe	anaerobic
RS_GCF_002934265.1	100	0.12	100	1.7	71.7532	8431890	TRUE	Bacteria;Actinomycetota;Actinomycetes;Mycobacteriales;Pseudonocardiaceae;Actinokineospora;Actinokineospora auranticolor	Bacteria	Actinomycetota	Actinomycetes	Mycobacteriales	Pseudonocardiaceae	Actinokineospora	Actinokineospora auranticolor	Contig	Japan: Yamanashi	GCA_002934265.1	none	none	representative genome	155976	155976	obligate aerobe	aerobic
RS_GCF_020687805.1	100	0.04	99.45	1.3	46.2355	5239599	TRUE	Bacteria;Pseudomonadota;Gammaproteobacteria;Enterobacterales;Alteromonadaceae;Planctobacterium;Planctobacterium marinum	Bacteria	Pseudomonadota	Gammaproteobacteria	Enterobacterales	Alteromonadaceae	Planctobacterium	Planctobacterium marinum	Scaffold	China: South China Sea	GCA_020687805.1	none	seawater	representative genome	1631968	1631968	aerobe	aerobic
RS_GCF_001078375.1	100	0.42	100	0.6	38.4731	2161277	TRUE	Bacteria;Bacillota;Negativicutes;Veillonellales;Veillonellaceae;Veillonella;Veillonella tobetsuensis	Bacteria	Bacillota	Negativicutes	Veillonellales	Veillonellaceae	Veillonella	Veillonella tobetsuensis	Scaffold	none	GCA_001078375.1	none	none	na	1110546	1110546	anaerobe	anaerobic
RS_GCF_002259745.1	99.77	0.42	99.45	0.77	62.5515	2944195	TRUE	Bacteria;Actinomycetota;Actinomycetes;Actinomycetales;Bifidobacteriaceae;Bifidobacterium;Bifidobacterium myosotis	Bacteria	Actinomycetota	Actinomycetes	Actinomycetales	Bifidobacteriaceae	Bifidobacterium	Bifidobacterium myosotis	Contig	Italy	GCA_002259745.1	none	feces from baby	representative genome	1630166	1630166	anaerobe	anaerobic
RS_GCF_001570565.1	100	0.86	100	0.79	70.784	7857004	TRUE	Bacteria;Actinomycetota;Actinomycetes;Streptosporangiales;Streptosporangiaceae;Herbidospora;Herbidospora yilanensis	Bacteria	Actinomycetota	Actinomycetes	Streptosporangiales	Streptosporangiaceae	Herbidospora	Herbidospora yilanensis	Scaffold	none	GCA_001570565.1	none	none	representative genome	354426	354426	aerobe	aerobic
RS_GCF_010820565.1	100	4.96	99.92	0.98	64.8059	6204626	TRUE	Bacteria;Pseudomonadota;Gammaproteobacteria;Chromatiales;Chromatiaceae;Thiorhodococcus;Thiorhodococcus minor	Bacteria	Pseudomonadota	Gammaproteobacteria	Chromatiales	Chromatiaceae	Thiorhodococcus	Thiorhodococcus minor	Contig	France: Arcachon Bay	GCA_010820565.1	none	brackish coastal lagoon sediment	representative genome	57489	57489	anaerobe	anaerobic
RS_GCF_000615805.1	99.42	2.37	98.91	0	41.7944	2107444	TRUE	Bacteria;Bacillota;Bacilli;Lactobacillales;Lactobacillaceae;Latilactobacillus;Latilactobacillus fuchuensis	Bacteria	Bacillota	Bacilli	Lactobacillales	Lactobacillaceae	Latilactobacillus	Latilactobacillus fuchuensis	Contig	none	GCA_000615805.1	none	none	na	164393	1423747	anaerobe	anaerobic
RS_GCF_013285155.1	99.99	0.31	99.67	0.44	31.7918	4198086	TRUE	Bacteria;Bacteroidota;Bacteroidia;Flavobacteriales;Flavobacteriaceae;Winogradskyella;Winogradskyella undariae	Bacteria	Bacteroidota	Bacteroidia	Flavobacteriales	Flavobacteriaceae	Winogradskyella	Winogradskyella undariae	Contig	South Korea: Wando	GCA_013285155.1	none	Brown algae reservoir	representative genome	1285465	1285465	aerobe	aerobic
RS_GCF_001945605.1	99.93	0.83	97.17	2.56	42.3731	2254642	TRUE	Bacteria;Bacillota;Bacilli;Erysipelotrichales;Erysipelotrichaceae;Dubosiella;Dubosiella newyorkensis	Bacteria	Bacillota	Bacilli	Erysipelotrichales	Erysipelotrichaceae	Dubosiella	Dubosiella newyorkensis	Contig	USA	GCA_001945605.1	none	Intestinal Contents	representative genome	1862672	1862672	anaerobe	anaerobic
RS_GCF_001941485.1	99.99	0.17	100	0.15	71.5066	2604152	TRUE	Bacteria;Actinomycetota;Actinomycetes;Mycobacteriales;Mycobacteriaceae;Corynebacterium;Corynebacterium frankenforstense	Bacteria	Actinomycetota	Actinomycetes	Mycobacteriales	Mycobacteriaceae	Corynebacterium	Corynebacterium frankenforstense	Complete Genome	Germany: Lehr- und Forschungsstation Frankenforst	GCA_001941485.1	none	milk from a bulk milk storage tank	representative genome	1230998	1437875	aerobe	aerobic
RS_GCF_002934625.1	100	0.07	98.51	0	74.6458	4617682	TRUE	Bacteria;Actinomycetota;Actinomycetes;Actinomycetales;Kineococcaceae;Kineococcus_A;Kineococcus_A xinjiangensis	Bacteria	Actinomycetota	Actinomycetes	Actinomycetales	Kineococcaceae	Kineococcus_A	Kineococcus_A xinjiangensis	Contig	none	GCA_002934625.1	none	none	representative genome	512762	512762	aerobe	aerobic
RS_GCF_014196525.1	99.88	0.16	99.35	1.19	62.9473	5372701	TRUE	Bacteria;Pseudomonadota;Alphaproteobacteria;Sphingomonadales;Sphingomonadaceae;Novosphingobium;Novosphingobium sediminicola	Bacteria	Pseudomonadota	Alphaproteobacteria	Sphingomonadales	Sphingomonadaceae	Novosphingobium	Novosphingobium sediminicola	Scaffold	none	GCA_014196525.1	none	none	representative genome	563162	563162	aerobe	aerobic
RS_GCF_003171715.1	100	0.08	99.32	0	64.2524	3474569	TRUE	Bacteria;Pseudomonadota;Alphaproteobacteria;Sphingomonadales;Sphingomonadaceae;Novosphingobium;Novosphingobium meiothermophilum	Bacteria	Pseudomonadota	Alphaproteobacteria	Sphingomonadales	Sphingomonadaceae	Novosphingobium	Novosphingobium meiothermophilum	Contig	China:Tibet	GCA_003171715.1	none	hot spring environment	representative genome	2202251	2202251	aerobe	aerobic
RS_GCF_900142235.1	98.81	0.26	97.9	2.1	27.7293	2639825	TRUE	Bacteria;Bacillota;Clostridia;Peptostreptococcales;Peptostreptococcaceae;Tepidibacter;Tepidibacter formicigenes	Bacteria	Bacillota	Clostridia	Peptostreptococcales	Peptostreptococcaceae	Tepidibacter	Tepidibacter formicigenes	Scaffold	none	GCA_900142235.1	none	none	representative genome	227138	1123349	anaerobe	anaerobic
RS_GCF_003568865.1	99.99	0.94	98.39	0.88	63.7632	3078689	TRUE	Bacteria;Actinomycetota;Rubrobacteria;Rubrobacterales;Rubrobacteraceae;Rubrobacter;Rubrobacter indicoceani	Bacteria	Actinomycetota	Rubrobacteria	Rubrobacterales	Rubrobacteraceae	Rubrobacter	Rubrobacter indicoceani	Complete Genome	China: Guangzhou; Guangdong	GCA_003568865.1	none	marine sediment	representative genome	2051957	2051957	aerobe	aerobic
RS_GCF_014642735.1	100	0.3	99.09	0.38	65.2972	3989655	TRUE	Bacteria;Pseudomonadota;Alphaproteobacteria;Rhodobacterales;Rhodobacteraceae;Paracoccus;Paracoccus acridae	Bacteria	Pseudomonadota	Alphaproteobacteria	Rhodobacterales	Rhodobacteraceae	Paracoccus	Paracoccus acridae	Contig	none	GCA_014642735.1	none	none	representative genome	1795310	1795310	aerobe	aerobic
RS_GCF_000224005.2	99.96	0.09	99.94	0.17	67.8641	3779112	TRUE	Bacteria;Pseudomonadota;Gammaproteobacteria;Chromatiales;Chromatiaceae;Marichromatium;Marichromatium purpuratum	Bacteria	Pseudomonadota	Gammaproteobacteria	Chromatiales	Chromatiaceae	Marichromatium	Marichromatium purpuratum	Complete Genome	none	GCA_000224005.3	none	marine sponge	representative genome	37487	765910	anaerobe	anaerobic
RS_GCF_014652375.1	100	0.06	99.66	0	45.3977	3744405	TRUE	Bacteria;Pseudomonadota;Gammaproteobacteria;Enterobacterales;Alteromonadaceae;Alishewanella;Alishewanella tabrizica	Bacteria	Pseudomonadota	Gammaproteobacteria	Enterobacterales	Alteromonadaceae	Alishewanella	Alishewanella tabrizica	Scaffold	none	GCA_014652375.1	none	none	representative genome	671278	671278	aerobe	aerobic
RS_GCF_900156415.1	100	0.65	100	0.15	50.1488	4474059	TRUE	Bacteria;Bacteroidota;Bacteroidia;Cytophagales;Hymenobacteraceae;Pontibacter;Pontibacter lucknowensis	Bacteria	Bacteroidota	Bacteroidia	Cytophagales	Hymenobacteraceae	Pontibacter	Pontibacter lucknowensis	Scaffold	none	GCA_900156415.1	none	none	representative genome	1077936	1077936	aerobe	aerobic
RS_GCF_000378345.1	99.71	0.13	99.08	0	44.6233	3351270	TRUE	Bacteria;Pseudomonadota;Alphaproteobacteria;Caulobacterales;Hyphomonadaceae;Hirschia;Hirschia maritima	Bacteria	Pseudomonadota	Alphaproteobacteria	Caulobacterales	Hyphomonadaceae	Hirschia	Hirschia maritima	Scaffold	South Korea	GCA_000378345.1	none	none	representative genome	1121961	551275	aerobe	aerobic
RS_GCF_004168285.1	99.93	1.27	99.7	0.89	38.5578	6650851	TRUE	Bacteria;Bacteroidota;Bacteroidia;Cytophagales;Spirosomataceae;Emticicia;Emticicia agri	Bacteria	Bacteroidota	Bacteroidia	Cytophagales	Spirosomataceae	Emticicia	Emticicia agri	Contig	South Korea: Jeju Island	GCA_004168285.1	none	soil suspension	representative genome	2492393	2492393	aerobe	aerobic
RS_GCF_026810225.1	99.94	0.64	95.07	1.11	36.4986	2475467	TRUE	Bacteria;Bacillota;Thermoanaerobacteria;Caldicellulosiruptorales;Caldicellulosiruptoraceae;Caldicellulosiruptor;Caldicellulosiruptor morganii	Bacteria	Bacillota	Thermoanaerobacteria	Caldicellulosiruptorales	Caldicellulosiruptoraceae	Caldicellulosiruptor	Caldicellulosiruptor morganii	Complete Genome	New Zealand: Rotorua	GCA_026810225.1	none	Hot Spring 63C; pH 8.8	representative genome	1387555	1387555	anaerobe	anaerobic
RS_GCF_923081025.1	98.84	0.02	98.5	0.5	59.7759	4244706	TRUE	Bacteria;Bacteroidota;Bacteroidia;Chitinophagales;Saprospiraceae;Neolewinella;Neolewinella maritima	Bacteria	Bacteroidota	Bacteroidia	Chitinophagales	Saprospiraceae	Neolewinella	Neolewinella maritima	Contig	none	GCA_923081025.1	none	sea water	representative genome	1383882	1383882	aerobe	aerobic
RS_GCF_000494755.1	100	0.5	100	3.16	70.3551	9376071	TRUE	Bacteria;Actinomycetota;Actinomycetes;Mycobacteriales;Micromonosporaceae;Actinoplanes;Actinoplanes friuliensis	Bacteria	Actinomycetota	Actinomycetes	Mycobacteriales	Micromonosporaceae	Actinoplanes	Actinoplanes friuliensis	Complete Genome	none	GCA_000494755.1	none	none	representative genome	196914	1246995	aerobe	aerobic
RS_GCF_000590925.1	100	1.26	97.94	0.91	65.7424	3555109	TRUE	Bacteria;Pseudomonadota;Alphaproteobacteria;Rhodobacterales;Rhodobacteraceae;Roseibacterium;Roseibacterium elongatum	Bacteria	Pseudomonadota	Alphaproteobacteria	Rhodobacterales	Rhodobacteraceae	Roseibacterium	Roseibacterium elongatum	Complete Genome	Australia	GCA_000590925.1	none	sand	representative genome	159346	1294273	aerobe	aerobic
RS_GCF_001436295.1	99.99	2.56	99.46	0.82	43.4884	2559201	TRUE	Bacteria;Bacillota;Bacilli;Lactobacillales;Lactobacillaceae;Paucilactobacillus;Paucilactobacillus vaccinostercus	Bacteria	Bacillota	Bacilli	Lactobacillales	Lactobacillaceae	Paucilactobacillus	Paucilactobacillus vaccinostercus	Scaffold	none	GCA_001436295.1	none	cow dung	representative genome	176291	1423813	anaerobe	anaerobic
RS_GCF_001434275.1	99.99	2.05	99.48	1.57	38.2135	2336411	TRUE	Bacteria;Bacillota;Bacilli;Lactobacillales;Lactobacillaceae;Companilactobacillus;Companilactobacillus mindensis	Bacteria	Bacillota	Bacilli	Lactobacillales	Lactobacillaceae	Companilactobacillus	Companilactobacillus mindensis	Scaffold	Germany	GCA_001434275.1	none	sourdough	na	167481	1423770	anaerobe	anaerobic
RS_GCF_000377765.1	99.99	0.02	99.34	0.55	36.8089	4409254	TRUE	Bacteria;Bacillota;Bacilli;Bacillales_D;Amphibacillaceae;Gracilibacillus;Gracilibacillus lacisalsi	Bacteria	Bacillota	Bacilli	Bacillales_D	Amphibacillaceae	Gracilibacillus	Gracilibacillus lacisalsi	Scaffold	China	GCA_000377765.1	none	none	representative genome	393087	1121929	aerobe	aerobic
RS_GCF_000146285.1	99.99	0.46	100	1.42	55.6585	2152970	TRUE	Bacteria;Actinomycetota;Actinomycetes;Actinomycetales;Actinomycetaceae;Mobiluncus;Mobiluncus curtisii	Bacteria	Actinomycetota	Actinomycetes	Actinomycetales	Actinomycetaceae	Mobiluncus	Mobiluncus curtisii	Scaffold	none	GCA_000146285.1	none	biological product [ENVO:02000043]	na	2051	585198	anaerobe	anaerobic
RS_GCF_003054245.1	100	0.3	98.46	0	55.0697	3768904	TRUE	Bacteria;Bacillota;Bacilli;Thermoactinomycetales;DSM-45169;Melghirimyces;Melghirimyces profundicolus	Bacteria	Bacillota	Bacilli	Thermoactinomycetales	DSM-45169	Melghirimyces	Melghirimyces profundicolus	Scaffold	none	GCA_003054245.1	none	none	representative genome	1242148	1242148	aerobe	aerobic
RS_GCF_022179065.1	100	0.31	99.69	0.63	68.4967	4677674	TRUE	Bacteria;Pseudomonadota;Alphaproteobacteria;Rhizobiales;Beijerinckiaceae;Methylobacterium;Methylobacterium adhaesivum	Bacteria	Pseudomonadota	Alphaproteobacteria	Rhizobiales	Beijerinckiaceae	Methylobacterium	Methylobacterium adhaesivum	Contig	none	GCA_022179065.1	none	none	representative genome	333297	333297	aerobe	aerobic
RS_GCF_008831085.1	97.82	0	99.42	0	69.5556	3256946	TRUE	Bacteria;Actinomycetota;Actinomycetes;Actinomycetales;Microbacteriaceae;Pseudoclavibacter;Pseudoclavibacter endophyticus	Bacteria	Actinomycetota	Actinomycetes	Actinomycetales	Microbacteriaceae	Pseudoclavibacter	Pseudoclavibacter endophyticus	Contig	China: Xinjiang	GCA_008831085.1	none	root	representative genome	1778590	1778590	aerobe	aerobic
RS_GCF_004345705.1	99.78	0.6	100	1.06	32.3514	3865388	TRUE	Bacteria;Bacillota;Clostridia;Peptostreptococcales;Thermotaleaceae;Marinisporobacter;Marinisporobacter balticus	Bacteria	Bacillota	Clostridia	Peptostreptococcales	Thermotaleaceae	Marinisporobacter	Marinisporobacter balticus	Contig	none	GCA_004345705.1	none	none	representative genome	2018667	2018667	anaerobe	anaerobic
RS_GCF_007671675.1	99.99	0.23	100	0.41	54.494	4357025	TRUE	Bacteria;Pseudomonadota;Gammaproteobacteria;Pseudomonadales;Oleiphilaceae;Marinobacter;Marinobacter maritimus	Bacteria	Pseudomonadota	Gammaproteobacteria	Pseudomonadales	Oleiphilaceae	Marinobacter	Marinobacter maritimus	Contig	Antarctica	GCA_007671675.1	none	sea water	representative genome	277961	277961	aerobe	aerobic
RS_GCF_016811235.1	100	3.06	99.06	2.04	62.4614	6671803	TRUE	Bacteria;Pseudomonadota;Alphaproteobacteria;Rhizobiales;Beijerinckiaceae;Microvirga;Microvirga arabica	Bacteria	Pseudomonadota	Alphaproteobacteria	Rhizobiales	Beijerinckiaceae	Microvirga	Microvirga arabica	Contig	none	GCA_016811235.1	none	soil	representative genome	1128671	1128671	aerobe	aerobic
RS_GCF_002954685.1	99.99	0.07	99.66	0.62	29.0495	3904103	TRUE	Bacteria;Bacteroidota;Bacteroidia;Flavobacteriales;Flavobacteriaceae;Polaribacter;Polaribacter porphyrae	Bacteria	Bacteroidota	Bacteroidia	Flavobacteriales	Flavobacteriaceae	Polaribacter	Polaribacter porphyrae	Scaffold	none	GCA_002954685.1	none	marine red alga Porphyra yezoensis	representative genome	1137780	1137780	aerobe	aerobic
RS_GCF_900168195.1	99.93	0.25	99.69	1.41	67.3843	5369373	TRUE	Bacteria;Pseudomonadota;Alphaproteobacteria;Rhizobiales;Beijerinckiaceae;Bosea;Bosea thiooxidans	Bacteria	Pseudomonadota	Alphaproteobacteria	Rhizobiales	Beijerinckiaceae	Bosea	Bosea thiooxidans	Contig	none	GCA_900168195.1	none	none	representative genome	53254	53254	aerobe	aerobic
RS_GCF_003258705.1	99.91	0.12	98.36	1.19	37.1974	5379839	TRUE	Bacteria;Bacteroidota;Bacteroidia;Cytophagales;Spirosomataceae;Arcticibacterium;Arcticibacterium luteifluviistationis	Bacteria	Bacteroidota	Bacteroidia	Cytophagales	Spirosomataceae	Arcticibacterium	Arcticibacterium luteifluviistationis	Complete Genome	Arctic Ocean	GCA_003258705.1	none	water	representative genome	1784714	1784714	aerobe	aerobic
RS_GCF_000768345.1	100	0.96	99.59	1.03	67.2391	3032117	TRUE	Bacteria;Pseudomonadota;Gammaproteobacteria;Xanthomonadales;Xanthomonadaceae;Novilysobacter;Novilysobacter concretionis	Bacteria	Pseudomonadota	Gammaproteobacteria	Xanthomonadales	Xanthomonadaceae	Novilysobacter	Novilysobacter concretionis	Contig	South Korea	GCA_000768345.1	none	anaerobic granules	representative genome	262325	1122185	aerobe	aerobic
RS_GCF_003236385.1	95.92	4.08	96.83	2.35	70.8067	8049107	TRUE	Bacteria;Actinomycetota;Actinomycetes;Streptosporangiales;Streptosporangiaceae;Spongiactinospora;Spongiactinospora gelatinilytica	Bacteria	Actinomycetota	Actinomycetes	Streptosporangiales	Streptosporangiaceae	Spongiactinospora	Spongiactinospora gelatinilytica	Contig	Turkmenistan:Karakum	GCA_003236385.1	none	desert soil	representative genome	2666298	2666298	aerobe	aerobic
RS_GCF_026183675.1	99.56	0.01	99.53	0.82	61.6809	4655510	TRUE	Bacteria;Pseudomonadota;Gammaproteobacteria;Pseudomonadales;Cellvibrionaceae;Microbulbifer;Microbulbifer halophilus	Bacteria	Pseudomonadota	Gammaproteobacteria	Pseudomonadales	Cellvibrionaceae	Microbulbifer	Microbulbifer halophilus	Scaffold	China	GCA_026183675.1	none	saline soil	representative genome	453963	453963	aerobe	aerobic
RS_GCF_001435755.1	100	1.3	100	1.96	39.0716	2326083	TRUE	Bacteria;Bacillota;Bacilli;Lactobacillales;Lactobacillaceae;Ligilactobacillus;Ligilactobacillus acidipiscis	Bacteria	Bacillota	Bacilli	Lactobacillales	Lactobacillaceae	Ligilactobacillus	Ligilactobacillus acidipiscis	Scaffold	Thailand	GCA_001435755.1	none	fermented fish	na	89059	1423716	aerobe	aerobic
RS_GCF_000023785.1	100	0.09	99.57	0	45.1898	3540114	TRUE	Bacteria;Pseudomonadota;Alphaproteobacteria;Caulobacterales;Hyphomonadaceae;Hirschia;Hirschia baltica	Bacteria	Pseudomonadota	Alphaproteobacteria	Caulobacterales	Hyphomonadaceae	Hirschia	Hirschia baltica	Complete Genome	none	GCA_000023785.1	none	none	representative genome	2724	582402	aerobe	aerobic
RS_GCF_003269275.1	100	0.23	99.98	1.5	43.7467	2317131	TRUE	Bacteria;Bacillota;Negativicutes;Acidaminococcales;Acidaminococcaceae;Phascolarctobacterium;Phascolarctobacterium faecium	Bacteria	Bacillota	Negativicutes	Acidaminococcales	Acidaminococcaceae	Phascolarctobacterium	Phascolarctobacterium faecium	Scaffold	Australia	GCA_003269275.1	none	none	na	33025	1122957	anaerobe	anaerobic
RS_GCF_000344155.1	100	0.07	99.82	0	68.9263	4632332	TRUE	Bacteria;Actinomycetota;Actinomycetes;Mycobacteriales;Mycobacteriaceae;Gordonia;Gordonia paraffinivorans	Bacteria	Actinomycetota	Actinomycetes	Mycobacteriales	Mycobacteriaceae	Gordonia	Gordonia paraffinivorans	Contig	none	GCA_000344155.1	none	none	na	175628	1223543	obligate aerobe	aerobic
RS_GCF_004137345.1	99.86	0.03	99.48	0	70.6514	4604445	TRUE	Bacteria;Actinomycetota;Actinomycetes;Propionibacteriales;Nocardioidaceae;Nocardioides;Nocardioides zhouii	Bacteria	Actinomycetota	Actinomycetes	Propionibacteriales	Nocardioidaceae	Nocardioides	Nocardioides zhouii	Contig	China	GCA_004137345.1	none	glacier	representative genome	1168729	1168729	aerobe	aerobic
RS_GCF_014905135.1	100	0	99.59	0.82	38.5136	2078871	TRUE	Bacteria;Campylobacterota;Campylobacteria;Campylobacterales;Sulfurimonadaceae;Sulfurimonas;Sulfurimonas paralvinellae	Bacteria	Campylobacterota	Campylobacteria	Campylobacterales	Sulfurimonadaceae	Sulfurimonas	Sulfurimonas paralvinellae	Complete Genome	Japan: Okinawa Trough	GCA_014905135.1	none	hydrothermal vent polychaetes	representative genome	317658	317658	anaerobe	anaerobic
RS_GCF_003574035.1	99.94	0.8	97.01	0	61.0039	3684677	TRUE	Bacteria;Deinococcota;Deinococci;Deinococcales;Thermaceae;Meiothermus;Meiothermus hypogaeus	Bacteria	Deinococcota	Deinococci	Deinococcales	Thermaceae	Meiothermus	Meiothermus hypogaeus	Contig	Japan: Nagano Prefecture; Hakuba-Himekawa	GCA_003574035.1	none	water from drilled well	na	884155	884155	aerobe	aerobic
RS_GCF_003626895.1	100	0.5	99.46	2.56	68.3627	7931441	TRUE	Bacteria;Actinomycetota;Actinomycetes;Mycobacteriales;Mycobacteriaceae;Nocardia;Nocardia yunnanensis	Bacteria	Actinomycetota	Actinomycetes	Mycobacteriales	Mycobacteriaceae	Nocardia	Nocardia yunnanensis	Chromosome	China:Yunnan	GCA_003626895.1	none	soil	representative genome	2382165	2382165	aerobe	aerobic
RS_GCF_000190435.1	99.97	1.76	97.73	0	48.8743	3316466	TRUE	Bacteria;Spirochaetota;Spirochaetia;Sphaerochaetales;Sphaerochaetaceae;Sphaerochaeta;Sphaerochaeta globosa	Bacteria	Spirochaetota	Spirochaetia	Sphaerochaetales	Sphaerochaetaceae	Sphaerochaeta	Sphaerochaeta globosa	Complete Genome	Russia	GCA_000190435.1	none	marine hot spring	representative genome	1131703	158189	anaerobe	anaerobic
RS_GCF_000421845.1	99.67	1.19	100	0.88	69.9026	2964712	TRUE	Bacteria;Actinomycetota;Actinomycetes;Actinomycetales;Microbacteriaceae;Leucobacter;Leucobacter chironomi	Bacteria	Actinomycetota	Actinomycetes	Actinomycetales	Microbacteriaceae	Leucobacter	Leucobacter chironomi	Contig	Israel	GCA_000421845.1	none	none	representative genome	491918	1122175	aerobe	aerobic
RS_GCF_003797835.1	100	0.1	99.34	0	67.0163	2952089	TRUE	Bacteria;Actinomycetota;Actinomycetes;Actinomycetales;Micrococcaceae;Kocuria;Kocuria soli	Bacteria	Actinomycetota	Actinomycetes	Actinomycetales	Micrococcaceae	Kocuria	Kocuria soli	Contig	China: Liaoning	GCA_003797835.1	none	soil	representative genome	2485125	2485125	aerobe	aerobic
RS_GCF_014138625.1	100	0.81	99.3	1.13	63.0686	6774758	TRUE	Bacteria;Pseudomonadota;Alphaproteobacteria;Rhizobiales;Rhizobiaceae;Aminobacter;Aminobacter ciceronei	Bacteria	Pseudomonadota	Alphaproteobacteria	Rhizobiales	Rhizobiaceae	Aminobacter	Aminobacter ciceronei	Scaffold	none	GCA_014138625.1	none	none	na	150723	150723	aerobe	aerobic
RS_GCF_003096695.1	99.97	0.11	99.61	0	50.0505	2275291	TRUE	Bacteria;Bacteroidota;Bacteroidia;Bacteroidales;Porphyromonadaceae;Porphyromonas;Porphyromonas loveana	Bacteria	Bacteroidota	Bacteroidia	Bacteroidales	Porphyromonadaceae	Porphyromonas	Porphyromonas loveana	Scaffold	none	GCA_003096695.1	none	none	representative genome	1884669	1884669	obligate anaerobe	anaerobic
RS_GCF_009299835.1	97.41	7.77	96.89	3.02	69.4158	6787844	TRUE	Bacteria;Actinomycetota;Actinomycetes;Propionibacteriales;Propionibacteriaceae;Microlunatus_B;Microlunatus_B speluncae	Bacteria	Actinomycetota	Actinomycetes	Propionibacteriales	Propionibacteriaceae	Microlunatus_B	Microlunatus_B speluncae	Contig	China: Xingyi City; Guizhou	GCA_009299835.1	none	Karst cave soil samples	representative genome	2594267	2594267	aerobe	aerobic
RS_GCF_004761875.1	99.77	0.08	99.03	1.61	62.0303	3941562	TRUE	Bacteria;Pseudomonadota;Alphaproteobacteria;Rhodobacterales;Rhodobacteraceae;Roseovarius;Roseovarius aestuariivivens	Bacteria	Pseudomonadota	Alphaproteobacteria	Rhodobacterales	Rhodobacteraceae	Roseovarius	Roseovarius aestuariivivens	Contig	none	GCA_004761875.1	none	tidal flat sediment	representative genome	1888910	1888910	aerobe	aerobic
RS_GCF_001042905.1	100	0.04	99.66	0.42	58.8194	6495504	TRUE	Bacteria;Pseudomonadota;Gammaproteobacteria;Pseudomonadales;Pseudomonadaceae;Pseudomonas_E;Pseudomonas_E lini	Bacteria	Pseudomonadota	Gammaproteobacteria	Pseudomonadales	Pseudomonadaceae	Pseudomonas_E	Pseudomonas_E lini	Contig	France	GCA_001042905.1	none	bulk and rhizospheric soil	na	163011	163011	aerobe	aerobic
RS_GCF_004565465.1	98.85	0.1	99.17	0.22	42.981	3897716	TRUE	Bacteria;Bacillota;Bacilli;Bacillales_D;Amphibacillaceae;Lentibacillus;Lentibacillus salicampi	Bacteria	Bacillota	Bacilli	Bacillales_D	Amphibacillaceae	Lentibacillus	Lentibacillus salicampi	Contig	South Korea	GCA_004565465.1	none	Yellow Sea salt field	representative genome	175306	175306	aerobe	aerobic
RS_GCF_900103535.1	99.97	0.62	100	1.8	40.1981	2912276	TRUE	Bacteria;Bacillota;Negativicutes;Veillonellales;Megasphaeraceae;Megasphaera_A;Megasphaera_A paucivorans	Bacteria	Bacillota	Negativicutes	Veillonellales	Megasphaeraceae	Megasphaera_A	Megasphaera_A paucivorans	Contig	none	GCA_900103535.1	none	none	representative genome	349095	349095	anaerobe	anaerobic
RS_GCF_001975785.1	99.32	0.17	98.68	0.99	41.5192	3237069	TRUE	Bacteria;Bacillota;Bacilli;Bacillales_B;Domibacillaceae;Domibacillus;Domibacillus epiphyticus	Bacteria	Bacillota	Bacilli	Bacillales_B	Domibacillaceae	Domibacillus	Domibacillus epiphyticus	Scaffold	India: intertidal region of Arabian Sea near Anjuna Beach; Goa	GCA_001975785.1	none	macroalgal surface	representative genome	1714355	1714355	obligate aerobe	aerobic
RS_GCF_000374105.1	100	0.08	100	0	43.7157	2681803	TRUE	Bacteria;Pseudomonadota;Gammaproteobacteria;Enterobacterales;Kangiellaceae;Kangiella;Kangiella aquimarina	Bacteria	Pseudomonadota	Gammaproteobacteria	Enterobacterales	Kangiellaceae	Kangiella	Kangiella aquimarina	Scaffold	Korea	GCA_000374105.1	none	none	representative genome	261965	1122134	aerobe	aerobic
RS_GCF_001857965.1	99.99	0.04	99.65	0.43	34.3765	3851214	TRUE	Bacteria;Bacteroidota;Bacteroidia;Flavobacteriales;Flavobacteriaceae;Flavobacterium;Flavobacterium commune	Bacteria	Bacteroidota	Bacteroidia	Flavobacteriales	Flavobacteriaceae	Flavobacterium	Flavobacterium commune	Complete Genome	South Korea: Daejeon	GCA_001857965.1	none	Freshwater	representative genome	1306519	1306519	aerobe	aerobic
RS_GCF_003545885.1	99.97	0.4	98.82	0	42.6439	4837465	TRUE	Bacteria;Spirochaetota;Leptospiria;Leptospirales;Leptospiraceae;Leptospira;Leptospira stimsonii	Bacteria	Spirochaetota	Leptospiria	Leptospirales	Leptospiraceae	Leptospira	Leptospira stimsonii	Contig	USA: New Haven; Connecticut	GCA_003545885.1	none	freshwater	na	2202203	2202203	aerobe	aerobic
RS_GCF_003583365.1	99.98	0.23	100	0.45	53.9864	7799645	TRUE	Bacteria;Bacteroidota;Bacteroidia;Cytophagales;Spirosomataceae;Fibrisoma;Fibrisoma montanum	Bacteria	Bacteroidota	Bacteroidia	Cytophagales	Spirosomataceae	Fibrisoma	Fibrisoma montanum	Scaffold	China: Danxia mountain; Shaoguan City; GuangDong Province	GCA_003583365.1	none	soil	representative genome	2305895	2305895	aerobe	aerobic
RS_GCF_004681965.1	99.99	0.13	99.84	0.88	69.7055	4590519	TRUE	Bacteria;Pseudomonadota;Gammaproteobacteria;Burkholderiales;Burkholderiaceae;Ramlibacter;Ramlibacter rhizophilus	Bacteria	Pseudomonadota	Gammaproteobacteria	Burkholderiales	Burkholderiaceae	Ramlibacter	Ramlibacter rhizophilus	Contig	South Korea	GCA_004681965.1	none	rhizosphere soil of Hibiscus syriacus	representative genome	1781167	1781167	aerobe	aerobic
RS_GCF_004331955.1	99.99	0	98.41	0.19	66.5591	3539672	TRUE	Bacteria;Pseudomonadota;Alphaproteobacteria;Rhizobiales;Rhizobiaceae;Roseitalea;Roseitalea porphyridii	Bacteria	Pseudomonadota	Alphaproteobacteria	Rhizobiales	Rhizobiaceae	Roseitalea	Roseitalea porphyridii	Complete Genome	South Korea	GCA_004331955.1	none	red alga	representative genome	1852022	1852022	obligate aerobe	aerobic
RS_GCF_001676875.1	100	0.55	99.04	0.45	64.7819	4805598	TRUE	Bacteria;Pseudomonadota;Gammaproteobacteria;Burkholderiales;Chromobacteriaceae;Chromobacterium;Chromobacterium subtsugae	Bacteria	Pseudomonadota	Gammaproteobacteria	Burkholderiales	Chromobacteriaceae	Chromobacterium	Chromobacterium subtsugae	Contig	USA: Catoctin Mountain in Maryland	GCA_001676875.1	none	soil	na	251747	251747	aerobe	aerobic
RS_GCF_900105255.1	99.99	0.06	100	0.52	59.9171	4030203	TRUE	Bacteria;Pseudomonadota;Gammaproteobacteria;Pseudomonadales;Pseudomonadaceae;Halopseudomonas;Halopseudomonas sabulinigri	Bacteria	Pseudomonadota	Gammaproteobacteria	Pseudomonadales	Pseudomonadaceae	Halopseudomonas	Halopseudomonas sabulinigri	Chromosome	none	GCA_900105255.1	none	none	representative genome	472181	472181	aerobe	aerobic
RS_GCF_004802635.2	100	0.09	99.69	1.25	63.0216	4727788	TRUE	Bacteria;Pseudomonadota;Alphaproteobacteria;Rhizobiales;Beijerinckiaceae;Methylocystis;Methylocystis heyeri	Bacteria	Pseudomonadota	Alphaproteobacteria	Rhizobiales	Beijerinckiaceae	Methylocystis	Methylocystis heyeri	Complete Genome	Germany:Teufelssee Lake	GCA_004802635.2	none	Sphagnum peat bog lake	representative genome	391905	391905	aerobe	aerobic
RS_GCF_014638845.1	100	0.91	100	0.55	51.7886	4588841	TRUE	Bacteria;Bacteroidota;Bacteroidia;Cytophagales;Hymenobacteraceae;Pontibacter;Pontibacter amylolyticus	Bacteria	Bacteroidota	Bacteroidia	Cytophagales	Hymenobacteraceae	Pontibacter	Pontibacter amylolyticus	Scaffold	none	GCA_014638845.1	none	none	representative genome	1424080	1424080	aerobe	aerobic
RS_GCF_000422245.1	100	0.08	100	0	64.4817	3202328	TRUE	Bacteria;Desulfobacterota_I;Desulfovibrionia;Desulfovibrionales;Desulfovibrionaceae;Alkalidesulfovibrio;Alkalidesulfovibrio alkalitolerans	Bacteria	Desulfobacterota_I	Desulfovibrionia	Desulfovibrionales	Desulfovibrionaceae	Alkalidesulfovibrio	Alkalidesulfovibrio alkalitolerans	Contig	Denmark: Jutland	GCA_000422245.1	none	metal coupon in corrosion monitoring reactor in District Heating Plant	representative genome	293256	1121439	anaerobe	anaerobic
RS_GCF_014652615.1	100	0.02	99.48	0.34	65.3598	3285341	TRUE	Bacteria;Pseudomonadota;Alphaproteobacteria;Sphingomonadales;Sphingomonadaceae;Novosphingobium;Novosphingobium arvoryzae	Bacteria	Pseudomonadota	Alphaproteobacteria	Sphingomonadales	Sphingomonadaceae	Novosphingobium	Novosphingobium arvoryzae	Scaffold	none	GCA_014652615.1	none	none	representative genome	1256514	1256514	aerobe	aerobic
RS_GCF_000812865.1	99.99	0.14	100	1.86	34.936	3261282	TRUE	Bacteria;Bacteroidota;Bacteroidia;Flavobacteriales;Weeksellaceae;Kaistella;Kaistella jeonii	Bacteria	Bacteroidota	Bacteroidia	Flavobacteriales	Weeksellaceae	Kaistella	Kaistella jeonii	Contig	Antarctica	GCA_000812865.1	none	terrestrial samples	na	266749	266749	aerobe	aerobic
RS_GCF_001507595.1	99.99	0.76	99.57	0.64	62.9443	4012034	TRUE	Bacteria;Pseudomonadota;Alphaproteobacteria;Rhodobacterales;Rhodobacteraceae;Ruegeria;Ruegeria marisrubri	Bacteria	Pseudomonadota	Alphaproteobacteria	Rhodobacterales	Rhodobacteraceae	Ruegeria	Ruegeria marisrubri	Contig	Saudi Arabia: Red Sea	GCA_001507595.1	none	Erba brine-seawater interface	representative genome	1685379	1685379	aerobe	aerobic
RS_GCF_003260205.1	100	0.06	99.34	0	36.0912	3517112	TRUE	Bacteria;Bacteroidota;Bacteroidia;Flavobacteriales;Flavobacteriaceae;Winogradskyella;Winogradskyella tangerina	Bacteria	Bacteroidota	Bacteroidia	Flavobacteriales	Flavobacteriaceae	Winogradskyella	Winogradskyella tangerina	Contig	China: Weihai	GCA_003260205.1	none	marine sediment from Sea cucumber breeding pond	representative genome	2023240	2023240	aerobe	aerobic
RS_GCF_014235185.1	99.2	1.99	98.64	2.46	74.0439	6490139	TRUE	Bacteria;Actinomycetota;Actinomycetes;Mycobacteriales;Pseudonocardiaceae;Pseudonocardia;Pseudonocardia petroleophila	Bacteria	Actinomycetota	Actinomycetes	Mycobacteriales	Pseudonocardiaceae	Pseudonocardia	Pseudonocardia petroleophila	Complete Genome	China	GCA_014235185.1	none	soil	representative genome	37331	37331	aerobe	aerobic
RS_GCF_900100655.1	100	0.16	99.24	0.87	69.4816	3039361	TRUE	Bacteria;Pseudomonadota;Alphaproteobacteria;Kiloniellales;Rhodovibrionaceae;Limimonas;Limimonas halophila	Bacteria	Pseudomonadota	Alphaproteobacteria	Kiloniellales	Rhodovibrionaceae	Limimonas	Limimonas halophila	Scaffold	none	GCA_900100655.1	none	none	representative genome	1082479	1082479	aerobe	aerobic
RS_GCF_005869845.1	98.71	1.31	97.81	1.37	40.8429	3606883	TRUE	Bacteria;Bacteroidota_A;Rhodothermia;Balneolales;Balneolaceae;Fodinibius;Fodinibius saliphilus	Bacteria	Bacteroidota_A	Rhodothermia	Balneolales	Balneolaceae	Fodinibius	Fodinibius saliphilus	Contig	South Korea: Chonnam; Shinan	GCA_005869845.1	none	soil of a solar saltern	representative genome	1920650	1920650	aerobe	aerobic
RS_GCF_900087055.1	100	0.14	100	0.56	52.0311	3405979	TRUE	Bacteria;Pseudomonadota;Gammaproteobacteria;Enterobacterales;Enterobacteriaceae;Plesiomonas;Plesiomonas shigelloides	Bacteria	Pseudomonadota	Gammaproteobacteria	Enterobacterales	Enterobacteriaceae	Plesiomonas	Plesiomonas shigelloides	Complete Genome	none	GCA_900087055.1	none	none	na	703	703	aerobe	aerobic
RS_GCF_004360145.1	99.98	0.23	99.39	0.61	59.9007	3133413	TRUE	Bacteria;Pseudomonadota;Alphaproteobacteria;Rhodobacterales;Rhodobacteraceae;Aliiroseovarius;Aliiroseovarius marinus	Bacteria	Pseudomonadota	Alphaproteobacteria	Rhodobacterales	Rhodobacteraceae	Aliiroseovarius	Aliiroseovarius marinus	Scaffold	China: Rizhao	GCA_004360145.1	none	seawater	representative genome	2500159	2500159	obligate aerobe	aerobic
RS_GCF_000427295.1	98.42	0.5	98.3	2.03	38.7538	6291928	TRUE	Bacteria;Bacteroidota;Bacteroidia;Cytophagales;Cyclobacteriaceae;Cyclobacterium;Cyclobacterium qasimii	Bacteria	Bacteroidota	Bacteroidia	Cytophagales	Cyclobacteriaceae	Cyclobacterium	Cyclobacterium qasimii	Contig	none	GCA_000427295.1	none	none	na	1350429	641524	aerobe	aerobic
RS_GCF_002119425.1	99.99	4.37	99.18	5.05	33.9822	2002780	TRUE	Bacteria;Campylobacterota;Desulfurellia;Desulfurellales;Desulfurellaceae;Desulfurella;Desulfurella amilsii	Bacteria	Campylobacterota	Desulfurellia	Desulfurellales	Desulfurellaceae	Desulfurella	Desulfurella amilsii	Contig	Spain: Huelva	GCA_002119425.1	none	Acidic sediment	representative genome	1562698	1562698	obligate anaerobe	anaerobic
RS_GCF_003240585.1	99.93	0.26	99.55	1.27	59.2729	6540512	TRUE	Bacteria;Pseudomonadota;Alphaproteobacteria;Rhizobiales;Rhizobiaceae;Rhizobium;Rhizobium tubonense	Bacteria	Pseudomonadota	Alphaproteobacteria	Rhizobiales	Rhizobiaceae	Rhizobium	Rhizobium tubonense	Contig	China	GCA_003240585.1	none	root nodules	representative genome	484088	484088	aerobe	aerobic
RS_GCF_000205025.1	99.98	1.44	100	0.11	48.1439	2831696	TRUE	Bacteria;Pseudomonadota;Gammaproteobacteria;Burkholderiales;Burkholderiaceae;Parasutterella;Parasutterella excrementihominis	Bacteria	Pseudomonadota	Gammaproteobacteria	Burkholderiales	Burkholderiaceae	Parasutterella	Parasutterella excrementihominis	Scaffold	none	GCA_000205025.1	none	biological product [ENVO:02000043]	representative genome	487175	762966	anaerobe	anaerobic
RS_GCF_002148795.1	98.84	0.27	99.57	1.09	65.1421	3843501	TRUE	Bacteria;Pseudomonadota;Alphaproteobacteria;Oceanibaculales;Oceanibaculaceae;Oceanibaculum;Oceanibaculum nanhaiense	Bacteria	Pseudomonadota	Alphaproteobacteria	Oceanibaculales	Oceanibaculaceae	Oceanibaculum	Oceanibaculum nanhaiense	Contig	China	GCA_002148795.1	none	seawater from South China Sea	representative genome	1909734	1909734	aerobe	aerobic
RS_GCF_000308615.1	100	3.36	99.94	2.95	66.7693	10445918	TRUE	Bacteria;Actinomycetota;Actinomycetes;Mycobacteriales;Mycobacteriaceae;Nocardia;Nocardia jiangxiensis	Bacteria	Actinomycetota	Actinomycetes	Mycobacteriales	Mycobacteriaceae	Nocardia	Nocardia jiangxiensis	Contig	none	GCA_000308615.1	none	none	representative genome	282685	1206731	aerobe	aerobic
RS_GCF_012932215.1	99.94	0	99.25	0.48	60.5418	3962631	TRUE	Bacteria;Pseudomonadota;Alphaproteobacteria;Rhodobacterales;Rhodobacteraceae;Roseobacter;Roseobacter ponti	Bacteria	Pseudomonadota	Alphaproteobacteria	Rhodobacterales	Rhodobacteraceae	Roseobacter	Roseobacter ponti	Complete Genome	South Korea	GCA_012932215.1	none	seawater	representative genome	1891787	1891787	aerobe	aerobic
RS_GCF_000379625.1	97.58	0.11	98.76	0.62	73.9905	5861079	TRUE	Bacteria;Actinomycetota;Actinomycetes;Mycobacteriales;Pseudonocardiaceae;Actinomycetospora;Actinomycetospora chiangmaiensis	Bacteria	Actinomycetota	Actinomycetes	Mycobacteriales	Pseudonocardiaceae	Actinomycetospora	Actinomycetospora chiangmaiensis	Scaffold	Thailand	GCA_000379625.1	none	Soil collected from a tropical rainforest; Chiang Mai; Thailand	representative genome	402650	1120948	aerobe	aerobic
RS_GCF_009900765.1	98.89	0.05	99.75	0.5	69.8528	4585642	TRUE	Bacteria;Pseudomonadota;Alphaproteobacteria;Acetobacterales;Acetobacteraceae;Rhodovarius;Rhodovarius lipocyclicus	Bacteria	Pseudomonadota	Alphaproteobacteria	Acetobacterales	Acetobacteraceae	Rhodovarius	Rhodovarius lipocyclicus	Contig	Taiwan	GCA_009900765.1	none	Industrial hygiene control	representative genome	268410	268410	aerobe	aerobic
RS_GCF_014646655.1	99.97	0	98.88	0.07	35.3731	3762238	TRUE	Bacteria;Bacteroidota;Bacteroidia;Flavobacteriales;Flavobacteriaceae;Yeosuana;Yeosuana aromativorans	Bacteria	Bacteroidota	Bacteroidia	Flavobacteriales	Flavobacteriaceae	Yeosuana	Yeosuana aromativorans	Scaffold	none	GCA_014646655.1	none	none	representative genome	288019	288019	aerobe	aerobic
GB_GCA_001544655.2	99.26	0.06	100	1.59	63.1017	7352555	TRUE	Bacteria;Pseudomonadota;Gammaproteobacteria;Burkholderiales;Burkholderiaceae;Caballeronia;Caballeronia turbans	Bacteria	Pseudomonadota	Gammaproteobacteria	Burkholderiales	Burkholderiaceae	Caballeronia	Caballeronia turbans	Contig	none	GCA_001544655.2	none	human	na	1777134	1777134	aerobe	aerobic
RS_GCF_003259935.1	99.95	0.19	98.88	1.57	40.0568	3556270	TRUE	Bacteria;Bacillota;Bacilli;Bacillales;Anoxybacillaceae;Anoxybacillus_B;Anoxybacillus_B vitaminiphilus	Bacteria	Bacillota	Bacilli	Bacillales	Anoxybacillaceae	Anoxybacillus_B	Anoxybacillus_B vitaminiphilus	Scaffold	none	GCA_003259935.1	none	none	representative genome	581036	581036	aerobe	aerobic
RS_GCF_013377855.1	100	0.44	99.84	1.25	52.2345	3674452	TRUE	Bacteria;Pseudomonadota;Gammaproteobacteria;Burkholderiales;Burkholderiaceae;Undibacterium;Undibacterium oligocarboniphilum	Bacteria	Pseudomonadota	Gammaproteobacteria	Burkholderiales	Burkholderiaceae	Undibacterium	Undibacterium oligocarboniphilum	Scaffold	Germany: Penzberg	GCA_013377855.1	none	purified water system	representative genome	666702	666702	aerobe	aerobic
RS_GCF_000975115.1	99.25	0.09	97.11	1.16	64.0541	2623557	TRUE	Bacteria;Actinomycetota;Actinomycetes;Actinomycetales;Demequinaceae;Demequina;Demequina oxidasica	Bacteria	Actinomycetota	Actinomycetes	Actinomycetales	Demequinaceae	Demequina	Demequina oxidasica	Scaffold	none	GCA_000975115.1	none	none	representative genome	676199	676199	aerobe	aerobic
RS_GCF_004143605.1	72.06	3.88	88.55	1.42	42.136	3570183	TRUE	Bacteria;Bacillota;Desulfotomaculia;Desulfotomaculales;Desulfotomaculaceae;Desulfotomaculum;Desulfotomaculum aquiferis	Bacteria	Bacillota	Desulfotomaculia	Desulfotomaculales	Desulfotomaculaceae	Desulfotomaculum	Desulfotomaculum aquiferis	Contig	none	GCA_004143605.1	none	none	na	1397668	1397668	anaerobe	anaerobic
RS_GCF_018141425.1	99.83	3.4	99.33	5.59	31.1273	5626074	TRUE	Bacteria;Bacillota;Clostridia;Lachnospirales;Vallitaleaceae;Vallitalea;Vallitalea guaymasensis	Bacteria	Bacillota	Clostridia	Lachnospirales	Vallitaleaceae	Vallitalea	Vallitalea guaymasensis	Complete Genome	Mexico: Gulf of California; Guaymas Basin	GCA_018141425.1	none	white microbial mats; sediment surface	representative genome	1185412	1185412	anaerobe	anaerobic
RS_GCF_000178855.1	95.52	16.68	99.67	11	53.7891	13661586	TRUE	Bacteria;Chloroflexota;Ktedonobacteria;Ktedonobacterales;Ktedonobacteraceae;Ktedonobacter;Ktedonobacter racemifer	Bacteria	Chloroflexota	Ktedonobacteria	Ktedonobacterales	Ktedonobacteraceae	Ktedonobacter	Ktedonobacter racemifer	Scaffold	Italy: Gerenzano	GCA_000178855.1	none	soil sample	representative genome	363277	485913	aerobe	aerobic
RS_GCF_900446215.1	100	0.84	99.87	0.81	66.882	8038740	TRUE	Bacteria;Pseudomonadota;Gammaproteobacteria;Burkholderiales;Burkholderiaceae;Burkholderia;Burkholderia cenocepacia	Bacteria	Pseudomonadota	Gammaproteobacteria	Burkholderiales	Burkholderiaceae	Burkholderia	Burkholderia cenocepacia	Contig	none	GCA_900446215.1	none	none	na	95486	95486	aerobe	aerobic
RS_GCF_900100455.1	99.99	0.03	99.5	0.5	69.924	3497210	TRUE	Bacteria;Pseudomonadota;Alphaproteobacteria;Rhodospirillales;Rhodospirillaceae;Roseospirillum;Roseospirillum parvum	Bacteria	Pseudomonadota	Alphaproteobacteria	Rhodospirillales	Rhodospirillaceae	Roseospirillum	Roseospirillum parvum	Scaffold	none	GCA_900100455.1	none	none	representative genome	83401	83401	anaerobe	anaerobic
RS_GCF_010811875.1	100	3.97	99.85	1.82	63.264	9972761	TRUE	Bacteria;Pseudomonadota;Alphaproteobacteria;Rhizobiales;Xanthobacteraceae;Bradyrhizobium;Bradyrhizobium uaiense	Bacteria	Pseudomonadota	Alphaproteobacteria	Rhizobiales	Xanthobacteraceae	Bradyrhizobium	Bradyrhizobium uaiense	Contig	Brazil: Pocos de Caldas	GCA_010811875.1	none	soil	representative genome	2594946	2594946	aerobe	aerobic
RS_GCF_000430885.1	99.91	0.38	99.91	0.64	46.9217	3471050	TRUE	Bacteria;Bacillota;Desulfotomaculia;Desulfotomaculales;Desulfallaceae;Desulfotruncus;Desulfotruncus alcoholivorax	Bacteria	Bacillota	Desulfotomaculia	Desulfotomaculales	Desulfallaceae	Desulfotruncus	Desulfotruncus alcoholivorax	Scaffold	Finland	GCA_000430885.1	none	none	representative genome	265477	1121422	anaerobe	anaerobic
RS_GCF_004364645.1	100	0.48	99.83	1.04	67.5595	3473971	TRUE	Bacteria;Actinomycetota;Actinomycetes;Propionibacteriales;Propionibacteriaceae;Naumannella;Naumannella halotolerans	Bacteria	Actinomycetota	Actinomycetes	Propionibacteriales	Propionibacteriaceae	Naumannella	Naumannella halotolerans	Contig	none	GCA_004364645.1	none	none	representative genome	993414	993414	aerobe	aerobic
RS_GCF_001439695.1	100	0.47	99.93	1.23	60.7229	6997867	TRUE	Bacteria;Pseudomonadota;Gammaproteobacteria;Pseudomonadales;Pseudomonadaceae;Pseudomonas_E;Pseudomonas_E veronii	Bacteria	Pseudomonadota	Gammaproteobacteria	Pseudomonadales	Pseudomonadaceae	Pseudomonas_E	Pseudomonas_E veronii	Contig	France: Contrexeville; Pavillon Spring	GCA_001439695.1	none	mineral water	na	76761	76761	aerobe	aerobic
RS_GCF_000218235.1	99.92	0.9	98.65	0.56	48.306	3388644	TRUE	Bacteria;Bacteroidota;Bacteroidia;Bacteroidales;Bacteroidaceae;Prevotella;Prevotella multisaccharivorax	Bacteria	Bacteroidota	Bacteroidia	Bacteroidales	Bacteroidaceae	Prevotella	Prevotella multisaccharivorax	Scaffold	Japan	GCA_000218235.1	none	Subgingival plaque; chronic periodontitis; Japan	representative genome	310514	688246	anaerobe	anaerobic
RS_GCF_000341065.1	99.92	0.38	99.54	0.55	71.4068	6263929	TRUE	Bacteria;Actinomycetota;Actinomycetes;Streptosporangiales;Streptosporangiaceae;Nocardiopsis;Nocardiopsis halotolerans	Bacteria	Actinomycetota	Actinomycetes	Streptosporangiales	Streptosporangiaceae	Nocardiopsis	Nocardiopsis halotolerans	Contig	Kuwait	GCA_000341065.1	none	salt marsh soil	representative genome	124252	1246444	aerobe	aerobic
RS_GCF_000559025.1	99.97	0.77	97.54	0.43	71.6212	4295921	TRUE	Bacteria;Pseudomonadota;Gammaproteobacteria;Xanthomonadales;Xanthomonadaceae;Luteimonas;Luteimonas huabeiensis	Bacteria	Pseudomonadota	Gammaproteobacteria	Xanthomonadales	Xanthomonadaceae	Luteimonas	Luteimonas huabeiensis	Contig	none	GCA_000559025.1	none	none	representative genome	1244513	1442599	aerobe	aerobic
RS_GCF_000714935.1	100	2.83	96.92	5.77	56.5494	4874793	TRUE	Bacteria;Bacillota;Bacilli;Tumebacillales;Tumebacillaceae;Tumebacillus;Tumebacillus flagellatus	Bacteria	Bacillota	Bacilli	Tumebacillales	Tumebacillaceae	Tumebacillus	Tumebacillus flagellatus	Contig	China: Nanning	GCA_000714935.1	none	wastewater of a cassava starch factory	representative genome	1157490	1157490	aerobe	aerobic
RS_GCF_000166275.1	99.99	0.24	99.62	0	38.6939	4787724	TRUE	Bacteria;Bacteroidota;Bacteroidia;Cytophagales;Cyclobacteriaceae;Algoriphagus;Algoriphagus machipongonensis	Bacteria	Bacteroidota	Bacteroidia	Cytophagales	Cyclobacteriaceae	Algoriphagus	Algoriphagus machipongonensis	Chromosome	none	GCA_000166275.1	none	none	representative genome	388413	388413	aerobe	aerobic
RS_GCF_000422825.1	99.56	0.07	98.79	0	70.779	4060447	TRUE	Bacteria;Actinomycetota;Actinomycetes;Propionibacteriales;Nocardioidaceae;Nocardioides;Nocardioides insulae	Bacteria	Actinomycetota	Actinomycetes	Propionibacteriales	Nocardioidaceae	Nocardioides	Nocardioides insulae	Scaffold	South Korea	GCA_000422825.1	none	none	representative genome	394734	1122610	aerobe	aerobic
GB_GCA_919592095.1	99.97	0.03	99.48	0.11	66.5028	3987390	TRUE	Bacteria;Pseudomonadota;Gammaproteobacteria;Burkholderiales;Burkholderiaceae;Ralstonia;Ralstonia syzygii	Bacteria	Pseudomonadota	Gammaproteobacteria	Burkholderiales	Burkholderiaceae	Ralstonia	Ralstonia syzygii	Contig	none	GCA_919592095.1	none	Plant	na	28097	1310166	aerobe	aerobic
RS_GCF_001655055.1	100	0.05	100	0	40.2462	4205997	TRUE	Bacteria;Pseudomonadota;Gammaproteobacteria;Enterobacterales;Enterobacteriaceae;Providencia;Providencia heimbachae	Bacteria	Pseudomonadota	Gammaproteobacteria	Enterobacterales	Enterobacteriaceae	Providencia	Providencia heimbachae	Contig	Germany	GCA_001655055.1	none	penguin feces	na	333962	1354272	aerobe	aerobic
RS_GCF_002795865.1	99.99	0.01	99.82	0.07	61.6506	2942673	TRUE	Bacteria;Pseudomonadota;Alphaproteobacteria;Sphingomonadales;Sphingomonadaceae;Qipengyuania;Qipengyuania seohaensis	Bacteria	Pseudomonadota	Alphaproteobacteria	Sphingomonadales	Sphingomonadaceae	Qipengyuania	Qipengyuania seohaensis	Complete Genome	South Korea: Yellow Sea	GCA_002795865.1	none	Intertidal sediment	representative genome	266951	266951	aerobe	aerobic
RS_GCF_001435315.1	99.99	0.39	98.94	0	43.4328	2566098	TRUE	Bacteria;Bacillota;Bacilli;Lactobacillales;Lactobacillaceae;Lentilactobacillus;Lentilactobacillus parabuchneri	Bacteria	Bacillota	Bacilli	Lactobacillales	Lactobacillaceae	Lentilactobacillus	Lentilactobacillus parabuchneri	Scaffold	none	GCA_001435315.1	none	saliva	na	152331	1423784	anaerobe	anaerobic
RS_GCF_009930795.1	99.99	0.1	99.24	0.07	67.1728	3352609	TRUE	Bacteria;Actinomycetota;Actinomycetes;Actinomycetales;Microbacteriaceae;Marisediminicola;Marisediminicola antarctica	Bacteria	Actinomycetota	Actinomycetes	Actinomycetales	Microbacteriaceae	Marisediminicola	Marisediminicola antarctica	Complete Genome	Antarctica	GCA_009930795.1	none	Sediment	representative genome	674079	674079	aerobe	aerobic
RS_GCF_000312445.1	85.47	0	96.28	1.12	47.316	2536876	TRUE	Bacteria;Bacteroidota;Bacteroidia;Bacteroidales;Bacteroidaceae;Phocaeicola;Phocaeicola abscessus	Bacteria	Bacteroidota	Bacteroidia	Bacteroidales	Bacteroidaceae	Phocaeicola	Phocaeicola abscessus	Scaffold	none	GCA_000312445.1	none	none	representative genome	555313	1204719	anaerobe	anaerobic
RS_GCF_009749385.1	100	0	99.49	1.52	70.7852	4360803	TRUE	Bacteria;Actinomycetota;Actinomycetes;Actinomycetales;Microbacteriaceae;Agromyces;Agromyces allii	Bacteria	Actinomycetota	Actinomycetes	Actinomycetales	Microbacteriaceae	Agromyces	Agromyces allii	Contig	none	GCA_009749385.1	none	none	representative genome	393607	393607	aerobe	aerobic
RS_GCF_000969705.1	96.5	1.78	99.15	2.56	72.0595	5558097	TRUE	Bacteria;Actinomycetota;Nitriliruptoria;Nitriliruptorales;Nitriliruptoraceae;Nitriliruptor;Nitriliruptor alkaliphilus	Bacteria	Actinomycetota	Nitriliruptoria	Nitriliruptorales	Nitriliruptoraceae	Nitriliruptor	Nitriliruptor alkaliphilus	Scaffold	Russia: Siberia	GCA_000969705.1	none	none	representative genome	427918	1069448	aerobe	aerobic
RS_GCF_016586355.1	100	1.04	99.33	2.01	43.0032	3173732	TRUE	Bacteria;Bacillota;Clostridia;Lachnospirales;Lachnospiraceae;Anaerostipes;Anaerostipes butyraticus	Bacteria	Bacillota	Clostridia	Lachnospirales	Lachnospiraceae	Anaerostipes	Anaerostipes butyraticus	Contig	none	GCA_016586355.1	none	none	representative genome	645466	645466	anaerobe	anaerobic
RS_GCF_002356555.2	99.98	0.31	96.54	0.71	56.028	2834560	TRUE	Bacteria;Pseudomonadota;Gammaproteobacteria;Nitrococcales;Halorhodospiraceae;Halorhodospira;Halorhodospira halochloris	Bacteria	Pseudomonadota	Gammaproteobacteria	Nitrococcales	Halorhodospiraceae	Halorhodospira	Halorhodospira halochloris	Complete Genome	none	GCA_002356555.2	none	none	representative genome	1052	1052	anaerobe	anaerobic
RS_GCF_900109075.1	99.89	0.31	99.65	0.82	33.5652	4158306	TRUE	Bacteria;Bacteroidota;Bacteroidia;Flavobacteriales;Flavobacteriaceae;Flavobacterium;Flavobacterium marinum_A	Bacteria	Bacteroidota	Bacteroidia	Flavobacteriales	Flavobacteriaceae	Flavobacterium	Flavobacterium marinum_A	Scaffold	none	GCA_900109075.1	none	none	representative genome	703342	703342	aerobe	aerobic
RS_GCF_900116515.1	100	1.24	100	1.01	74.2374	5869713	TRUE	Bacteria;Actinomycetota;Actinomycetes;Mycobacteriales;Geodermatophilaceae;Geodermatophilus;Geodermatophilus amargosae	Bacteria	Actinomycetota	Actinomycetes	Mycobacteriales	Geodermatophilaceae	Geodermatophilus	Geodermatophilus amargosae	Scaffold	none	GCA_900116515.1	none	none	representative genome	1296565	1296565	aerobe	aerobic
RS_GCF_004345725.1	99.99	0.62	99.15	0.11	68.3461	2860341	TRUE	Bacteria;Pseudomonadota;Gammaproteobacteria;Burkholderiales;Chromobacteriaceae;Crenobacter;Crenobacter luteus	Bacteria	Pseudomonadota	Gammaproteobacteria	Burkholderiales	Chromobacteriaceae	Crenobacter	Crenobacter luteus	Scaffold	none	GCA_004345725.1	none	none	na	1452487	1452487	aerobe	aerobic
RS_GCF_000236035.1	100	0.45	100	1.45	54.6833	4208238	TRUE	Bacteria;Pseudomonadota;Gammaproteobacteria;Pseudomonadales;Halomonadaceae;Vreelandella;Vreelandella boliviensis	Bacteria	Pseudomonadota	Gammaproteobacteria	Pseudomonadales	Halomonadaceae	Vreelandella	Vreelandella boliviensis	Scaffold	Bolivia	GCA_000236035.1	none	soil around the hypersaline lake Laguna Colorada	representative genome	223527	1072583	aerobe	aerobic
RS_GCF_001043175.1	99.96	0.92	99.99	0	53.8449	3998597	TRUE	Bacteria;Pseudomonadota;Gammaproteobacteria;Pseudomonadales;Oleiphilaceae;Marinobacter;Marinobacter psychrophilus	Bacteria	Pseudomonadota	Gammaproteobacteria	Pseudomonadales	Oleiphilaceae	Marinobacter	Marinobacter psychrophilus	Complete Genome	Arctic Ocean: Canadian Basin	GCA_001043175.1	none	sea-ice	representative genome	330734	330734	aerobe	aerobic
RS_GCF_002950575.1	99.7	0	97.25	0	58.3348	1760810	TRUE	Bacteria;Actinomycetota;Actinomycetes;Actinomycetales;Microbacteriaceae;Pontimonas;Pontimonas salivibrio	Bacteria	Actinomycetota	Actinomycetes	Actinomycetales	Microbacteriaceae	Pontimonas	Pontimonas salivibrio	Complete Genome	South Korea: near Jeung-Do	GCA_002950575.1	none	marine saltern	representative genome	1159327	1159327	aerobe	aerobic
RS_GCF_017908035.1	99.98	0.53	100	2.54	40.6373	5466592	TRUE	Bacteria;Bacteroidota;Bacteroidia;Sphingobacteriales;Sphingobacteriaceae;Sphingobacterium;Sphingobacterium tabacisoli	Bacteria	Bacteroidota	Bacteroidia	Sphingobacteriales	Sphingobacteriaceae	Sphingobacterium	Sphingobacterium tabacisoli	Contig	China: Kunming	GCA_017908035.1	none	soil	representative genome	2044855	2044855	aerobe	aerobic
RS_GCF_000174015.1	99.53	0.52	100	0	49.2623	1626291	TRUE	Bacteria;Actinomycetota;Coriobacteriia;Coriobacteriales;Atopobiaceae;Lancefieldella;Lancefieldella rimae	Bacteria	Actinomycetota	Coriobacteriia	Coriobacteriales	Atopobiaceae	Lancefieldella	Lancefieldella rimae	Contig	none	GCA_000174015.1	none	biological product [ENVO:02000043]	representative genome	1383	553184	anaerobe	anaerobic
RS_GCF_001746755.1	99.99	0.15	98.51	0.5	54.2893	3638804	TRUE	Bacteria;Pseudomonadota;Alphaproteobacteria;Rhodospirillales;Magnetovibrionaceae;Magnetovibrio;Magnetovibrio blakemorei	Bacteria	Pseudomonadota	Alphaproteobacteria	Rhodospirillales	Magnetovibrionaceae	Magnetovibrio	Magnetovibrio blakemorei	Contig	USA: salt marsh pool; Neponset River estuary; Boston; MA	GCA_001746755.1	none	sediment	representative genome	28181	28181	anaerobe	anaerobic
RS_GCF_000325705.1	100	0.23	100	0	44.7537	5608040	TRUE	Bacteria;Bacteroidota;Bacteroidia;Cytophagales;Cyclobacteriaceae;Echinicola;Echinicola vietnamensis	Bacteria	Bacteroidota	Bacteroidia	Cytophagales	Cyclobacteriaceae	Echinicola	Echinicola vietnamensis	Complete Genome	Viet Nam	GCA_000325705.1	none	seawater from mussel farm	representative genome	390884	926556	obligate aerobe	aerobic
RS_GCF_009828585.1	100	0.02	99.34	0	42.8023	4642138	TRUE	Bacteria;Pseudomonadota;Gammaproteobacteria;Enterobacterales;Shewanellaceae;Shewanella;Shewanella litoralis	Bacteria	Pseudomonadota	Gammaproteobacteria	Enterobacterales	Shewanellaceae	Shewanella	Shewanella litoralis	Scaffold	South Korea	GCA_009828585.1	none	sea water	na	2282700	2282700	aerobe	aerobic
RS_GCF_004118155.1	100	0	100	0.74	43.5862	3545609	TRUE	Bacteria;Bacteroidota;Bacteroidia;Chitinophagales;Chitinophagaceae;Edaphocola;Edaphocola flava	Bacteria	Bacteroidota	Bacteroidia	Chitinophagales	Chitinophagaceae	Edaphocola	Edaphocola flava	Contig	China: Jiangsu	GCA_004118155.1	none	rhizosphere soil of corn	representative genome	2499629	2499629	aerobe	aerobic
RS_GCF_000423105.1	95.66	0.93	98.67	0.89	37.4335	2707549	TRUE	Bacteria;Bacillota;Bacilli;Bacillales_D;Alkalibacillaceae;Halalkalibacillus;Halalkalibacillus halophilus	Bacteria	Bacillota	Bacilli	Bacillales_D	Alkalibacillaceae	Halalkalibacillus	Halalkalibacillus halophilus	Scaffold	Japan	GCA_000423105.1	none	none	representative genome	392827	1121936	aerobe	aerobic
RS_GCF_000308435.1	100	0.63	99.44	2.16	68.39	7722536	TRUE	Bacteria;Actinomycetota;Actinomycetes;Mycobacteriales;Mycobacteriaceae;Nocardia;Nocardia araoensis	Bacteria	Actinomycetota	Actinomycetes	Mycobacteriales	Mycobacteriaceae	Nocardia	Nocardia araoensis	Contig	none	GCA_000308435.1	none	none	representative genome	228600	1206722	aerobe	aerobic
RS_GCF_000189415.1	99.99	0.16	100	0	35.9217	2272954	TRUE	Bacteria;Bacteroidota;Bacteroidia;Flavobacteriales;Weeksellaceae;Weeksella;Weeksella virosa	Bacteria	Bacteroidota	Bacteroidia	Flavobacteriales	Weeksellaceae	Weeksella	Weeksella virosa	Complete Genome	USA	GCA_000189415.1	none	urine	na	1014	865938	obligate aerobe	aerobic
RS_GCF_900107235.1	100	0.31	98.8	2.5	67.1475	4259991	TRUE	Bacteria;Pseudomonadota;Alphaproteobacteria;Rhodobacterales;Rhodobacteraceae;Citreimonas;Citreimonas salinaria	Bacteria	Pseudomonadota	Alphaproteobacteria	Rhodobacterales	Rhodobacteraceae	Citreimonas	Citreimonas salinaria	Scaffold	none	GCA_900107235.1	none	none	representative genome	321339	321339	obligate aerobe	aerobic
RS_GCF_000308455.1	100	0.84	99.37	1.69	68.1598	8410401	TRUE	Bacteria;Actinomycetota;Actinomycetes;Mycobacteriales;Mycobacteriaceae;Nocardia;Nocardia abscessus	Bacteria	Actinomycetota	Actinomycetes	Mycobacteriales	Mycobacteriaceae	Nocardia	Nocardia abscessus	Contig	none	GCA_000308455.1	none	none	na	120957	1206723	aerobe	aerobic
RS_GCF_000423285.1	100	0.15	99.57	0	62.4097	3110307	TRUE	Bacteria;Pseudomonadota;Gammaproteobacteria;Burkholderiales;Aquaspirillaceae;Laribacter;Laribacter hongkongensis	Bacteria	Pseudomonadota	Gammaproteobacteria	Burkholderiales	Aquaspirillaceae	Laribacter	Laribacter hongkongensis	Scaffold	Hong Kong	GCA_000423285.1	none	none	representative genome	168471	1122157	aerobe	aerobic
RS_GCF_000146325.1	99.98	0.32	99.38	0	42.1334	1942827	TRUE	Bacteria;Bacillota;Bacilli;Lactobacillales;Lactobacillaceae;Pediococcus;Pediococcus acidilactici	Bacteria	Bacillota	Bacilli	Lactobacillales	Lactobacillaceae	Pediococcus	Pediococcus acidilactici	Scaffold	none	GCA_000146325.1	none	biological product [ENVO:02000043]	na	1254	862514	anaerobe	anaerobic
RS_GCF_004376175.1	100	0.21	98.67	1.06	43.212	4191775	TRUE	Bacteria;Bacillota;Bacilli;Bacillales_H;Bacillaceae_D;Halalkalibacterium;Halalkalibacterium halodurans	Bacteria	Bacillota	Bacilli	Bacillales_H	Bacillaceae_D	Halalkalibacterium	Halalkalibacterium halodurans	Scaffold	Germany	GCA_004376175.1	none	soil	na	86665	86665	obligate aerobe	aerobic
RS_GCF_025574465.1	100	0.03	99.57	1.3	56.2597	4102882	TRUE	Bacteria;Pseudomonadota;Alphaproteobacteria;Sphingomonadales;Kordiimonadaceae;Kordiimonas;Kordiimonas aestuarii	Bacteria	Pseudomonadota	Alphaproteobacteria	Sphingomonadales	Kordiimonadaceae	Kordiimonas	Kordiimonas aestuarii	Scaffold	South Korea: Taean	GCA_025574465.1	none	tidal flat	representative genome	1005925	1005925	aerobe	aerobic
RS_GCF_000172175.1	100	0.44	99.25	0.37	42.8089	6052596	TRUE	Bacteria;Bacteroidota;Bacteroidia;Bacteroidales;Bacteroidaceae;Bacteroides;Bacteroides intestinalis	Bacteria	Bacteroidota	Bacteroidia	Bacteroidales	Bacteroidaceae	Bacteroides	Bacteroides intestinalis	Contig	none	GCA_000172175.1	none	biological product [ENVO:02000043]	na	329854	471870	anaerobe	anaerobic
RS_GCF_009720655.1	100	1.02	98.04	2.3	64.1152	4357059	TRUE	Bacteria;Pseudomonadota;Alphaproteobacteria;Rhizobiales;Beijerinckiaceae;Rhodoblastus;Rhodoblastus acidophilus_A	Bacteria	Pseudomonadota	Alphaproteobacteria	Rhizobiales	Beijerinckiaceae	Rhodoblastus	Rhodoblastus acidophilus_A	Contig	none	GCA_009720655.1	none	forest pond	na	1074	1074	anaerobe	anaerobic
RS_GCF_001594225.2	100	3.41	98.57	3.03	60.4786	6396728	TRUE	Bacteria;Pseudomonadota;Gammaproteobacteria;Pseudomonadales;Pseudomonadaceae;Pseudomonas_E;Pseudomonas_E glycinae	Bacteria	Pseudomonadota	Gammaproteobacteria	Pseudomonadales	Pseudomonadaceae	Pseudomonas_E	Pseudomonas_E glycinae	Complete Genome	USA	GCA_001594225.2	none	cotton field	representative genome	1785145	1785145	aerobe	aerobic
RS_GCF_000188015.2	99.98	0.39	100	0	38.1647	2234402	TRUE	Bacteria;Bacillota;Bacilli;Lactobacillales;Streptococcaceae;Streptococcus;Streptococcus ictaluri	Bacteria	Bacillota	Bacilli	Lactobacillales	Streptococcaceae	Streptococcus	Streptococcus ictaluri	Contig	none	GCA_000188015.3	none	none	representative genome	380397	764299	aerobe	aerobic
GB_GCA_014642275.1	99.69	0.09	98.94	0	32.3957	2872468	TRUE	Bacteria;Bacteroidota;Bacteroidia;Flavobacteriales;Flavobacteriaceae;Flavobacterium;Flavobacterium lutivivi	Bacteria	Bacteroidota	Bacteroidia	Flavobacteriales	Flavobacteriaceae	Flavobacterium	Flavobacterium lutivivi	Scaffold	none	GCA_014642275.1	none	none	na	1677894	1677894	obligate aerobe	aerobic
RS_GCF_000334455.1	100	0.01	99.76	0	67.656	5375815	TRUE	Bacteria;Actinomycetota;Actinomycetes;Mycobacteriales;Mycobacteriaceae;Gordonia;Gordonia soli	Bacteria	Actinomycetota	Actinomycetes	Mycobacteriales	Mycobacteriaceae	Gordonia	Gordonia soli	Contig	none	GCA_000334455.1	none	none	representative genome	320799	1223545	aerobe	aerobic
RS_GCF_000308655.1	100	1.32	99.65	2.65	68.2256	8224214	TRUE	Bacteria;Actinomycetota;Actinomycetes;Mycobacteriales;Mycobacteriaceae;Nocardia;Nocardia niigatensis	Bacteria	Actinomycetota	Actinomycetes	Mycobacteriales	Mycobacteriaceae	Nocardia	Nocardia niigatensis	Contig	none	GCA_000308655.1	none	none	representative genome	209249	1206733	obligate aerobe	aerobic
RS_GCF_002938435.1	100	0.38	99.53	0.41	73.5134	4523459	TRUE	Bacteria;Actinomycetota;Actinomycetes;Mycobacteriales;Geodermatophilaceae;Blastococcus;Blastococcus saxobsidens	Bacteria	Actinomycetota	Actinomycetes	Mycobacteriales	Geodermatophilaceae	Blastococcus	Blastococcus saxobsidens	Contig	Malta	GCA_002938435.1	none	Calcarenite	na	138336	138336	aerobe	aerobic
RS_GCF_008245005.1	99.99	0	99.14	0.18	29.7129	1753386	TRUE	Bacteria;Campylobacterota;Campylobacteria;Campylobacterales;Campylobacteraceae;Campylobacter_F;Campylobacter_F sputorum	Bacteria	Campylobacterota	Campylobacteria	Campylobacterales	Campylobacteraceae	Campylobacter_F	Campylobacter_F sputorum	Complete Genome	Brazil	GCA_008245005.1	none	Human oral cavity	representative genome	206	32024	anaerobe	anaerobic
RS_GCF_001403635.1	98.79	1.77	98.25	3.64	27.6445	3732966	TRUE	Bacteria;Bacillota;Clostridia;Clostridiales;Clostridiaceae;Sarcina;Sarcina massiliamazoniense	Bacteria	Bacillota	Clostridia	Clostridiales	Clostridiaceae	Sarcina	Sarcina massiliamazoniense	Scaffold	none	GCA_001403635.1	none	none	representative genome	1347366	1347366	anaerobe	anaerobic
RS_GCF_000741525.1	96.28	0.13	97.03	0.3	57.4551	2052470	TRUE	Bacteria;Actinomycetota;Actinomycetes;Actinomycetales;Bifidobacteriaceae;Bifidobacterium;Bifidobacterium bohemicum	Bacteria	Actinomycetota	Actinomycetes	Actinomycetales	Bifidobacteriaceae	Bifidobacterium	Bifidobacterium bohemicum	Contig	none	GCA_000741525.1	none	Bumblebee digestive tract	representative genome	638617	1437606	anaerobe	anaerobic
RS_GCF_900110835.1	100	0.59	100	0.49	46.6233	8316369	TRUE	Bacteria;Bacteroidota;Bacteroidia;Chitinophagales;Chitinophagaceae;Chitinophaga;Chitinophaga arvensicola	Bacteria	Bacteroidota	Bacteroidia	Chitinophagales	Chitinophagaceae	Chitinophaga	Chitinophaga arvensicola	Scaffold	none	GCA_900110835.1	none	none	representative genome	29529	29529	obligate aerobe	aerobic
RS_GCF_008932295.1	100	1.11	100	0.43	55.9039	5203002	TRUE	Bacteria;Pseudomonadota;Alphaproteobacteria;Rhizobiales;Rhizobiaceae;Brucella;Brucella tritici	Bacteria	Pseudomonadota	Alphaproteobacteria	Rhizobiales	Rhizobiaceae	Brucella	Brucella tritici	Contig	France: Grignon	GCA_008932295.1	none	wheat rhizoplane	na	94626	94626	aerobe	aerobic
RS_GCF_000384315.1	99.87	2.17	100	0	70.013	9111009	TRUE	Bacteria;Actinomycetota;Actinomycetes;Mycobacteriales;Pseudonocardiaceae;Amycolatopsis;Amycolatopsis nigrescens	Bacteria	Actinomycetota	Actinomycetes	Mycobacteriales	Pseudonocardiaceae	Amycolatopsis	Amycolatopsis nigrescens	Contig	Italy	GCA_000384315.1	none	wall of an arcosolium in the catacomb St. Callistus	representative genome	381445	1068980	aerobe	aerobic
RS_GCF_000975095.1	99.99	0	97.11	0.58	69.1385	2790392	TRUE	Bacteria;Actinomycetota;Actinomycetes;Actinomycetales;Demequinaceae;Demequina;Demequina aestuarii	Bacteria	Actinomycetota	Actinomycetes	Actinomycetales	Demequinaceae	Demequina	Demequina aestuarii	Scaffold	none	GCA_000975095.1	none	none	representative genome	327095	327095	aerobe	aerobic
RS_GCF_900142025.1	100	2.16	100	1.9	54.8684	3413166	TRUE	Bacteria;Bacillota;Desulfotomaculia;Desulfotomaculales;Desulfovirgulaceae;Desulfofundulus;Desulfofundulus thermosubterraneus	Bacteria	Bacillota	Desulfotomaculia	Desulfotomaculales	Desulfovirgulaceae	Desulfofundulus	Desulfofundulus thermosubterraneus	Scaffold	none	GCA_900142025.1	none	none	representative genome	348840	1121432	anaerobe	anaerobic
RS_GCF_000382325.1	100	0.67	99.35	0	55.6822	3105947	TRUE	Bacteria;Pseudomonadota;Alphaproteobacteria;Caulobacterales;Maricaulaceae;Woodsholea;Woodsholea maritima	Bacteria	Pseudomonadota	Alphaproteobacteria	Caulobacterales	Maricaulaceae	Woodsholea	Woodsholea maritima	Scaffold	USA	GCA_000382325.1	none	none	representative genome	240237	1123503	aerobe	aerobic
RS_GCF_900141895.1	97.53	0.36	99.33	0.67	44.1279	2443757	TRUE	Bacteria;Bacillota;Clostridia;Lachnospirales;Lachnospiraceae;Parasporobacterium;Parasporobacterium paucivorans	Bacteria	Bacillota	Clostridia	Lachnospirales	Lachnospiraceae	Parasporobacterium	Parasporobacterium paucivorans	Contig	none	GCA_900141895.1	none	none	representative genome	115544	1122934	anaerobe	anaerobic
RS_GCF_900168015.1	99.98	0.02	100	0	42.2715	4028641	TRUE	Bacteria;Bacteroidota;Bacteroidia;Sphingobacteriales;Sphingobacteriaceae;Daejeonella;Daejeonella lutea	Bacteria	Bacteroidota	Bacteroidia	Sphingobacteriales	Sphingobacteriaceae	Daejeonella	Daejeonella lutea	Scaffold	none	GCA_900168015.1	none	none	representative genome	572036	572036	aerobe	aerobic
RS_GCF_004363235.1	100	0.03	99.56	0	64.9063	4189767	TRUE	Bacteria;Pseudomonadota;Alphaproteobacteria;Dongiales;Dongiaceae;Dongia;Dongia mobilis	Bacteria	Pseudomonadota	Alphaproteobacteria	Dongiales	Dongiaceae	Dongia	Dongia mobilis	Scaffold	none	GCA_004363235.1	none	none	representative genome	578943	578943	aerobe	aerobic
RS_GCF_003071345.1	97.67	0.03	99.34	0.25	52.1694	6146060	TRUE	Bacteria;Bacteroidota;Bacteroidia;Chitinophagales;Chitinophagaceae;Chitinophaga;Chitinophaga parva	Bacteria	Bacteroidota	Bacteroidia	Chitinophagales	Chitinophagaceae	Chitinophaga	Chitinophaga parva	Contig	China: Anhui	GCA_003071345.1	none	soil	representative genome	2169414	2169414	aerobe	aerobic
RS_GCF_018599245.1	99.99	0.02	99.6	0.36	56.1192	3343139	TRUE	Bacteria;Pseudomonadota;Alphaproteobacteria;Rhodobacterales;Rhodobacteraceae;Aliiroseovarius;Aliiroseovarius lamellibrachiae	Bacteria	Pseudomonadota	Alphaproteobacteria	Rhodobacterales	Rhodobacteraceae	Aliiroseovarius	Aliiroseovarius lamellibrachiae	Scaffold	Japan: Kagoshima Bay	GCA_018599245.1	none	none	representative genome	1924933	1924933	aerobe	aerobic
RS_GCF_004785645.1	100	0.51	100	0	30.6461	3715590	TRUE	Bacteria;Bacteroidota;Bacteroidia;Flavobacteriales;Weeksellaceae;Empedobacter;Empedobacter tilapiae	Bacteria	Bacteroidota	Bacteroidia	Flavobacteriales	Weeksellaceae	Empedobacter	Empedobacter tilapiae	Contig	South Korea: Changwon	GCA_004785645.1	none	intestinal tract	representative genome	2491114	2491114	aerobe	aerobic
RS_GCF_016862915.1	99.64	2.71	99.3	1.53	71.7647	9685699	TRUE	Bacteria;Actinomycetota;Actinomycetes;Mycobacteriales;Micromonosporaceae;Plantactinospora;Plantactinospora endophytica	Bacteria	Actinomycetota	Actinomycetes	Mycobacteriales	Micromonosporaceae	Plantactinospora	Plantactinospora endophytica	Contig	China:Yunnan	GCA_016862915.1	none	Healthy leaves	representative genome	673535	673535	aerobe	aerobic
RS_GCF_001565895.1	100	0.38	98.91	0.62	42.1548	5221450	TRUE	Bacteria;Pseudomonadota;Gammaproteobacteria;Enterobacterales;Alteromonadaceae;Paraglaciecola;Paraglaciecola hydrolytica	Bacteria	Pseudomonadota	Gammaproteobacteria	Enterobacterales	Alteromonadaceae	Paraglaciecola	Paraglaciecola hydrolytica	Scaffold	Denmark: Zealand	GCA_001565895.1	none	none	representative genome	1799789	1799789	aerobe	aerobic
RS_GCF_002868715.1	99.99	1.45	100	1.95	58.4188	4060980	TRUE	Bacteria;Pseudomonadota;Gammaproteobacteria;Pseudomonadales;Halieaceae;Kineobactrum;Kineobactrum sediminis	Bacteria	Pseudomonadota	Gammaproteobacteria	Pseudomonadales	Halieaceae	Kineobactrum	Kineobactrum sediminis	Contig	China:Weihai	GCA_002868715.1	none	solar saltern sediment	representative genome	1905677	1905677	obligate aerobe	aerobic
RS_GCF_900142995.1	99.96	0.11	95.19	0	43.3262	2264710	TRUE	Bacteria;Bacillota;Thermosediminibacteria;Thermosediminibacterales;Thermosediminibacteraceae;Fervidicola;Fervidicola acetigignens	Bacteria	Bacillota	Thermosediminibacteria	Thermosediminibacterales	Thermosediminibacteraceae	Fervidicola	Fervidicola acetigignens	Scaffold	none	GCA_900142995.1	none	none	representative genome	447595	447595	anaerobe	anaerobic
RS_GCF_001050115.1	99.99	0	99.04	0	40.7544	3381292	TRUE	Bacteria;Bacillota;Bacilli;Bacillales_B;DSM-4216;Bacillus_O;Bacillus_O smithii	Bacteria	Bacillota	Bacilli	Bacillales_B	DSM-4216	Bacillus_O	Bacillus_O smithii	Complete Genome	USA	GCA_001050115.1	none	cheese	representative genome	1479	1479	aerobe	aerobic
RS_GCF_000147075.1	99.99	0.09	100	0	61.8775	2472645	TRUE	Bacteria;Spirochaetota;Spirochaetia;Winmispirales;Winmispiraceae;Winmispira;Winmispira thermophila_A	Bacteria	Spirochaetota	Spirochaetia	Winmispirales	Winmispiraceae	Winmispira	Winmispira thermophila_A	Complete Genome	none	GCA_000147075.1	none	none	na	154	665571	anaerobe	anaerobic
RS_GCF_000953715.1	99.91	0.06	100	0	31.3754	2053097	TRUE	Bacteria;Thermotogota;Thermotogae;Petrotogales;Petrotogaceae;Defluviitoga;Defluviitoga tunisiensis	Bacteria	Thermotogota	Thermotogae	Petrotogales	Petrotogaceae	Defluviitoga	Defluviitoga tunisiensis	Complete Genome	Germany	GCA_000953715.1	none	soil	representative genome	1006576	1006576	anaerobe	anaerobic
RS_GCF_003970675.1	100	0.46	98.51	1.77	32.1328	6680108	TRUE	Bacteria;Bacteroidota;Bacteroidia;Cytophagales;Flammeovirgaceae;Flammeovirga;Flammeovirga pectinis	Bacteria	Bacteroidota	Bacteroidia	Cytophagales	Flammeovirgaceae	Flammeovirga	Flammeovirga pectinis	Complete Genome	South Korea	GCA_003970675.1	none	scallop	representative genome	2494373	2494373	obligate aerobe	aerobic
RS_GCF_900142175.1	100	0.19	99.67	1.03	34.4927	4578396	TRUE	Bacteria;Bacteroidota;Bacteroidia;Flavobacteriales;Flavobacteriaceae;Maribacter;Maribacter aquivivus	Bacteria	Bacteroidota	Bacteroidia	Flavobacteriales	Flavobacteriaceae	Maribacter	Maribacter aquivivus	Scaffold	none	GCA_900142175.1	none	none	representative genome	228958	228958	aerobe	aerobic
RS_GCF_002086515.1	100	0	99.55	0.61	67.3818	4442590	TRUE	Bacteria;Actinomycetota;Actinomycetes;Mycobacteriales;Mycobacteriaceae;Mycobacterium;Mycobacterium arupense	Bacteria	Actinomycetota	Actinomycetes	Mycobacteriales	Mycobacteriaceae	Mycobacterium	Mycobacterium arupense	Contig	none	GCA_002086515.1	none	none	representative genome	342002	342002	aerobe	aerobic
RS_GCF_016908635.1	100	0.45	98.28	0	32.4487	2677633	TRUE	Bacteria;Bacillota;Halanaerobiia;Halobacteroidales;Acetohalobiaceae;Sporohalobacter;Sporohalobacter salinus	Bacteria	Bacillota	Halanaerobiia	Halobacteroidales	Acetohalobiaceae	Sporohalobacter	Sporohalobacter salinus	Contig	none	GCA_016908635.1	none	none	representative genome	1494606	1494606	anaerobe	anaerobic
RS_GCF_016135805.1	100	0.78	100	1.3	68.8447	5565798	TRUE	Bacteria;Pseudomonadota;Alphaproteobacteria;Caulobacterales;Caulobacteraceae;Caulobacter;Caulobacter hibisci	Bacteria	Pseudomonadota	Alphaproteobacteria	Caulobacterales	Caulobacteraceae	Caulobacter	Caulobacter hibisci	Contig	South Korea: Gyeonggi Province	GCA_016135805.1	none	rhizosphere	representative genome	2035993	2035993	aerobe	aerobic
RS_GCF_005884405.1	99.99	0.01	99.93	0	61.7332	2669685	TRUE	Bacteria;Pseudomonadota;Alphaproteobacteria;Sphingomonadales;Sphingomonadaceae;Qipengyuania;Qipengyuania marisflavi	Bacteria	Pseudomonadota	Alphaproteobacteria	Sphingomonadales	Sphingomonadaceae	Qipengyuania	Qipengyuania marisflavi	Contig	South Korea: Seocheon	GCA_005884405.1	none	water of an estuary environment	representative genome	2486356	2486356	aerobe	aerobic
RS_GCF_011683915.1	99.48	0.31	99.13	2.17	62.7185	6028128	TRUE	Bacteria;Pseudomonadota;Alphaproteobacteria;Kiloniellales;Kiloniellaceae;Pelagibius;Pelagibius litoralis	Bacteria	Pseudomonadota	Alphaproteobacteria	Kiloniellales	Kiloniellaceae	Pelagibius	Pelagibius litoralis	Contig	none	GCA_011683915.1	none	seawater	representative genome	374515	374515	aerobe	aerobic
RS_GCF_014206945.1	99.98	0	98.01	1.1	36.2716	3393295	TRUE	Bacteria;Bacillota;Bacilli;Bacillales_D;Amphibacillaceae;Gracilibacillus;Gracilibacillus halotolerans	Bacteria	Bacillota	Bacilli	Bacillales_D	Amphibacillaceae	Gracilibacillus	Gracilibacillus halotolerans	Scaffold	USA: Utah; Great Salt Lake	GCA_014206945.1	none	none	representative genome	74386	74386	obligate aerobe	aerobic
RS_GCF_000241305.1	100	0.4	99.53	0.94	62.458	4703019	TRUE	Bacteria;Actinomycetota;Actinomycetes;Mycobacteriales;Mycobacteriaceae;Gordonia;Gordonia effusa	Bacteria	Actinomycetota	Actinomycetes	Mycobacteriales	Mycobacteriaceae	Gordonia	Gordonia effusa	Contig	none	GCA_000241305.2	none	none	representative genome	263908	1077974	aerobe	aerobic
RS_GCF_000723165.1	99.99	0.12	99.67	0.38	61.0649	5949001	TRUE	Bacteria;Pseudomonadota;Gammaproteobacteria;Burkholderiales;Burkholderiaceae;Janthinobacterium;Janthinobacterium agaricidamnosum	Bacteria	Pseudomonadota	Gammaproteobacteria	Burkholderiales	Burkholderiaceae	Janthinobacterium	Janthinobacterium agaricidamnosum	Complete Genome	none	GCA_000723165.1	none	none	representative genome	55508	1349767	aerobe	aerobic
RS_GCF_004122145.1	99.99	0.03	99.65	0.34	34.3345	3374625	TRUE	Bacteria;Bacteroidota;Bacteroidia;Flavobacteriales;Flavobacteriaceae;Flavobacterium;Flavobacterium piscinae	Bacteria	Bacteroidota	Bacteroidia	Flavobacteriales	Flavobacteriaceae	Flavobacterium	Flavobacterium piscinae	Contig	Taiwan	GCA_004122145.1	none	water	representative genome	2506424	2506424	aerobe	aerobic
RS_GCF_004216855.1	100	0.3	99.38	1.26	68.3964	2687802	TRUE	Bacteria;Actinomycetota;Actinomycetes;Actinomycetales;Microbacteriaceae;Microcella;Microcella alkaliphila	Bacteria	Actinomycetota	Actinomycetes	Actinomycetales	Microbacteriaceae	Microcella	Microcella alkaliphila	Contig	none	GCA_004216855.1	none	none	representative genome	279828	279828	obligate aerobe	aerobic
RS_GCF_000527155.1	99.36	0.18	96.54	0.55	60.3725	3535419	TRUE	Bacteria;Actinomycetota;Actinomycetes;Mycobacteriales;Micromonosporaceae;Haloglycomyces;Haloglycomyces albus	Bacteria	Actinomycetota	Actinomycetes	Mycobacteriales	Micromonosporaceae	Haloglycomyces	Haloglycomyces albus	Contig	China	GCA_000527155.1	none	not provided; submitted under MIGS 2.1	representative genome	526067	1089549	aerobe	aerobic
RS_GCF_001458295.1	99.99	0.19	99.79	0	56.7337	4620120	TRUE	Bacteria;Pseudomonadota;Alphaproteobacteria;Rhodobacterales;Rhodobacteraceae;Ruegeria;Ruegeria denitrificans	Bacteria	Pseudomonadota	Alphaproteobacteria	Rhodobacterales	Rhodobacteraceae	Ruegeria	Ruegeria denitrificans	Contig	Mediterranean Sea	GCA_001458295.1	none	oysters; cultured off Spanish Mediterranean coast; Vinaroz	representative genome	1715692	1715692	aerobe	aerobic
RS_GCF_023208015.1	100	0.04	99.45	0	72.0934	4903256	TRUE	Bacteria;Actinomycetota;Actinomycetes;Streptosporangiales;Streptosporangiaceae;Thermobifida;Thermobifida alba	Bacteria	Actinomycetota	Actinomycetes	Streptosporangiales	Streptosporangiaceae	Thermobifida	Thermobifida alba	Complete Genome	Italy	GCA_023208015.1	none	soil	representative genome	53522	53522	obligate aerobe	aerobic
RS_GCF_003076475.1	99.86	0.15	99.29	0.82	39.7652	4224053	TRUE	Bacteria;Bacteroidota;Bacteroidia;Flavobacteriales;Flavobacteriaceae;Flavobacterium;Flavobacterium kingsejongi	Bacteria	Bacteroidota	Bacteroidia	Flavobacteriales	Flavobacteriaceae	Flavobacterium	Flavobacterium kingsejongi	Complete Genome	Antarctica	GCA_003076475.1	none	faeces of Antarctic penguins	representative genome	1678728	1678728	aerobe	aerobic
RS_GCF_003635025.1	99.93	0.52	100	3.19	70.3862	8266186	TRUE	Bacteria;Actinomycetota;Actinomycetes;Mycobacteriales;Pseudonocardiaceae;Saccharopolyspora;Saccharopolyspora antimicrobica	Bacteria	Actinomycetota	Actinomycetes	Mycobacteriales	Pseudonocardiaceae	Saccharopolyspora	Saccharopolyspora antimicrobica	Contig	none	GCA_003635025.1	none	none	representative genome	455193	455193	aerobe	aerobic
RS_GCF_001544615.1	99.98	0.12	100	0.2	63.2194	6166171	TRUE	Bacteria;Pseudomonadota;Gammaproteobacteria;Burkholderiales;Burkholderiaceae;Caballeronia;Caballeronia concitans	Bacteria	Pseudomonadota	Gammaproteobacteria	Burkholderiales	Burkholderiaceae	Caballeronia	Caballeronia concitans	Contig	none	GCA_001544615.2	none	human	representative genome	1777133	1777133	aerobe	aerobic
RS_GCF_902859645.1	100	1.55	99.53	0	68.1517	6822063	TRUE	Bacteria;Pseudomonadota;Gammaproteobacteria;Burkholderiales;Burkholderiaceae;Achromobacter;Achromobacter insuavis	Bacteria	Pseudomonadota	Gammaproteobacteria	Burkholderiales	Burkholderiaceae	Achromobacter	Achromobacter insuavis	Contig	none	GCA_902859645.1	none	Human	representative genome	1287735	1287735	aerobe	aerobic
RS_GCF_014635085.1	100	0.06	99.75	0	59.3094	3315768	TRUE	Bacteria;Pseudomonadota;Alphaproteobacteria;Acetobacterales;Acetobacteraceae;Asaia;Asaia siamensis	Bacteria	Pseudomonadota	Alphaproteobacteria	Acetobacterales	Acetobacteraceae	Asaia	Asaia siamensis	Scaffold	none	GCA_014635085.1	none	none	representative genome	110479	110479	obligate aerobe	aerobic
RS_GCF_003953935.1	100	0.5	99.9	1.38	65.3625	7355585	TRUE	Bacteria;Pseudomonadota;Gammaproteobacteria;Burkholderiales;Burkholderiaceae;Telluria;Telluria atriviolacea	Bacteria	Pseudomonadota	Gammaproteobacteria	Burkholderiales	Burkholderiaceae	Telluria	Telluria atriviolacea	Contig	China: Hefei	GCA_003953935.1	none	soil	representative genome	2495579	2495579	aerobe	aerobic
RS_GCF_003570715.1	100	0.23	99.7	0	64.4372	4661677	TRUE	Bacteria;Pseudomonadota;Alphaproteobacteria;Rhodobacterales;Rhodobacteraceae;Gemmobacter;Gemmobacter lutimaris	Bacteria	Pseudomonadota	Alphaproteobacteria	Rhodobacterales	Rhodobacteraceae	Gemmobacter	Gemmobacter lutimaris	Scaffold	South Korea: Yeongjong-do	GCA_003570715.1	none	sea-tidal flat sediment	representative genome	2306023	2306023	aerobe	aerobic
RS_GCF_000445125.1	100	1.33	99.48	1.49	64.5516	4857928	TRUE	Bacteria;Pseudomonadota;Alphaproteobacteria;Sphingomonadales;Sphingomonadaceae;Novosphingobium;Novosphingobium lindaniclasticum	Bacteria	Pseudomonadota	Alphaproteobacteria	Sphingomonadales	Sphingomonadaceae	Novosphingobium	Novosphingobium lindaniclasticum	Contig	India: Lucknow	GCA_000445125.1	none	hexachlorocyclohexane(HCH) pesticide-contaminated soil	representative genome	1329895	1096930	aerobe	aerobic
RS_GCF_014646815.1	99.98	0.16	100	0	71.658	4707860	TRUE	Bacteria;Actinomycetota;Actinomycetes;Actinomycetales;Dermatophilaceae;Terrabacter;Terrabacter tumescens	Bacteria	Actinomycetota	Actinomycetes	Actinomycetales	Dermatophilaceae	Terrabacter	Terrabacter tumescens	Scaffold	none	GCA_014646815.1	none	none	representative genome	60443	60443	obligate aerobe	aerobic
RS_GCF_000426705.1	96.06	2.32	100	3.6	37.012	3949848	TRUE	Bacteria;Spirochaetota;Spirochaetia;DSM-17781;DSM-17781;Spirochaeta_E;Spirochaeta_E cellobiosiphila	Bacteria	Spirochaetota	Spirochaetia	DSM-17781	DSM-17781	Spirochaeta_E	Spirochaeta_E cellobiosiphila	Scaffold	USA	GCA_000426705.1	none	none	representative genome	504483	1123275	anaerobe	anaerobic
RS_GCF_000172415.1	97.58	0.5	98.67	0.5	62.8696	7477263	TRUE	Bacteria;Pseudomonadota;Gammaproteobacteria;Burkholderiales;Burkholderiaceae;Paraburkholderia;Paraburkholderia graminis	Bacteria	Pseudomonadota	Gammaproteobacteria	Burkholderiales	Burkholderiaceae	Paraburkholderia	Paraburkholderia graminis	Contig	none	GCA_000172415.1	none	none	na	60548	396598	aerobe	aerobic
RS_GCF_000348925.1	99.78	1.39	96.35	0.6	54.5974	4759956	TRUE	Bacteria;Bacteroidota;Bacteroidia;Cytophagales;Cyclobacteriaceae;Cesiribacter;Cesiribacter andamanensis	Bacteria	Bacteroidota	Bacteroidia	Cytophagales	Cyclobacteriaceae	Cesiribacter	Cesiribacter andamanensis	Contig	India: Andaman Islands	GCA_000348925.1	none	mud volcano soil sample	representative genome	649507	1279009	obligate aerobe	aerobic
RS_GCF_000367525.1	99.89	0.04	97.03	0.45	68.9892	3174691	TRUE	Bacteria;Actinomycetota;Actinomycetes;Actinomycetales;Dermatophilaceae;Phycicoccus_A;Phycicoccus_A elongatus	Bacteria	Actinomycetota	Actinomycetes	Actinomycetales	Dermatophilaceae	Phycicoccus_A	Phycicoccus_A elongatus	Scaffold	none	GCA_000367525.2	none	none	representative genome	101689	1193181	aerobe	aerobic
RS_GCF_003600355.1	99.98	0.04	95.76	1.38	30.9824	2819963	TRUE	Bacteria;Bacillota;Clostridia;Clostridiales;Clostridiaceae;Clostridium_AV;Clostridium_AV fermenticellae	Bacteria	Bacillota	Clostridia	Clostridiales	Clostridiaceae	Clostridium_AV	Clostridium_AV fermenticellae	Complete Genome	China: Luzhou	GCA_003600355.1	none	pit mud	representative genome	2068654	2068654	anaerobe	anaerobic
RS_GCF_008801925.2	100	1.87	99.94	1.61	65.028	8942610	TRUE	Bacteria;Pseudomonadota;Gammaproteobacteria;Burkholderiales;Burkholderiaceae;Cupriavidus;Cupriavidus basilensis	Bacteria	Pseudomonadota	Gammaproteobacteria	Burkholderiales	Burkholderiaceae	Cupriavidus	Cupriavidus basilensis	Complete Genome	France: Amponville	GCA_008801925.2	none	Sediment of a freshwater pond enriched in a fixed-bed reactor with 2;6-dichlorophenol as sole carbon and energy source	representative genome	68895	68895	aerobe	aerobic
RS_GCF_000376805.1	100	0.08	99.35	0	59.9347	3277765	TRUE	Bacteria;Pseudomonadota;Alphaproteobacteria;Caulobacterales;Hyphomonadaceae;Henriciella;Henriciella marina	Bacteria	Pseudomonadota	Alphaproteobacteria	Caulobacterales	Hyphomonadaceae	Henriciella	Henriciella marina	Contig	Korea	GCA_000376805.1	none	none	representative genome	453851	1121949	aerobe	aerobic
RS_GCF_000172975.1	100	0.85	100	0.62	54.4157	2576359	TRUE	Bacteria;Synergistota;Synergistia;Synergistales;Dethiosulfovibrionaceae;Dethiosulfovibrio;Dethiosulfovibrio peptidovorans	Bacteria	Synergistota	Synergistia	Synergistales	Dethiosulfovibrionaceae	Dethiosulfovibrio	Dethiosulfovibrio peptidovorans	Contig	Democratic Republic of the Congo	GCA_000172975.1	none	corroding offshore oil well	representative genome	47055	469381	anaerobe	anaerobic
RS_GCF_029223525.1	99.17	1.53	100	7.28	69.7966	8795397	TRUE	Bacteria;Actinomycetota;Actinomycetes;Streptomycetales;Streptomycetaceae;Streptantibioticus;Streptantibioticus ferralitis	Bacteria	Actinomycetota	Actinomycetes	Streptomycetales	Streptomycetaceae	Streptantibioticus	Streptantibioticus ferralitis	Contig	New Caledonia	GCA_029223525.1	none	Ultramafic soil	representative genome	236510	236510	aerobe	aerobic
RS_GCF_003605405.2	100	3.33	94.62	3.53	40.718	5302661	TRUE	Bacteria;Bacillota;Bacilli;Bacillales_B;Bacillaceae_C;Siminovitchia;Siminovitchia terrae	Bacteria	Bacillota	Bacilli	Bacillales_B	Bacillaceae_C	Siminovitchia	Siminovitchia terrae	Scaffold	none	GCA_003605405.2	none	rhizosphere soil of Cistus ladanifer plants	representative genome	1914933	1914933	aerobe	aerobic
RS_GCF_011758745.1	99.62	0	100	0.49	71.8677	5623989	TRUE	Bacteria;Actinomycetota;Actinomycetes;Mycobacteriales;Pseudonocardiaceae;Amycolatopsis;Amycolatopsis granulosa	Bacteria	Actinomycetota	Actinomycetes	Mycobacteriales	Pseudonocardiaceae	Amycolatopsis	Amycolatopsis granulosa	Contig	none	GCA_011758745.1	none	none	representative genome	185684	185684	aerobe	aerobic
RS_GCF_900101955.1	100	0.8	99.35	1.29	60.7718	2789967	TRUE	Bacteria;Desulfobacterota;Desulfuromonadia;Desulfuromonadales;Desulfuromonadaceae;Pseudodesulfuromonas;Pseudodesulfuromonas thiophila	Bacteria	Desulfobacterota	Desulfuromonadia	Desulfuromonadales	Desulfuromonadaceae	Pseudodesulfuromonas	Pseudodesulfuromonas thiophila	Scaffold	none	GCA_900101955.1	none	none	na	57664	57664	anaerobe	anaerobic
RS_GCF_003148765.1	100	0.14	98.64	0.26	65.2596	4337735	TRUE	Bacteria;Pseudomonadota;Alphaproteobacteria;Rhodobacterales;Rhodobacteraceae;Silicimonas;Silicimonas algicola	Bacteria	Pseudomonadota	Alphaproteobacteria	Rhodobacterales	Rhodobacteraceae	Silicimonas	Silicimonas algicola	Scaffold	none	GCA_003148765.1	none	none	na	1826607	1826607	aerobe	aerobic
RS_GCF_002265875.1	100	0.84	98.49	0.67	47.2527	3261616	TRUE	Bacteria;Bacillota;Bacilli;Bacillales_H;Marinococcaceae;Marinococcus;Marinococcus halophilus	Bacteria	Bacillota	Bacilli	Bacillales_H	Marinococcaceae	Marinococcus	Marinococcus halophilus	Contig	India: Kozhikode	GCA_002265875.1	none	Salted Mackerel	na	1371	1371	obligate aerobe	aerobic
RS_GCF_007971225.1	100	0.32	100	2.46	37.9064	5528026	TRUE	Bacteria;Bacteroidota;Bacteroidia;Chitinophagales;Chitinophagaceae;Panacibacter;Panacibacter ginsenosidivorans	Bacteria	Bacteroidota	Bacteroidia	Chitinophagales	Chitinophagaceae	Panacibacter	Panacibacter ginsenosidivorans	Complete Genome	South Korea: Pocheon	GCA_007971225.1	none	ginseng field	representative genome	1813871	1813871	aerobe	aerobic
RS_GCF_016863295.1	100	1.3	100	3.91	69.6467	9167700	TRUE	Bacteria;Actinomycetota;Actinomycetes;Streptosporangiales;Streptosporangiaceae;Planotetraspora;Planotetraspora phitsanulokensis	Bacteria	Actinomycetota	Actinomycetes	Streptosporangiales	Streptosporangiaceae	Planotetraspora	Planotetraspora phitsanulokensis	Contig	Thailand	GCA_016863295.1	none	Soil	representative genome	575192	575192	aerobe	aerobic
RS_GCF_900114635.1	100	0.03	99.57	0.32	60.4139	4226671	TRUE	Bacteria;Pseudomonadota;Alphaproteobacteria;Rhodobacterales;Rhodobacteraceae;Shimia;Shimia aestuarii	Bacteria	Pseudomonadota	Alphaproteobacteria	Rhodobacterales	Rhodobacteraceae	Shimia	Shimia aestuarii	Contig	none	GCA_900114635.1	none	none	representative genome	254406	254406	aerobe	aerobic
RS_GCF_003345355.1	100	0.07	98.67	0.68	68.2609	3642894	TRUE	Bacteria;Pseudomonadota;Alphaproteobacteria;Sphingomonadales;Sphingomonadaceae;Sphingomonas;Sphingomonas aracearum	Bacteria	Pseudomonadota	Alphaproteobacteria	Sphingomonadales	Sphingomonadaceae	Sphingomonas	Sphingomonas aracearum	Contig	China: Jiugong Mountain	GCA_003345355.1	none	rhizosphere soil	representative genome	2283317	2283317	aerobe	aerobic
RS_GCF_014873765.1	99.99	1.87	99.98	0.07	58.4883	4501438	TRUE	Bacteria;Desulfobacterota_I;Desulfovibrionia;Desulfovibrionales;Desulfomicrobiaceae;Desulfomicrobium;Desulfomicrobium macestii	Bacteria	Desulfobacterota_I	Desulfovibrionia	Desulfovibrionales	Desulfomicrobiaceae	Desulfomicrobium	Desulfomicrobium macestii	Scaffold	none	GCA_014873765.1	none	none	representative genome	90731	90731	anaerobe	anaerobic
RS_GCF_000513115.1	99.83	2.42	96.58	0.55	38.1783	4538064	TRUE	Bacteria;Bacillota;Bacilli;Bacillales_H;Bacillaceae_D;Halalkalibacter;Halalkalibacter hemicellulosilyticus	Bacteria	Bacillota	Bacilli	Bacillales_H	Bacillaceae_D	Halalkalibacter	Halalkalibacter hemicellulosilyticus	Contig	none	GCA_000513115.1	none	none	representative genome	127886	1236971	aerobe	aerobic
RS_GCF_000024085.1	99.99	0.41	100	0	43.6871	2852073	TRUE	Bacteria;Pseudomonadota;Gammaproteobacteria;Enterobacterales;Kangiellaceae;Kangiella;Kangiella koreensis	Bacteria	Pseudomonadota	Gammaproteobacteria	Enterobacterales	Kangiellaceae	Kangiella	Kangiella koreensis	Complete Genome	none	GCA_000024085.1	none	none	representative genome	261964	523791	aerobe	aerobic
RS_GCF_900116425.1	99.99	0.44	100	0	37.3976	3567068	TRUE	Bacteria;Bacteroidota;Bacteroidia;Flavobacteriales;Crocinitomicaceae;Lishizhenia;Lishizhenia tianjinensis	Bacteria	Bacteroidota	Bacteroidia	Flavobacteriales	Crocinitomicaceae	Lishizhenia	Lishizhenia tianjinensis	Scaffold	none	GCA_900116425.1	none	none	representative genome	477690	477690	aerobe	aerobic
RS_GCF_000701445.1	100	0.11	100	0	68.2428	3220540	TRUE	Bacteria;Pseudomonadota;Alphaproteobacteria;Caulobacterales;Caulobacteraceae;Brevundimonas;Brevundimonas bacteroides	Bacteria	Pseudomonadota	Alphaproteobacteria	Caulobacterales	Caulobacteraceae	Brevundimonas	Brevundimonas bacteroides	Scaffold	USA	GCA_000701445.1	none	none	representative genome	74311	1121124	aerobe	aerobic
RS_GCF_003788585.1	99.93	0.03	98.73	1.3	63.0604	3262569	TRUE	Bacteria;Pseudomonadota;Gammaproteobacteria;Nevskiales;Salinisphaeraceae;Salinisphaera;Salinisphaera japonica	Bacteria	Pseudomonadota	Gammaproteobacteria	Nevskiales	Salinisphaeraceae	Salinisphaera	Salinisphaera japonica	Contig	Japan	GCA_003788585.1	none	body surface of a deep-sea fish	representative genome	1304270	1209778	aerobe	aerobic
RS_GCF_900129455.1	98.54	0.28	95.64	0.47	72.9367	4480046	TRUE	Bacteria;Actinomycetota;Actinomycetes;Mycobacteriales;Jatrophihabitantaceae;Jatrophihabitans;Jatrophihabitans endophyticus	Bacteria	Actinomycetota	Actinomycetes	Mycobacteriales	Jatrophihabitantaceae	Jatrophihabitans	Jatrophihabitans endophyticus	Contig	none	GCA_900129455.1	none	none	representative genome	1206085	1206085	aerobe	aerobic
RS_GCF_000012865.1	99.42	0.06	100	0	42.0497	2401520	TRUE	Bacteria;Bacillota;Z-2901;Carboxydothermales;Carboxydothermaceae;Carboxydothermus;Carboxydothermus hydrogenoformans	Bacteria	Bacillota	Z-2901	Carboxydothermales	Carboxydothermaceae	Carboxydothermus	Carboxydothermus hydrogenoformans	Complete Genome	none	GCA_000012865.1	none	none	representative genome	129958	246194	anaerobe	anaerobic
RS_GCF_002831565.1	100	0.16	100	1.79	47.8459	8794837	TRUE	Bacteria;Bacteroidota;Bacteroidia;Cytophagales;Spirosomataceae;Spirosoma;Spirosoma pollinicola	Bacteria	Bacteroidota	Bacteroidia	Cytophagales	Spirosomataceae	Spirosoma	Spirosoma pollinicola	Complete Genome	Germany	GCA_002831565.1	none	pollen	representative genome	2057025	2057025	aerobe	aerobic
RS_GCF_000513135.1	99.93	4.39	97.68	2.21	37.0211	4740369	TRUE	Bacteria;Bacillota;Bacilli;Bacillales_H;Bacillaceae_D;Halalkalibacter;Halalkalibacter akibai	Bacteria	Bacillota	Bacilli	Bacillales_H	Bacillaceae_D	Halalkalibacter	Halalkalibacter akibai	Contig	none	GCA_000513135.1	none	none	representative genome	1411	1236973	aerobe	aerobic
RS_GCF_008001235.1	100	0.81	100	0	60.4539	3886744	TRUE	Bacteria;Desulfobacterota_I;Desulfovibrionia;Desulfovibrionales;Desulfovibrionaceae;Pseudodesulfovibrio;Pseudodesulfovibrio onnuriiensis	Bacteria	Desulfobacterota_I	Desulfovibrionia	Desulfovibrionales	Desulfovibrionaceae	Pseudodesulfovibrio	Pseudodesulfovibrio onnuriiensis	Complete Genome	Indian Ocean	GCA_008001235.1	none	sediment	representative genome	2583823	2583823	anaerobe	anaerobic
RS_GCF_000614125.1	85.85	1.32	95.52	0.5	47.0515	4884492	TRUE	Bacteria;Bacteroidota;Bacteroidia;Bacteroidales;Bacteroidaceae;Bacteroides;Bacteroides rodentium	Bacteria	Bacteroidota	Bacteroidia	Bacteroidales	Bacteroidaceae	Bacteroides	Bacteroides rodentium	Contig	none	GCA_000614125.1	none	none	representative genome	691816	1236512	anaerobe	anaerobic
RS_GCF_007744675.1	99.97	0.42	100	1.11	49.5753	7769723	TRUE	Bacteria;Planctomycetota;Planctomycetia;Planctomycetales;Planctomycetaceae;Gimesia;Gimesia alba	Bacteria	Planctomycetota	Planctomycetia	Planctomycetales	Planctomycetaceae	Gimesia	Gimesia alba	Chromosome	Italy: Panarea	GCA_007744675.1	none	yellow-gray fringes	representative genome	2527973	2527973	aerobe	aerobic
RS_GCF_003989795.1	99.99	0.81	100	2.51	52.0554	3907727	TRUE	Bacteria;Pseudomonadota;Gammaproteobacteria;Pseudomonadales;Halomonadaceae;Vreelandella;Vreelandella andesensis	Bacteria	Pseudomonadota	Gammaproteobacteria	Pseudomonadales	Halomonadaceae	Vreelandella	Vreelandella andesensis	Scaffold	none	GCA_003989795.1	none	none	representative genome	447567	447567	aerobe	aerobic
RS_GCF_000427785.1	100	0.78	99.95	1.49	65.3105	6111684	TRUE	Bacteria;Pseudomonadota;Gammaproteobacteria;Burkholderiales;Burkholderiaceae;Telluria;Telluria alkalitolerans	Bacteria	Pseudomonadota	Gammaproteobacteria	Burkholderiales	Burkholderiaceae	Telluria	Telluria alkalitolerans	Scaffold	China	GCA_000427785.1	none	none	representative genome	286638	1111733	aerobe	aerobic
RS_GCF_014118685.1	97.79	0.84	99.51	0.83	62.1078	2483352	TRUE	Bacteria;Actinomycetota;Actinomycetes;Actinomycetales;Actinomycetaceae;Flaviflexus;Flaviflexus huanghaiensis	Bacteria	Actinomycetota	Actinomycetes	Actinomycetales	Actinomycetaceae	Flaviflexus	Flaviflexus huanghaiensis	Contig	China: Qingdao	GCA_014118685.1	none	sediment from coastal area	representative genome	1111473	1111473	aerobe	aerobic
RS_GCF_001651865.1	99.97	0.05	98.64	0.72	62.4202	6039294	TRUE	Bacteria;Pseudomonadota;Alphaproteobacteria;Rhizobiales;Rhizobiaceae;Sinorhizobium;Sinorhizobium glycinis	Bacteria	Pseudomonadota	Alphaproteobacteria	Rhizobiales	Rhizobiaceae	Sinorhizobium	Sinorhizobium glycinis	Contig	China: Anhui	GCA_001651865.1	none	none	representative genome	1472378	1472378	aerobe	aerobic
RS_GCF_000708285.2	99.97	0.03	97.61	0.48	38.3751	5544917	TRUE	Bacteria;Bacteroidota;Bacteroidia;Sphingobacteriales;Sphingobacteriaceae;Pedobacter;Pedobacter borealis	Bacteria	Bacteroidota	Bacteroidia	Sphingobacteriales	Sphingobacteriaceae	Pedobacter	Pedobacter borealis	Contig	USA: Western Montana	GCA_000708285.2	none	Forest soil	representative genome	475254	1454007	aerobe	aerobic
RS_GCF_000615975.1	86.61	2.14	98.41	0.77	61.3478	4516452	TRUE	Bacteria;Pseudomonadota;Alphaproteobacteria;Rhizobiales;Rhizobiaceae;Nitratireductor;Nitratireductor aquibiodomus	Bacteria	Pseudomonadota	Alphaproteobacteria	Rhizobiales	Rhizobiaceae	Nitratireductor	Nitratireductor aquibiodomus	Contig	none	GCA_000615975.1	none	none	na	204799	1231185	aerobe	aerobic
RS_GCF_000426365.1	100	0.01	99.83	0	70.7616	3159341	TRUE	Bacteria;Pseudomonadota;Gammaproteobacteria;Xanthomonadales;Xanthomonadaceae;Arenimonas;Arenimonas composti	Bacteria	Pseudomonadota	Gammaproteobacteria	Xanthomonadales	Xanthomonadaceae	Arenimonas	Arenimonas composti	Scaffold	South Korea	GCA_000426365.1	none	none	representative genome	370776	1121013	aerobe	aerobic
RS_GCF_900105015.1	99.91	1.2	97.63	2.18	65.5799	2026407	TRUE	Bacteria;Actinomycetota;Actinomycetes;Actinomycetales;Actinomycetaceae;Pauljensenia;Pauljensenia meyeri	Bacteria	Actinomycetota	Actinomycetes	Actinomycetales	Actinomycetaceae	Pauljensenia	Pauljensenia meyeri	Contig	none	GCA_900105015.1	none	none	na	52773	52773	anaerobe	anaerobic
RS_GCF_014208035.1	100	0.79	100	1.9	67.2417	2647349	TRUE	Bacteria;Actinomycetota;Actinomycetes;Actinomycetales;Actinomycetaceae;Pauljensenia;Pauljensenia hyovaginalis	Bacteria	Actinomycetota	Actinomycetes	Actinomycetales	Actinomycetaceae	Pauljensenia	Pauljensenia hyovaginalis	Contig	none	GCA_014208035.1	none	none	na	29316	29316	anaerobe	anaerobic
RS_GCF_900100185.1	98.88	0.23	98.66	0.17	46.801	3302411	TRUE	Bacteria;Bacillota;Bacilli;Bacillales_H;Marinococcaceae;Natribacillus;Natribacillus halophilus	Bacteria	Bacillota	Bacilli	Bacillales_H	Marinococcaceae	Natribacillus	Natribacillus halophilus	Scaffold	none	GCA_900100185.1	none	none	representative genome	549003	549003	aerobe	aerobic
RS_GCF_003130585.1	99.89	0.15	98.25	0.58	71.0253	3553347	TRUE	Bacteria;Actinomycetota;Actinomycetes;Actinomycetales;Dermabacteraceae;Brachybacterium;Brachybacterium endophyticum	Bacteria	Actinomycetota	Actinomycetes	Actinomycetales	Dermabacteraceae	Brachybacterium	Brachybacterium endophyticum	Contig	China: Guizhou	GCA_003130585.1	none	surface-sterilized of plant	representative genome	2182385	2182385	aerobe	aerobic
RS_GCF_006265245.1	100	0.75	99.45	0.27	52.144	2305678	TRUE	Bacteria;Bacteroidota_A;Chlorobiia;Chlorobiales;Chlorobiaceae;Prosthecochloris;Prosthecochloris vibrioformis	Bacteria	Bacteroidota_A	Chlorobiia	Chlorobiales	Chlorobiaceae	Prosthecochloris	Prosthecochloris vibrioformis	Contig	none	GCA_006265245.1	none	rivermouth	representative genome	1098	1098	anaerobe	anaerobic
RS_GCF_004217175.1	99.82	0.65	100	0.58	69.4568	3618231	TRUE	Bacteria;Actinomycetota;Actinomycetes;Actinomycetales;Microbacteriaceae;Leucobacter;Leucobacter luti	Bacteria	Actinomycetota	Actinomycetes	Actinomycetales	Microbacteriaceae	Leucobacter	Leucobacter luti	Scaffold	none	GCA_004217175.1	none	none	representative genome	340320	340320	obligate aerobe	aerobic
RS_GCF_003402975.1	99.81	0.04	100	0	33.8788	3423338	TRUE	Bacteria;Bacteroidota;Bacteroidia;Flavobacteriales;Crocinitomicaceae;Brumimicrobium;Brumimicrobium aurantiacum	Bacteria	Bacteroidota	Bacteroidia	Flavobacteriales	Crocinitomicaceae	Brumimicrobium	Brumimicrobium aurantiacum	Scaffold	China: Weihai	GCA_003402975.1	none	coastal sediment	representative genome	1737063	1737063	aerobe	aerobic
RS_GCF_000256565.1	96.28	3.18	97.64	2.42	60.2602	4904866	TRUE	Bacteria;Pseudomonadota;Gammaproteobacteria;Burkholderiales;Burkholderiaceae;Herbaspirillum;Herbaspirillum lusitanum	Bacteria	Pseudomonadota	Gammaproteobacteria	Burkholderiales	Burkholderiaceae	Herbaspirillum	Herbaspirillum lusitanum	Contig	Brazil	GCA_000256565.1	none	root nodule	na	213312	1161913	obligate aerobe	aerobic
RS_GCF_000964465.1	100	0.12	99.5	0	56.1724	3437600	TRUE	Bacteria;Pseudomonadota;Alphaproteobacteria;Acetobacterales;Acetobacteraceae;Gluconobacter_A;Gluconobacter_A thailandicus	Bacteria	Pseudomonadota	Alphaproteobacteria	Acetobacterales	Acetobacteraceae	Gluconobacter_A	Gluconobacter_A thailandicus	Contig	none	GCA_000964465.1	none	none	na	257438	1231357	obligate aerobe	aerobic
RS_GCF_000377005.1	99.98	0.06	99.88	0.31	41.1022	1927889	TRUE	Bacteria;Bacillota;Bacilli;Lactobacillales;Streptococcaceae;Streptococcus;Streptococcus minor	Bacteria	Bacillota	Bacilli	Lactobacillales	Streptococcaceae	Streptococcus	Streptococcus minor	Contig	Belgium	GCA_000377005.1	none	none	representative genome	229549	1123309	aerobe	aerobic
RS_GCF_001027025.1	99.95	0.04	98.28	1.72	42.5159	2169170	TRUE	Bacteria;Thermotogota;Thermotogae;Petrotogales;Kosmotogaceae;Kosmotoga_B;Kosmotoga_B pacifica	Bacteria	Thermotogota	Thermotogae	Petrotogales	Kosmotogaceae	Kosmotoga_B	Kosmotoga_B pacifica	Complete Genome	Pacific Ocean	GCA_001027025.1	none	hydrothermal sediments	representative genome	1330330	1330330	anaerobe	anaerobic
RS_GCF_900110955.1	99.98	0.19	99.51	1.04	70.7384	8684108	TRUE	Bacteria;Actinomycetota;Actinomycetes;Mycobacteriales;Pseudonocardiaceae;Lentzea;Lentzea xinjiangensis	Bacteria	Actinomycetota	Actinomycetes	Mycobacteriales	Pseudonocardiaceae	Lentzea	Lentzea xinjiangensis	Scaffold	none	GCA_900110955.1	none	none	representative genome	402600	402600	aerobe	aerobic
RS_GCF_011684115.1	100	0.06	100	0.33	52.3426	5233450	TRUE	Bacteria;Pseudomonadota;Gammaproteobacteria;Enterobacterales;Enterobacteriaceae;Rahnella;Rahnella aceris	Bacteria	Pseudomonadota	Gammaproteobacteria	Enterobacterales	Enterobacteriaceae	Rahnella	Rahnella aceris	Scaffold	South Korea: Jeju	GCA_011684115.1	none	tree sap	na	2703885	2703885	aerobe	aerobic
RS_GCF_000410875.1	99.99	0.05	99.91	0.52	57.4059	4642307	TRUE	Bacteria;Pseudomonadota;Gammaproteobacteria;Pseudomonadales;Pseudomonadaceae;Halopseudomonas;Halopseudomonas pelagia	Bacteria	Pseudomonadota	Gammaproteobacteria	Pseudomonadales	Pseudomonadaceae	Halopseudomonas	Halopseudomonas pelagia	Contig	South Korea	GCA_000410875.1	none	isolated from culture of Pyramimonas gelidicola established from the Antarctic	representative genome	553151	1323663	aerobe	aerobic
RS_GCF_013410755.1	100	0.3	99.45	0	72.0651	6909152	TRUE	Bacteria;Actinomycetota;Actinomycetes;Streptosporangiales;Streptosporangiaceae;Nocardiopsis;Nocardiopsis aegyptia	Bacteria	Actinomycetota	Actinomycetes	Streptosporangiales	Streptosporangiaceae	Nocardiopsis	Nocardiopsis aegyptia	Contig	none	GCA_013410755.1	none	none	representative genome	220378	220378	aerobe	aerobic
RS_GCF_003865075.1	99.89	6.29	98.67	3.25	39.4988	5771427	TRUE	Bacteria;Bacteroidota;Bacteroidia;Bacteroidales;Bacteroidaceae;Bacteroides;Bacteroides faecalis	Bacteria	Bacteroidota	Bacteroidia	Bacteroidales	Bacteroidaceae	Bacteroides	Bacteroides faecalis	Contig	none	GCA_003865075.1	none	none	representative genome	2447885	2447885	anaerobe	anaerobic
RS_GCF_002105195.1	98.22	6.82	98.85	5.24	69.1286	5470456	TRUE	Bacteria;Pseudomonadota;Gammaproteobacteria;Burkholderiales;Burkholderiaceae;Derxia;Derxia lacustris	Bacteria	Pseudomonadota	Gammaproteobacteria	Burkholderiales	Burkholderiaceae	Derxia	Derxia lacustris	Contig	Taiwan: Heaven Lake; Kaohsiung County	GCA_002105195.1	none	fresh water	representative genome	764842	764842	aerobe	aerobic
RS_GCF_006475605.1	99.98	0.34	98.92	0	56.4903	3219428	TRUE	Bacteria;Pseudomonadota;Alphaproteobacteria;Caulobacterales;Caulobacteraceae;Asticcacaulis;Asticcacaulis tiandongensis	Bacteria	Pseudomonadota	Alphaproteobacteria	Caulobacterales	Caulobacteraceae	Asticcacaulis	Asticcacaulis tiandongensis	Scaffold	China: Guizhou	GCA_006475605.1	none	soil	representative genome	2565365	2565365	aerobe	aerobic
RS_GCF_003368325.1	100	1.67	100	1.32	62.2132	8324638	TRUE	Bacteria;Pseudomonadota;Gammaproteobacteria;Burkholderiales;Burkholderiaceae;Paraburkholderia;Paraburkholderia caffeinilytica	Bacteria	Pseudomonadota	Gammaproteobacteria	Burkholderiales	Burkholderiaceae	Paraburkholderia	Paraburkholderia caffeinilytica	Complete Genome	China	GCA_003368325.1	none	tea plantation soil	representative genome	1761016	1761016	aerobe	aerobic
RS_GCF_003387165.1	99.83	1.24	98.85	1.34	41.2122	2232970	TRUE	Bacteria;Bacillota;Bacilli;Staphylococcales;Salinicoccaceae;Jeotgalicoccus;Jeotgalicoccus halotolerans	Bacteria	Bacillota	Bacilli	Staphylococcales	Salinicoccaceae	Jeotgalicoccus	Jeotgalicoccus halotolerans	Scaffold	none	GCA_003387165.1	none	none	representative genome	157227	157227	obligate aerobe	aerobic
RS_GCF_004345675.1	100	0.19	98.98	0.67	37.5001	2575920	TRUE	Bacteria;Bacillota;Thermoanaerobacteria;Thermoanaerobacterales;Thermoanaerobacteraceae;Thermoanaerobacter;Thermoanaerobacter subterraneus	Bacteria	Bacillota	Thermoanaerobacteria	Thermoanaerobacterales	Thermoanaerobacteraceae	Thermoanaerobacter	Thermoanaerobacter subterraneus	Scaffold	none	GCA_004345675.1	none	none	na	911092	911092	anaerobe	anaerobic
RS_GCF_001420695.1	100	3.99	99.73	2.02	48.365	6279095	TRUE	Bacteria;Bacillota;Bacilli;Brevibacillales;Brevibacillaceae;Brevibacillus;Brevibacillus choshinensis	Bacteria	Bacillota	Bacilli	Brevibacillales	Brevibacillaceae	Brevibacillus	Brevibacillus choshinensis	Scaffold	Japan: Choshi	GCA_001420695.1	none	soil	representative genome	54911	54911	obligate aerobe	aerobic
RS_GCF_008923365.1	96.53	4.53	99.47	2.94	72.9861	10704999	TRUE	Bacteria;Actinomycetota;Actinomycetes;Streptosporangiales;Streptosporangiaceae;Spirillospora;Spirillospora montaniterrae	Bacteria	Actinomycetota	Actinomycetes	Streptosporangiales	Streptosporangiaceae	Spirillospora	Spirillospora montaniterrae	Scaffold	Thailand: Chaiyaphum Province	GCA_008923365.1	none	soil	representative genome	1803903	1803903	aerobe	aerobic
RS_GCF_900115205.1	99.9	0.01	98.35	0	48.8703	3206962	TRUE	Bacteria;Bacteroidota;Bacteroidia;Flavobacteriales;Flavobacteriaceae;Robiginitalea;Robiginitalea myxolifaciens	Bacteria	Bacteroidota	Bacteroidia	Flavobacteriales	Flavobacteriaceae	Robiginitalea	Robiginitalea myxolifaciens	Scaffold	none	GCA_900115205.1	none	none	representative genome	400055	400055	aerobe	aerobic
RS_GCF_008016795.1	99.92	0.1	98.65	0.16	44.0192	2585079	TRUE	Bacteria;Bacteroidota;Bacteroidia;Bacteroidales;Bacteroidaceae;Prevotella;Prevotella brunnea	Bacteria	Bacteroidota	Bacteroidia	Bacteroidales	Bacteroidaceae	Prevotella	Prevotella brunnea	Contig	Germany	GCA_008016795.1	none	wound swab	representative genome	2508867	2508867	anaerobe	anaerobic
RS_GCF_017873245.1	99.98	3.34	100	0.16	27.8138	3877854	TRUE	Bacteria;Bacillota;Clostridia;Clostridiales;Clostridiaceae;Clostridium;Clostridium tertium	Bacteria	Bacillota	Clostridia	Clostridiales	Clostridiaceae	Clostridium	Clostridium tertium	Contig	none	GCA_017873245.1	none	none	na	1559	1559	anaerobe	anaerobic
RS_GCF_007830435.1	98.12	0.67	99.35	2.9	50.832	4004434	TRUE	Bacteria;Desulfobacterota;Desulfobacteria;Desulfobacterales;ASO4-4;Desulfobotulus;Desulfobotulus alkaliphilus	Bacteria	Desulfobacterota	Desulfobacteria	Desulfobacterales	ASO4-4	Desulfobotulus	Desulfobotulus alkaliphilus	Scaffold	none	GCA_007830435.1	none	none	representative genome	622671	622671	anaerobe	anaerobic
RS_GCF_000372745.1	98.34	3.37	100	2.81	70.9476	11392659	TRUE	Bacteria;Actinomycetota;Actinomycetes;Streptomycetales;Streptomycetaceae;Embleya;Embleya scabrispora	Bacteria	Actinomycetota	Actinomycetes	Streptomycetales	Streptomycetaceae	Embleya	Embleya scabrispora	Scaffold	Japan	GCA_000372745.1	none	soil	representative genome	159449	1123320	aerobe	aerobic
RS_GCF_003751385.1	98.65	1.95	98.55	1.02	56.8392	3423351	TRUE	Bacteria;Desulfobacterota;Syntrophobacteria;Syntrophobacterales;DSM-9756;Desulfosoma;Desulfosoma caldarium	Bacteria	Desulfobacterota	Syntrophobacteria	Syntrophobacterales	DSM-9756	Desulfosoma	Desulfosoma caldarium	Scaffold	none	GCA_003751385.1	none	none	representative genome	610254	610254	anaerobe	anaerobic
RS_GCF_900102135.1	99.99	0.18	98.12	1	61.4216	4721732	TRUE	Bacteria;Pseudomonadota;Alphaproteobacteria;Rhizobiales;Beijerinckiaceae;Microvirga;Microvirga guangxiensis	Bacteria	Pseudomonadota	Alphaproteobacteria	Rhizobiales	Beijerinckiaceae	Microvirga	Microvirga guangxiensis	Scaffold	none	GCA_900102135.1	none	none	representative genome	549386	549386	aerobe	aerobic
RS_GCF_004122115.1	99.99	0.13	98.11	0.17	61.8584	3068982	TRUE	Bacteria;Pseudomonadota;Alphaproteobacteria;Sphingomonadales;Sphingomonadaceae;Sphingobium;Sphingobium fluviale	Bacteria	Pseudomonadota	Alphaproteobacteria	Sphingomonadales	Sphingomonadaceae	Sphingobium	Sphingobium fluviale	Contig	Taiwan	GCA_004122115.1	none	water	representative genome	2506423	2506423	aerobe	aerobic
RS_GCF_004348415.1	100	1.4	96.9	1.58	72.9699	7991366	TRUE	Bacteria;Actinomycetota;Actinomycetes;Streptomycetales;Streptomycetaceae;Streptomyces;Streptomyces hainanensis	Bacteria	Actinomycetota	Actinomycetes	Streptomycetales	Streptomycetaceae	Streptomyces	Streptomyces hainanensis	Contig	China: Hainan province	GCA_004348415.1	none	soil	representative genome	402648	402648	aerobe	aerobic
RS_GCF_007859075.1	99.97	0.3	99.6	0.61	63.4557	3989751	TRUE	Bacteria;Pseudomonadota;Alphaproteobacteria;Rhodobacterales;Rhodobacteraceae;Gemmobacter;Gemmobacter aquaticus	Bacteria	Pseudomonadota	Alphaproteobacteria	Rhodobacterales	Rhodobacteraceae	Gemmobacter	Gemmobacter aquaticus	Contig	China	GCA_007859075.1	none	fresh water	representative genome	490185	490185	aerobe	aerobic
RS_GCF_000524475.1	100	0.24	100	0.2	68.0907	4709534	TRUE	Bacteria;Actinomycetota;Actinomycetes;Mycobacteriales;Mycobacteriaceae;Tomitella;Tomitella biformata	Bacteria	Actinomycetota	Actinomycetes	Mycobacteriales	Mycobacteriaceae	Tomitella	Tomitella biformata	Contig	none	GCA_000524475.1	none	none	representative genome	630403	1448389	aerobe	aerobic
RS_GCF_002896965.1	100	1.92	99.59	2.2	63.4991	5966702	TRUE	Bacteria;Pseudomonadota;Alphaproteobacteria;Sphingomonadales;Sphingomonadaceae;Novosphingobium;Novosphingobium guangzhouense	Bacteria	Pseudomonadota	Alphaproteobacteria	Sphingomonadales	Sphingomonadaceae	Novosphingobium	Novosphingobium guangzhouense	Contig	China: Guangzhou	GCA_002896965.1	none	soil	representative genome	1850347	1850347	aerobe	aerobic
RS_GCF_003001905.1	100	0.45	97.69	0.51	57.4998	3587211	TRUE	Bacteria;Bacillota;Bacilli;Thermoactinomycetales;DSM-44946;Planifilum;Planifilum fimeticola	Bacteria	Bacillota	Bacilli	Thermoactinomycetales	DSM-44946	Planifilum	Planifilum fimeticola	Scaffold	none	GCA_003001905.1	none	none	representative genome	201975	201975	aerobe	aerobic
RS_GCF_003545925.1	99.99	0.07	98.82	0	45.4872	4444566	TRUE	Bacteria;Spirochaetota;Leptospiria;Leptospirales;Leptospiraceae;Leptospira;Leptospira yasudae	Bacteria	Spirochaetota	Leptospiria	Leptospirales	Leptospiraceae	Leptospira	Leptospira yasudae	Contig	Brazil: Salvador; Bahia	GCA_003545925.1	none	soil	representative genome	2202201	2202201	aerobe	aerobic
RS_GCF_009193255.1	100	0	98.85	1.44	65.7514	3550709	TRUE	Bacteria;Actinomycetota;Actinomycetes;Actinomycetales;Micrococcaceae;Arthrobacter_B;Arthrobacter_B koreensis	Bacteria	Actinomycetota	Actinomycetes	Actinomycetales	Micrococcaceae	Arthrobacter_B	Arthrobacter_B koreensis	Contig	South Korea: Daejeon city	GCA_009193255.1	none	soil	representative genome	199136	199136	aerobe	aerobic
RS_GCF_003355475.1	100	0.07	99.71	0	72.7517	3720646	TRUE	Bacteria;Actinomycetota;Actinomycetes;Actinomycetales;Dermabacteraceae;Brachybacterium;Brachybacterium saurashtrense	Bacteria	Actinomycetota	Actinomycetes	Actinomycetales	Dermabacteraceae	Brachybacterium	Brachybacterium saurashtrense	Complete Genome	none	GCA_003355475.1	none	none	representative genome	556288	556288	aerobe	aerobic
RS_GCF_002564025.1	100	0.68	99.71	0	71.8668	2886687	TRUE	Bacteria;Actinomycetota;Actinomycetes;Actinomycetales;Cellulomonadaceae;Flavimobilis;Flavimobilis soli	Bacteria	Actinomycetota	Actinomycetes	Actinomycetales	Cellulomonadaceae	Flavimobilis	Flavimobilis soli	Contig	none	GCA_002564025.1	none	none	representative genome	442709	442709	aerobe	aerobic
RS_GCF_004355225.1	100	0.2	98.59	0.35	36.1995	4217227	TRUE	Bacteria;Bacteroidota;Bacteroidia;Flavobacteriales;Flavobacteriaceae;Flavobacterium;Flavobacterium nackdongense	Bacteria	Bacteroidota	Bacteroidia	Flavobacteriales	Flavobacteriaceae	Flavobacterium	Flavobacterium nackdongense	Complete Genome	South Korea:Sangju	GCA_004355225.1	none	water	representative genome	2547394	2547394	aerobe	aerobic
RS_GCF_000423405.1	99.91	0.1	99.62	0	35.1619	3205558	TRUE	Bacteria;Bacteroidota;Bacteroidia;Flavobacteriales;Flavobacteriaceae;Mesonia;Mesonia mobilis	Bacteria	Bacteroidota	Bacteroidia	Flavobacteriales	Flavobacteriaceae	Mesonia	Mesonia mobilis	Scaffold	none	GCA_000423405.1	none	none	na	369791	1122226	obligate aerobe	aerobic
RS_GCF_001999905.1	100	1.29	98.84	1.6	48.3208	4149733	TRUE	Bacteria;Bacillota;Bacilli;Bacillales_A;Planococcaceae;Indiicoccus;Indiicoccus lenghuensis	Bacteria	Bacillota	Bacilli	Bacillales_A	Planococcaceae	Indiicoccus	Indiicoccus lenghuensis	Complete Genome	China:Qaidam Basin	GCA_001999905.1	none	crude oil-contamination soil	representative genome	2213202	2213202	aerobe	aerobic
RS_GCF_002257695.2	100	6.45	99.37	6.09	44.6772	5955502	TRUE	Bacteria;Bacillota;Negativicutes;Sporomusales;Sporomusaceae;Sporomusa;Sporomusa acidovorans	Bacteria	Bacillota	Negativicutes	Sporomusales	Sporomusaceae	Sporomusa	Sporomusa acidovorans	Complete Genome	none	GCA_002257695.2	none	pilot fermenter	na	112900	1123286	anaerobe	anaerobic
RS_GCF_001570585.1	99.99	0.74	100	0.93	70.7952	8523669	TRUE	Bacteria;Actinomycetota;Actinomycetes;Streptosporangiales;Streptosporangiaceae;Herbidospora;Herbidospora daliensis	Bacteria	Actinomycetota	Actinomycetes	Streptosporangiales	Streptosporangiaceae	Herbidospora	Herbidospora daliensis	Scaffold	none	GCA_001570585.1	none	none	representative genome	295585	295585	aerobe	aerobic
RS_GCF_000349845.1	99.98	0.05	100	1.7	65.2394	5696307	TRUE	Bacteria;Pseudomonadota;Gammaproteobacteria;Pseudomonadales;Pseudomonadaceae;Pseudomonas;Pseudomonas sp000349845	Bacteria	Pseudomonadota	Gammaproteobacteria	Pseudomonadales	Pseudomonadaceae	Pseudomonas	Pseudomonas sp000349845	Complete Genome	none	GCA_000349845.1	none	none	na	1294143	1294143	aerobe	aerobic
RS_GCF_900116615.1	99.99	0.44	100	0.38	41.1841	5426160	TRUE	Bacteria;Bacteroidota;Bacteroidia;Cytophagales;Cyclobacteriaceae;Algoriphagus;Algoriphagus locisalis	Bacteria	Bacteroidota	Bacteroidia	Cytophagales	Cyclobacteriaceae	Algoriphagus	Algoriphagus locisalis	Scaffold	none	GCA_900116615.1	none	none	representative genome	305507	305507	aerobe	aerobic
RS_GCF_009834025.1	99.01	0.03	99.46	0.41	67.3392	4018808	TRUE	Bacteria;Actinomycetota;Actinomycetes;Mycobacteriales;Antricoccaceae;Epidermidibacterium;Epidermidibacterium keratini	Bacteria	Actinomycetota	Actinomycetes	Mycobacteriales	Antricoccaceae	Epidermidibacterium	Epidermidibacterium keratini	Complete Genome	South Korea	GCA_009834025.1	none	none	representative genome	1891644	1891644	aerobe	aerobic
RS_GCF_008808095.1	100	0.17	99.7	1.91	47.5246	4117705	TRUE	Bacteria;Pseudomonadota;Gammaproteobacteria;Enterobacterales;Alteromonadaceae;Pseudoalteromonas;Pseudoalteromonas ruthenica	Bacteria	Pseudomonadota	Gammaproteobacteria	Enterobacterales	Alteromonadaceae	Pseudoalteromonas	Pseudoalteromonas ruthenica	Complete Genome	Russia: Troitza Bay; Pacific Institute Bio-organic Chemistry Marine Experimental Station	GCA_008808095.1	none	Isolated from a mussel; Crenomytilus grayanus; and a scallop; Patinopecten yessoensis; collected from the Sea of Japan	na	151081	151081	obligate aerobe	aerobic
RS_GCF_000156655.1	97.69	1.24	96.81	1.11	33.789	2517763	TRUE	Bacteria;Bacillota;Bacilli;Erysipelotrichales;Erysipelotrichaceae;Holdemanella;Holdemanella biformis	Bacteria	Bacillota	Bacilli	Erysipelotrichales	Erysipelotrichaceae	Holdemanella	Holdemanella biformis	Scaffold	none	GCA_000156655.1	none	biological product [ENVO:02000043]	na	1735	518637	anaerobe	anaerobic
RS_GCF_007954405.1	100	0.25	94.84	1.29	67.7859	3333437	TRUE	Bacteria;Pseudomonadota;Gammaproteobacteria;Burkholderiales;Burkholderiaceae;Comamonas_C;Comamonas_C flocculans	Bacteria	Pseudomonadota	Gammaproteobacteria	Burkholderiales	Burkholderiaceae	Comamonas_C	Comamonas_C flocculans	Complete Genome	South Korea: Nonsan	GCA_007954405.1	none	none	representative genome	2597701	2597701	aerobe	aerobic
RS_GCF_000591415.1	99.94	0.17	97.38	0	57.5165	4049952	TRUE	Bacteria;Pseudomonadota;Gammaproteobacteria;Pseudomonadales;Halomonadaceae;Cobetia;Cobetia crustatorum	Bacteria	Pseudomonadota	Gammaproteobacteria	Pseudomonadales	Halomonadaceae	Cobetia	Cobetia crustatorum	Contig	Korea: Daejeon	GCA_000591415.1	none	fermented shrimp	na	553385	553385	aerobe	aerobic
RS_GCF_001552715.1	100	0.27	99.5	0.21	68.5538	6168821	TRUE	Bacteria;Actinomycetota;Actinomycetes;Mycobacteriales;Mycobacteriaceae;Mycobacterium;Mycobacterium vaccae	Bacteria	Actinomycetota	Actinomycetes	Mycobacteriales	Mycobacteriaceae	Mycobacterium	Mycobacterium vaccae	Contig	none	GCA_001552715.1	none	none	na	1810	1223499	obligate aerobe	aerobic
RS_GCF_004886325.1	100	3.58	100	1.16	75.3625	4131215	TRUE	Bacteria;Actinomycetota;Actinomycetes;Actinomycetales;Cellulomonadaceae;Cellulomonas;Cellulomonas telluris	Bacteria	Actinomycetota	Actinomycetes	Actinomycetales	Cellulomonadaceae	Cellulomonas	Cellulomonas telluris	Contig	China: Nei Monggol Autonomous Region	GCA_004886325.1	none	Badain Jaran desert sand	representative genome	2306636	2306636	aerobe	aerobic
RS_GCF_000025725.1	99.63	0.18	98.22	0.86	42.5366	3222077	TRUE	Bacteria;Chrysiogenota;Deferribacteres;Deferribacterales;Geovibrionaceae;Denitrovibrio;Denitrovibrio acetiphilus	Bacteria	Chrysiogenota	Deferribacteres	Deferribacterales	Geovibrionaceae	Denitrovibrio	Denitrovibrio acetiphilus	Complete Genome	none	GCA_000025725.1	none	none	representative genome	118000	522772	anaerobe	anaerobic
RS_GCF_008630065.1	100	0	96.14	0.16	68.1315	3845334	TRUE	Bacteria;Pseudomonadota;Alphaproteobacteria;Rhizobiales;Xanthobacteraceae;Blastochloris;Blastochloris sulfoviridis	Bacteria	Pseudomonadota	Alphaproteobacteria	Rhizobiales	Xanthobacteraceae	Blastochloris	Blastochloris sulfoviridis	Contig	Russia	GCA_008630065.1	none	sulfur spring	representative genome	50712	50712	aerobe	aerobic
RS_GCF_900168065.1	100	0.7	100	1.72	46.6462	7934943	TRUE	Bacteria;Bacteroidota;Bacteroidia;Chitinophagales;Chitinophagaceae;Chitinophaga;Chitinophaga ginsengisegetis	Bacteria	Bacteroidota	Bacteroidia	Chitinophagales	Chitinophagaceae	Chitinophaga	Chitinophaga ginsengisegetis	Scaffold	none	GCA_900168065.1	none	none	representative genome	393003	393003	aerobe	aerobic
RS_GCF_000833575.1	100	0.23	99.78	0.55	60.1191	2830519	TRUE	Bacteria;Actinomycetota;Actinomycetes;Mycobacteriales;Mycobacteriaceae;Corynebacterium;Corynebacterium singulare	Bacteria	Actinomycetota	Actinomycetes	Mycobacteriales	Mycobacteriaceae	Corynebacterium	Corynebacterium singulare	Complete Genome	France: Institute of Bacteriology of Strasbourg	GCA_000833575.1	none	semen	representative genome	161899	161899	aerobe	aerobic
RS_GCF_014692525.1	99.9	0.27	100	0.95	41.3467	4929250	TRUE	Bacteria;Bacteroidota;Bacteroidia;Sphingobacteriales;Sphingobacteriaceae;Sphingobacterium;Sphingobacterium chuzhouense	Bacteria	Bacteroidota	Bacteroidia	Sphingobacteriales	Sphingobacteriaceae	Sphingobacterium	Sphingobacterium chuzhouense	Contig	China: Chuzhou; Anhui Province	GCA_014692525.1	none	farmland soil	representative genome	1742264	1742264	aerobe	aerobic
RS_GCF_003730135.1	99.81	0.01	99.28	1.15	67.6161	3798671	TRUE	Bacteria;Pseudomonadota;Gammaproteobacteria;Nevskiales;Nevskiaceae;Stagnimonas;Stagnimonas aquatica	Bacteria	Pseudomonadota	Gammaproteobacteria	Nevskiales	Nevskiaceae	Stagnimonas	Stagnimonas aquatica	Contig	Taiwan	GCA_003730135.1	none	water	representative genome	2689987	2689987	aerobe	aerobic
RS_GCF_900142735.1	100	0.4	99.65	0.52	33.98	5209309	TRUE	Bacteria;Bacteroidota;Bacteroidia;Flavobacteriales;Flavobacteriaceae;Flavobacterium;Flavobacterium saccharophilum	Bacteria	Bacteroidota	Bacteroidia	Flavobacteriales	Flavobacteriaceae	Flavobacterium	Flavobacterium saccharophilum	Contig	none	GCA_900142735.1	none	none	representative genome	29534	29534	aerobe	aerobic
RS_GCF_009712425.2	100	0.34	98.3	0.63	59.8656	3678158	TRUE	Bacteria;Pseudomonadota;Alphaproteobacteria;Caulobacterales;Parvularculaceae;Aquisalinus;Aquisalinus luteolus	Bacteria	Pseudomonadota	Alphaproteobacteria	Caulobacterales	Parvularculaceae	Aquisalinus	Aquisalinus luteolus	Scaffold	China: South China Sea	GCA_009712425.2	none	surface seawater	na	1566827	1566827	obligate aerobe	aerobic
RS_GCF_004359525.2	99.86	0.08	96.13	1.1	44.3891	2116155	TRUE	Bacteria;Bacillota;Bacilli;Staphylococcales;Staphylococcaceae;Macrococcus;Macrococcus equipercicus	Bacteria	Bacillota	Bacilli	Staphylococcales	Staphylococcaceae	Macrococcus	Macrococcus equipercicus	Contig	USA: North Carolina	GCA_004359525.2	none	skin of Irish thoroughbred horse	na	69967	69967	aerobe	aerobic
RS_GCF_000330705.1	99.98	0.01	99.43	0.77	47.9305	2669034	TRUE	Bacteria;Bacillota;Bacilli;Staphylococcales;Salinicoccaceae;Salinicoccus;Salinicoccus carnicancri	Bacteria	Bacillota	Bacilli	Staphylococcales	Salinicoccaceae	Salinicoccus	Salinicoccus carnicancri	Contig	South Korea	GCA_000330705.1	none	Korean traditional fermented seafood	representative genome	558170	1235755	aerobe	aerobic
RS_GCF_002724055.1	98.68	1.24	98.6	0.7	28.8475	3310272	TRUE	Bacteria;Bacillota;Clostridia;Peptostreptococcales;Peptostreptococcaceae;Tepidibacter_A;Tepidibacter_A mesophilus	Bacteria	Bacillota	Clostridia	Peptostreptococcales	Peptostreptococcaceae	Tepidibacter_A	Tepidibacter_A mesophilus	Contig	China	GCA_002724055.1	none	soil	representative genome	655607	655607	anaerobe	anaerobic
RS_GCF_001907295.1	100	0.33	98.75	0	65.2341	2638573	TRUE	Bacteria;Actinomycetota;Actinomycetes;Actinomycetales;Actinomycetaceae;Bowdeniella;Bowdeniella nasicola	Bacteria	Actinomycetota	Actinomycetes	Actinomycetales	Actinomycetaceae	Bowdeniella	Bowdeniella nasicola	Scaffold	United Kingdom	GCA_001907295.1	none	none	representative genome	208480	208480	anaerobe	anaerobic
RS_GCF_006439335.1	100	0.12	99.95	1.21	37.37	4139778	TRUE	Bacteria;Pseudomonadota;Gammaproteobacteria;Enterobacterales;Alteromonadaceae;Litorilituus;Litorilituus lipolyticus	Bacteria	Pseudomonadota	Gammaproteobacteria	Enterobacterales	Alteromonadaceae	Litorilituus	Litorilituus lipolyticus	Scaffold	China: Yellow Sea	GCA_006439335.1	none	marine sediment	representative genome	2491017	2491017	aerobe	aerobic
RS_GCF_000498575.2	100	2.78	100	1.9	60.9194	5454863	TRUE	Bacteria;Pseudomonadota;Gammaproteobacteria;Pseudomonadales;Pseudomonadaceae;Pseudomonas_E;Pseudomonas_E taeanensis	Bacteria	Pseudomonadota	Gammaproteobacteria	Pseudomonadales	Pseudomonadaceae	Pseudomonas_E	Pseudomonas_E taeanensis	Contig	South Korea: Taean	GCA_000498575.2	none	crude oil-contaminated seashore	representative genome	574962	1395571	aerobe	aerobic
RS_GCF_900114315.1	98.56	4.1	100	1.33	70.7092	6384459	TRUE	Bacteria;Pseudomonadota;Alphaproteobacteria;Acetobacterales;Acetobacteraceae;Falsiroseomonas;Falsiroseomonas stagni	Bacteria	Pseudomonadota	Alphaproteobacteria	Acetobacterales	Acetobacteraceae	Falsiroseomonas	Falsiroseomonas stagni	Scaffold	none	GCA_900114315.1	none	none	representative genome	484882	1123062	aerobe	aerobic
RS_GCF_003820355.1	100	0.08	99.1	0.76	45.2778	3963939	TRUE	Bacteria;Pseudomonadota;Gammaproteobacteria;Enterobacterales;Alteromonadaceae;Alteromonas_F;Alteromonas_F sediminis	Bacteria	Pseudomonadota	Gammaproteobacteria	Enterobacterales	Alteromonadaceae	Alteromonas_F	Alteromonas_F sediminis	Contig	China: Weihai	GCA_003820355.1	none	pond sediment	representative genome	2259342	2259342	aerobe	aerobic
RS_GCF_900177625.1	99.97	0.61	100	0.95	41.4704	4506111	TRUE	Bacteria;Bacteroidota;Bacteroidia;Sphingobacteriales;Sphingobacteriaceae;Sphingobacterium;Sphingobacterium psychroaquaticum	Bacteria	Bacteroidota	Bacteroidia	Sphingobacteriales	Sphingobacteriaceae	Sphingobacterium	Sphingobacterium psychroaquaticum	Scaffold	none	GCA_900177625.1	none	none	na	561061	561061	aerobe	aerobic
RS_GCF_003324525.1	99.86	0.01	97.62	0.95	42.9731	3881846	TRUE	Bacteria;Bacteroidota;Bacteroidia;Sphingobacteriales;Sphingobacteriaceae;Mucilaginibacter;Mucilaginibacter hurinus	Bacteria	Bacteroidota	Bacteroidia	Sphingobacteriales	Sphingobacteriaceae	Mucilaginibacter	Mucilaginibacter hurinus	Contig	South Korea: Ulsan	GCA_003324525.1	none	soil	representative genome	2201324	2201324	aerobe	aerobic
RS_GCF_029773605.1	81.9	0.04	81.82	0	39.2717	1883708	TRUE	Bacteria;Pseudomonadota;Gammaproteobacteria;Enterobacterales;Pasteurellaceae;Actinobacillus;Actinobacillus sp029773605	Bacteria	Pseudomonadota	Gammaproteobacteria	Enterobacterales	Pasteurellaceae	Actinobacillus	Actinobacillus sp029773605	Complete Genome	Denmark	GCA_029773605.1	none	none	na	230709	230709	aerobe	aerobic
RS_GCF_005144885.1	100	1.63	99.26	1.82	66.7083	7354671	TRUE	Bacteria;Pseudomonadota;Alphaproteobacteria;Rhizobiales;Phreatobacteraceae;Phreatobacter;Phreatobacter stygius	Bacteria	Pseudomonadota	Alphaproteobacteria	Rhizobiales	Phreatobacteraceae	Phreatobacter	Phreatobacter stygius	Complete Genome	South Korea: Jeju	GCA_005144885.1	none	pieces of wood at the bottom of a cave	representative genome	1940610	1940610	obligate aerobe	aerobic
RS_GCF_000521505.1	100	0.47	99.84	0.03	54.2223	4764126	TRUE	Bacteria;Pseudomonadota;Gammaproteobacteria;Burkholderiales;Burkholderiaceae;Advenella;Advenella mimigardefordensis	Bacteria	Pseudomonadota	Gammaproteobacteria	Burkholderiales	Burkholderiaceae	Advenella	Advenella mimigardefordensis	Complete Genome	none	GCA_000521505.1	none	none	representative genome	302406	1247726	aerobe	aerobic
RS_GCF_000744815.1	99.91	0.24	100	0	73.3594	7806543	TRUE	Bacteria;Actinomycetota;Actinomycetes;Streptomycetales;Streptomycetaceae;Phaeacidiphilus;Phaeacidiphilus oryzae	Bacteria	Actinomycetota	Actinomycetes	Streptomycetales	Streptomycetaceae	Phaeacidiphilus	Phaeacidiphilus oryzae	Contig	none	GCA_000744815.1	none	none	representative genome	348818	1449353	aerobe	aerobic
RS_GCF_009727155.1	100	0.52	100	0.85	65.5711	6952347	TRUE	Bacteria;Pseudomonadota;Gammaproteobacteria;Burkholderiales;Burkholderiaceae;Pseudoduganella;Pseudoduganella dura	Bacteria	Pseudomonadota	Gammaproteobacteria	Burkholderiales	Burkholderiaceae	Pseudoduganella	Pseudoduganella dura	Contig	China: suburb of Nanjing; Jiangsu Province	GCA_009727155.1	none	soil samples polluted with heavy metals from a farm	representative genome	321982	321982	aerobe	aerobic
RS_GCF_001457435.1	98.28	0.97	100	0	60.1713	2065185	TRUE	Bacteria;Actinomycetota;Actinomycetes;Actinomycetales;Actinomycetaceae;Actinobaculum;Actinobaculum massiliense	Bacteria	Actinomycetota	Actinomycetes	Actinomycetales	Actinomycetaceae	Actinobaculum	Actinobaculum massiliense	Scaffold	none	GCA_001457435.1	none	none	na	202789	202789	anaerobe	anaerobic
RS_GCF_900094585.1	100	0.92	99.72	0.77	59.8063	7319877	TRUE	Bacteria;Pseudomonadota;Alphaproteobacteria;Rhizobiales;Rhizobiaceae;Rhizobium;Rhizobium multihospitium	Bacteria	Pseudomonadota	Alphaproteobacteria	Rhizobiales	Rhizobiaceae	Rhizobium	Rhizobium multihospitium	Scaffold	none	GCA_900094585.1	none	none	representative genome	410764	410764	aerobe	aerobic
RS_GCF_900110225.1	99.99	0.07	99.77	0	64.212	2712870	TRUE	Bacteria;Pseudomonadota;Gammaproteobacteria;Burkholderiales;Burkholderiaceae;Brachymonas;Brachymonas denitrificans	Bacteria	Pseudomonadota	Gammaproteobacteria	Burkholderiales	Burkholderiaceae	Brachymonas	Brachymonas denitrificans	Scaffold	none	GCA_900110225.1	none	none	representative genome	28220	1121117	aerobe	aerobic
RS_GCF_001636545.1	99.88	0.18	100	0.47	41.0185	2113627	TRUE	Bacteria;Thermotogota;Thermotogae;Petrotogales;Kosmotogaceae;Kosmotoga_B;Kosmotoga_B arenicorallina	Bacteria	Thermotogota	Thermotogae	Petrotogales	Kosmotogaceae	Kosmotoga_B	Kosmotoga_B arenicorallina	Contig	Japan: Taketomi submarine hot spring	GCA_001636545.1	none	submarine hot spring shallow hydrothermal field	representative genome	688066	1453497	anaerobe	anaerobic
RS_GCF_005862305.2	100	0.24	99.94	0.34	60.7762	7533049	TRUE	Bacteria;Pseudomonadota;Alphaproteobacteria;Rhizobiales;Rhizobiaceae;Rhizobium;Rhizobium indicum	Bacteria	Pseudomonadota	Alphaproteobacteria	Rhizobiales	Rhizobiaceae	Rhizobium	Rhizobium indicum	Complete Genome	India: Durbuk Village; Leh	GCA_005862305.2	none	pea root nodules	representative genome	2583231	2583231	aerobe	aerobic
RS_GCF_006716905.1	99.98	0.29	99.49	0.76	63.2001	4651394	TRUE	Bacteria;Pseudomonadota;Gammaproteobacteria;Burkholderiales;Burkholderiaceae;Acidovorax;Acidovorax temperans	Bacteria	Pseudomonadota	Gammaproteobacteria	Burkholderiales	Burkholderiaceae	Acidovorax	Acidovorax temperans	Contig	none	GCA_006716905.1	none	none	na	80878	80878	obligate aerobe	aerobic
RS_GCF_000210055.1	82.67	0.63	75.96	0.81	65.4802	3608022	TRUE	Bacteria;Actinomycetota;Coriobacteriia;Coriobacteriales;Eggerthellaceae;Gordonibacter;Gordonibacter pamelaeae	Bacteria	Actinomycetota	Coriobacteriia	Coriobacteriales	Eggerthellaceae	Gordonibacter	Gordonibacter pamelaeae	Chromosome	none	GCA_000210055.1	none	none	na	471189	657308	anaerobe	anaerobic
RS_GCF_014639655.1	99.96	0.01	99.44	1.77	68.1733	3336228	TRUE	Bacteria;Actinomycetota;Actinomycetes;Actinomycetales;Microbacteriaceae;Conyzicola;Conyzicola nivalis	Bacteria	Actinomycetota	Actinomycetes	Actinomycetales	Microbacteriaceae	Conyzicola	Conyzicola nivalis	Scaffold	none	GCA_014639655.1	none	none	representative genome	1477021	1477021	aerobe	aerobic
RS_GCF_002205645.1	100	0.57	99.53	1.14	68.8193	6385736	TRUE	Bacteria;Pseudomonadota;Gammaproteobacteria;Burkholderiales;Burkholderiaceae;Roseateles;Roseateles aquatilis	Bacteria	Pseudomonadota	Gammaproteobacteria	Burkholderiales	Burkholderiaceae	Roseateles	Roseateles aquatilis	Contig	none	GCA_002205645.1	none	Industrial water	representative genome	431061	431061	aerobe	aerobic
RS_GCF_000372065.1	99.99	0	99.2	0.48	46.4014	2311610	TRUE	Bacteria;Pseudomonadota;Gammaproteobacteria;Burkholderiales;Burkholderiaceae;Oligella;Oligella urethralis	Bacteria	Pseudomonadota	Gammaproteobacteria	Burkholderiales	Burkholderiaceae	Oligella	Oligella urethralis	Contig	USA	GCA_000372065.1	none	Human ear	na	90245	1122620	aerobe	aerobic
RS_GCF_009600605.1	99.51	0.35	98.07	0.98	68.2776	5399732	TRUE	Bacteria;Pseudomonadota;Alphaproteobacteria;Rhizobiales;Pseudoxanthobacteraceae;Segnochrobactrum;Segnochrobactrum spirostomi	Bacteria	Pseudomonadota	Alphaproteobacteria	Rhizobiales	Pseudoxanthobacteraceae	Segnochrobactrum	Segnochrobactrum spirostomi	Contig	South Korea: Jeong gol 2 reservoir in Daehak-ro; Nam-gu; Ulsan	GCA_009600605.1	none	fresh water	representative genome	2608987	2608987	aerobe	aerobic
RS_GCF_002072105.2	99.97	0	99.01	0	37.1271	3602643	TRUE	Bacteria;Bacteroidota;Bacteroidia;Flavobacteriales;Flavobacteriaceae;Croceivirga;Croceivirga radicis	Bacteria	Bacteroidota	Bacteroidia	Flavobacteriales	Flavobacteriaceae	Croceivirga	Croceivirga radicis	Contig	China: Hainan Province	GCA_002072105.2	none	rot root of tropical mangrove	representative genome	1929488	1929488	aerobe	aerobic
RS_GCF_900167935.1	100	0.09	99.5	0.54	34.9859	4211145	TRUE	Bacteria;Bacteroidota;Bacteroidia;Flavobacteriales;Flavobacteriaceae;Maribacter;Maribacter arcticus	Bacteria	Bacteroidota	Bacteroidia	Flavobacteriales	Flavobacteriaceae	Maribacter	Maribacter arcticus	Scaffold	none	GCA_900167935.1	none	none	representative genome	561365	561365	aerobe	aerobic
RS_GCF_000383795.1	83.66	0.1	87.48	0.33	71.0466	4030889	TRUE	Bacteria;Actinomycetota;Actinomycetes;Mycobacteriales;Pseudonocardiaceae;Saccharomonospora;Saccharomonospora saliphila	Bacteria	Actinomycetota	Actinomycetes	Mycobacteriales	Pseudonocardiaceae	Saccharomonospora	Saccharomonospora saliphila	Scaffold	India	GCA_000383795.1	none	saline alkaline muddy soil	representative genome	369829	882085	aerobe	aerobic
RS_GCF_900100275.1	100	1.7	99.03	2.74	68.9551	8671075	TRUE	Bacteria;Actinomycetota;Actinomycetes;Mycobacteriales;Pseudonocardiaceae;Lentzea;Lentzea violacea	Bacteria	Actinomycetota	Actinomycetes	Mycobacteriales	Pseudonocardiaceae	Lentzea	Lentzea violacea	Scaffold	none	GCA_900100275.1	none	none	na	40571	128104	aerobe	aerobic
RS_GCF_000423705.1	100	0.28	99.58	0.95	64.7432	4623171	TRUE	Bacteria;Pseudomonadota;Alphaproteobacteria;Rhizobiales;Stappiaceae;Stappia;Stappia stellulata	Bacteria	Pseudomonadota	Alphaproteobacteria	Rhizobiales	Stappiaceae	Stappia	Stappia stellulata	Scaffold	none	GCA_000423705.1	none	none	representative genome	71235	1123294	obligate aerobe	aerobic
RS_GCF_000022145.1	100	0.23	99.35	0	74.7165	5029329	TRUE	Bacteria;Myxococcota;Myxococcia;Myxococcales;Anaeromyxobacteraceae;Anaeromyxobacter;Anaeromyxobacter dehalogenans	Bacteria	Myxococcota	Myxococcia	Myxococcales	Anaeromyxobacteraceae	Anaeromyxobacter	Anaeromyxobacter dehalogenans	Complete Genome	none	GCA_000022145.1	none	none	representative genome	161493	455488	anaerobe	anaerobic
RS_GCF_000381985.1	100	0.2	100	0.25	63.1332	4290651	TRUE	Bacteria;Pseudomonadota;Alphaproteobacteria;Rhodospirillales;Rhodospirillaceae;Novispirillum;Novispirillum itersonii	Bacteria	Pseudomonadota	Alphaproteobacteria	Rhodospirillales	Rhodospirillaceae	Novispirillum	Novispirillum itersonii	Scaffold	none	GCA_000381985.1	none	none	representative genome	189	1279038	obligate aerobe	aerobic
RS_GCF_900106795.1	100	0.06	98.25	0.95	36.6015	3535532	TRUE	Bacteria;Bacteroidota;Bacteroidia;Flavobacteriales;Flavobacteriaceae;Aequorivita;Aequorivita viscosa	Bacteria	Bacteroidota	Bacteroidia	Flavobacteriales	Flavobacteriaceae	Aequorivita	Aequorivita viscosa	Scaffold	none	GCA_900106795.1	none	none	representative genome	797419	797419	aerobe	aerobic
RS_GCF_000275725.1	100	0.16	99.78	0.99	60.2486	3693745	TRUE	Bacteria;Pseudomonadota;Gammaproteobacteria;Pseudomonadales;Halomonadaceae;Vreelandella;Vreelandella stevensii	Bacteria	Pseudomonadota	Gammaproteobacteria	Pseudomonadales	Halomonadaceae	Vreelandella	Vreelandella stevensii	Contig	USA	GCA_000275725.1	none	blood from a renal care patient	representative genome	502821	1177117	aerobe	aerobic
RS_GCF_016907555.1	99.99	0	99.49	0.51	69.3527	3031132	TRUE	Bacteria;Actinomycetota;Actinomycetes;Actinomycetales;Microbacteriaceae;Microbacterium;Microbacterium laevaniformans	Bacteria	Actinomycetota	Actinomycetes	Actinomycetales	Microbacteriaceae	Microbacterium	Microbacterium laevaniformans	Contig	none	GCA_016907555.1	none	none	representative genome	36807	36807	aerobe	aerobic
RS_GCF_010894455.1	99.99	2.39	99.35	1.95	68.9244	11394166	TRUE	Bacteria;Myxococcota;Myxococcia;Myxococcales;Myxococcaceae;Myxococcus;Myxococcus eversor	Bacteria	Myxococcota	Myxococcia	Myxococcales	Myxococcaceae	Myxococcus	Myxococcus eversor	Scaffold	United Kingdom: Wales; Aberystwyth	GCA_010894455.1	none	soil	representative genome	2709661	2709661	aerobe	aerobic
RS_GCF_003667345.1	100	0.74	99.59	2.44	27.0749	2919928	TRUE	Bacteria;Campylobacterota;Campylobacteria;Campylobacterales;Arcobacteraceae;Poseidonibacter;Poseidonibacter antarcticus	Bacteria	Campylobacterota	Campylobacteria	Campylobacterales	Arcobacteraceae	Poseidonibacter	Poseidonibacter antarcticus	Scaffold	Antarctica	GCA_003667345.1	none	Antarctic intertidal sediment	representative genome	2478538	2478538	aerobe	aerobic
RS_GCF_025717515.1	100	0.05	99.98	0.7	62.1151	5763319	TRUE	Bacteria;Pseudomonadota;Gammaproteobacteria;Burkholderiales;Burkholderiaceae;Paucibacter_A;Paucibacter_A oligotrophus	Bacteria	Pseudomonadota	Gammaproteobacteria	Burkholderiales	Burkholderiaceae	Paucibacter_A	Paucibacter_A oligotrophus	Contig	South Korea: Daecheong Reservoir	GCA_025717515.1	none	fresh water	representative genome	1769250	1769250	aerobe	aerobic
RS_GCF_900188145.1	99.99	1.09	100	0.71	34.9359	5388996	TRUE	Bacteria;Bacillota;Clostridia;Peptostreptococcales;Natronincolaceae;Anaerovirgula;Anaerovirgula multivorans	Bacteria	Bacillota	Clostridia	Peptostreptococcales	Natronincolaceae	Anaerovirgula	Anaerovirgula multivorans	Scaffold	none	GCA_900188145.1	none	none	representative genome	312168	312168	anaerobe	anaerobic
RS_GCF_000688455.1	100	0.46	100	0	56.4937	3686523	TRUE	Bacteria;Acidobacteriota;Terriglobia;Terriglobales;Acidobacteriaceae;Pseudacidobacterium;Pseudacidobacterium ailaaui	Bacteria	Acidobacteriota	Terriglobia	Terriglobales	Acidobacteriaceae	Pseudacidobacterium	Pseudacidobacterium ailaaui	Contig	none	GCA_000688455.1	none	none	representative genome	1382359	1382359	aerobe	aerobic
RS_GCF_016925555.1	99.11	0.12	99.04	0	26.917	764150	TRUE	Bacteria;Bacillota;Bacilli;Mycoplasmatales;Metamycoplasmataceae;Mycoplasmopsis;Mycoplasmopsis tauri	Bacteria	Bacillota	Bacilli	Mycoplasmatales	Metamycoplasmataceae	Mycoplasmopsis	Mycoplasmopsis tauri	Complete Genome	Austria: Upper Austria	GCA_016925555.1	none	none	representative genome	547987	547987	aerobe	aerobic
RS_GCF_015999335.1	100	1.05	99.64	0.63	67.5906	4683966	TRUE	Bacteria;Pseudomonadota;Alphaproteobacteria;Rhodobacterales;Rhodobacteraceae;Tabrizicola;Tabrizicola soli	Bacteria	Pseudomonadota	Alphaproteobacteria	Rhodobacterales	Rhodobacteraceae	Tabrizicola	Tabrizicola soli	Scaffold	China: Beijing	GCA_015999335.1	none	soil	representative genome	2185115	2185115	aerobe	aerobic
RS_GCF_009017255.1	99.75	0.71	99.29	0.71	36.0039	3291524	TRUE	Bacteria;Bacillota;Clostridia;Peptostreptococcales;Natronincolaceae;Alkaliphilus_D;Alkaliphilus_D serpentinus	Bacteria	Bacillota	Clostridia	Peptostreptococcales	Natronincolaceae	Alkaliphilus_D	Alkaliphilus_D serpentinus	Contig	New Caledonia: Prony Bay	GCA_009017255.1	none	carbonate chimney in Prony hydrothermal field	representative genome	1482731	1482731	anaerobe	anaerobic
RS_GCF_900107045.1	100	4.2	100	2.05	68.8944	9406090	TRUE	Bacteria;Actinomycetota;Actinomycetes;Mycobacteriales;Pseudonocardiaceae;Amycolatopsis;Amycolatopsis xylanica	Bacteria	Actinomycetota	Actinomycetes	Mycobacteriales	Pseudonocardiaceae	Amycolatopsis	Amycolatopsis xylanica	Scaffold	none	GCA_900107045.1	none	none	representative genome	589385	589385	aerobe	aerobic
RS_GCF_003254505.1	99.83	0.02	99.73	1.54	70.2658	3841079	TRUE	Bacteria;Pseudomonadota;Alphaproteobacteria;Caulobacterales;Caulobacteraceae;Phenylobacterium;Phenylobacterium hankyongense	Bacteria	Pseudomonadota	Alphaproteobacteria	Caulobacterales	Caulobacteraceae	Phenylobacterium	Phenylobacterium hankyongense	Contig	South Korea: ginseng field soil	GCA_003254505.1	none	ginseng field soil	representative genome	1813876	1813876	aerobe	aerobic
RS_GCF_000331535.1	98.47	0.93	100	0.75	42.388	6737864	TRUE	Bacteria;Bacteroidota;Bacteroidia;Cytophagales;Cyclobacteriaceae;Fulvivirga;Fulvivirga imtechensis	Bacteria	Bacteroidota	Bacteroidia	Cytophagales	Cyclobacteriaceae	Fulvivirga	Fulvivirga imtechensis	Contig	India: Andhra Pradesh	GCA_000331535.1	none	seawater collected on the coast at Visakhapatnam	representative genome	881893	1237149	aerobe	aerobic
RS_GCF_001750105.1	99.99	0.46	99.14	1.81	58.8511	3864326	TRUE	Bacteria;Pseudomonadota;Gammaproteobacteria;Pseudomonadales;Cellvibrionaceae;Microbulbifer;Microbulbifer aggregans	Bacteria	Pseudomonadota	Gammaproteobacteria	Pseudomonadales	Cellvibrionaceae	Microbulbifer	Microbulbifer aggregans	Complete Genome	Malaysia: Matang Mangrove; Perak	GCA_001750105.1	none	mangrove sediment	representative genome	1769779	1769779	obligate aerobe	aerobic
RS_GCF_004796535.1	100	0.06	99.66	0.34	68.0261	3071096	TRUE	Bacteria;Pseudomonadota;Alphaproteobacteria;Sphingomonadales;Sphingomonadaceae;Sphingomonas_L;Sphingomonas_L flavalba	Bacteria	Pseudomonadota	Alphaproteobacteria	Sphingomonadales	Sphingomonadaceae	Sphingomonas_L	Sphingomonas_L flavalba	Contig	China	GCA_004796535.1	none	soil	representative genome	2559804	2559804	obligate aerobe	aerobic
RS_GCF_000341345.1	99.99	0.43	99.67	0	68.3041	3222008	TRUE	Bacteria;Actinomycetota;Actinomycetes;Mycobacteriales;Mycobacteriaceae;Corynebacterium;Corynebacterium halotolerans	Bacteria	Actinomycetota	Actinomycetes	Mycobacteriales	Mycobacteriaceae	Corynebacterium	Corynebacterium halotolerans	Complete Genome	none	GCA_000341345.1	none	none	representative genome	225326	1121362	aerobe	aerobic
RS_GCF_003688555.1	100	0.07	100	0.43	60.7624	4423874	TRUE	Bacteria;Pseudomonadota;Alphaproteobacteria;Sphingomonadales;Kordiimonadaceae;Eilatimonas;Eilatimonas milleporae	Bacteria	Pseudomonadota	Alphaproteobacteria	Sphingomonadales	Kordiimonadaceae	Eilatimonas	Eilatimonas milleporae	Contig	none	GCA_003688555.1	none	none	representative genome	911205	911205	aerobe	aerobic
RS_GCF_900110695.1	99.98	0.15	99.33	0.44	37.3813	3791086	TRUE	Bacteria;Bacillota;Bacilli;Bacillales_D;Amphibacillaceae;Lentibacillus;Lentibacillus subterraneus	Bacteria	Bacillota	Bacilli	Bacillales_D	Amphibacillaceae	Lentibacillus	Lentibacillus subterraneus	Contig	none	GCA_900110695.1	none	none	representative genome	621109	621109	aerobe	aerobic
RS_GCF_000012305.1	100	0	99.73	0	42.8002	2650701	TRUE	Bacteria;Pseudomonadota;Gammaproteobacteria;Pseudomonadales;Moraxellaceae;Psychrobacter;Psychrobacter arcticus	Bacteria	Pseudomonadota	Gammaproteobacteria	Pseudomonadales	Moraxellaceae	Psychrobacter	Psychrobacter arcticus	Complete Genome	none	GCA_000012305.1	none	none	representative genome	334543	259536	aerobe	aerobic
RS_GCF_001463885.1	99.98	0.16	100	0.48	64.849	4187548	TRUE	Bacteria;Pseudomonadota;Alphaproteobacteria;Rhizobiales;Rhizobiaceae;Aureimonas;Aureimonas altamirensis	Bacteria	Pseudomonadota	Alphaproteobacteria	Rhizobiales	Rhizobiaceae	Aureimonas	Aureimonas altamirensis	Contig	none	GCA_001463885.1	none	none	na	370622	370622	aerobe	aerobic
RS_GCF_900187395.1	99.16	0	94.34	0	72.3373	2402416	TRUE	Bacteria;Actinomycetota;Actinomycetes;Actinomycetales;Dermatophilaceae;Kytococcus;Kytococcus aerolatus	Bacteria	Actinomycetota	Actinomycetes	Actinomycetales	Dermatophilaceae	Kytococcus	Kytococcus aerolatus	Contig	none	GCA_900187395.1	none	none	representative genome	592308	592308	aerobe	aerobic
RS_GCF_000429905.1	100	0.59	98.7	0.65	54.4266	6469960	TRUE	Bacteria;Desulfobacterota;Desulfobacteria;Desulfobacterales;Desulfatibacillaceae;Desulfatibacillum;Desulfatibacillum aliphaticivorans	Bacteria	Desulfobacterota	Desulfobacteria	Desulfobacterales	Desulfatibacillaceae	Desulfatibacillum	Desulfatibacillum aliphaticivorans	Scaffold	France	GCA_000429905.1	none	none	na	218208	1121392	anaerobe	anaerobic
RS_GCF_900105115.1	100	0.89	99.66	0.34	59.6202	6592588	TRUE	Bacteria;Pseudomonadota;Gammaproteobacteria;Pseudomonadales;Pseudomonadaceae;Pseudomonas_E;Pseudomonas_E mohnii	Bacteria	Pseudomonadota	Gammaproteobacteria	Pseudomonadales	Pseudomonadaceae	Pseudomonas_E	Pseudomonas_E mohnii	Contig	none	GCA_900105115.1	none	none	representative genome	395600	395600	aerobe	aerobic
RS_GCF_001884135.1	100	0.12	99.01	0.5	35.3098	5487699	TRUE	Bacteria;Bacillota;Bacilli;Bacillales;Bacillaceae_G;Bacillus_A;Bacillus_A nitratireducens	Bacteria	Bacillota	Bacilli	Bacillales	Bacillaceae_G	Bacillus_A	Bacillus_A nitratireducens	Contig	Pacific Ocean	GCA_001884135.1	none	sediments	na	2026193	2026193	aerobe	aerobic
RS_GCF_000732195.1	100	0.4	99.29	0.92	61.6264	6343049	TRUE	Bacteria;Pseudomonadota;Alphaproteobacteria;Rhizobiales;Rhizobiaceae;Neorhizobium;Neorhizobium vignae	Bacteria	Pseudomonadota	Alphaproteobacteria	Rhizobiales	Rhizobiaceae	Neorhizobium	Neorhizobium vignae	Contig	China: Hebei Province	GCA_000732195.1	none	root nodule	representative genome	690585	690585	aerobe	aerobic
RS_GCF_001544875.2	99.9	1.38	99.6	0.69	63.1946	8333271	TRUE	Bacteria;Pseudomonadota;Gammaproteobacteria;Burkholderiales;Burkholderiaceae;Caballeronia;Caballeronia hypogeia	Bacteria	Pseudomonadota	Gammaproteobacteria	Burkholderiales	Burkholderiaceae	Caballeronia	Caballeronia hypogeia	Contig	none	GCA_001544875.2	none	soil	representative genome	1777140	1777140	aerobe	aerobic
RS_GCF_900112345.1	100	0.16	98.7	1.04	71.5259	3921832	TRUE	Bacteria;Actinomycetota;Actinomycetes;Propionibacteriales;Nocardioidaceae;Nocardioides;Nocardioides terrae	Bacteria	Actinomycetota	Actinomycetes	Propionibacteriales	Nocardioidaceae	Nocardioides	Nocardioides terrae	Scaffold	none	GCA_900112345.1	none	none	representative genome	574651	574651	aerobe	aerobic
RS_GCF_000565015.1	99.86	0.1	95.05	0	50.988	2040170	TRUE	Bacteria;Bacteroidota;Bacteroidia;Bacteroidales;Porphyromonadaceae;Porphyromonas;Porphyromonas catoniae	Bacteria	Bacteroidota	Bacteroidia	Bacteroidales	Porphyromonadaceae	Porphyromonas	Porphyromonas catoniae	Contig	none	GCA_000565015.1	none	none	representative genome	41976	887901	anaerobe	anaerobic
RS_GCF_009735585.1	100	0.47	99.6	1.27	42.1289	3486489	TRUE	Bacteria;Bacteroidota;Bacteroidia;Flavobacteriales;Flavobacteriaceae;Christiangramia;Christiangramia aestuarii	Bacteria	Bacteroidota	Bacteroidia	Flavobacteriales	Flavobacteriaceae	Christiangramia	Christiangramia aestuarii	Contig	none	GCA_009735585.1	none	tidal flat	na	1028746	1028746	aerobe	aerobic
RS_GCF_000745345.1	97.86	1.05	99.74	0.88	73.5563	7819394	TRUE	Bacteria;Actinomycetota;Actinomycetes;Streptomycetales;Streptomycetaceae;Actinacidiphila;Actinacidiphila yeochonensis	Bacteria	Actinomycetota	Actinomycetes	Streptomycetales	Streptomycetaceae	Actinacidiphila	Actinacidiphila yeochonensis	Contig	none	GCA_000745345.1	none	none	representative genome	89050	1449355	aerobe	aerobic
RS_GCF_014645615.1	99.99	0	99.09	0.07	46.4208	5692767	TRUE	Bacteria;Bacillota;Bacilli;Paenibacillales;Paenibacillaceae;Paenibacillus_J;Paenibacillus_J hunanensis	Bacteria	Bacillota	Bacilli	Paenibacillales	Paenibacillaceae	Paenibacillus_J	Paenibacillus_J hunanensis	Scaffold	none	GCA_014645615.1	none	none	na	539262	539262	aerobe	aerobic
RS_GCF_001418255.1	100	0.03	100	0.43	65.09	3203428	TRUE	Bacteria;Pseudomonadota;Gammaproteobacteria;Burkholderiales;Burkholderiaceae;Thiomonas;Thiomonas bhubaneswarensis	Bacteria	Pseudomonadota	Gammaproteobacteria	Burkholderiales	Burkholderiaceae	Thiomonas	Thiomonas bhubaneswarensis	Scaffold	India: Orissa; Bhubaneswar; Atri	GCA_001418255.1	none	Sediment	representative genome	339866	339866	aerobe	aerobic
RS_GCF_000828125.2	100	3.04	100	3.32	32.2409	1376743	TRUE	Bacteria;Pseudomonadota;Alphaproteobacteria;Rickettsiales;Rickettsiaceae;Rickettsia;Rickettsia asembonensis	Bacteria	Pseudomonadota	Alphaproteobacteria	Rickettsiales	Rickettsiaceae	Rickettsia	Rickettsia asembonensis	Contig	Kenya: Asembo sub-county of Siaya County	GCA_000828125.2	none	cat fleas	representative genome	1068590	1068590	obligate aerobe	aerobic
RS_GCF_900142215.1	96.59	6.11	99.11	6.04	40.6117	6621268	TRUE	Bacteria;Bacillota;Clostridia;Lachnospirales;Lachnospiraceae;Anaerocolumna;Anaerocolumna jejuensis	Bacteria	Bacillota	Clostridia	Lachnospirales	Lachnospiraceae	Anaerocolumna	Anaerocolumna jejuensis	Scaffold	none	GCA_900142215.1	none	none	representative genome	259063	1121322	anaerobe	anaerobic
RS_GCF_024714495.1	100	0.53	99.4	1.04	39.6231	6408483	TRUE	Bacteria;Bacteroidota;Bacteroidia;Cytophagales;Cyclobacteriaceae;Marinoscillum;Marinoscillum pacificum	Bacteria	Bacteroidota	Bacteroidia	Cytophagales	Cyclobacteriaceae	Marinoscillum	Marinoscillum pacificum	Contig	Micronesia; Federated States of: Weno Island; Chunnk	GCA_024714495.1	none	none	representative genome	392723	392723	aerobe	aerobic
RS_GCF_003014475.1	100	0.05	99.25	0.91	56.163	4732601	TRUE	Bacteria;Pseudomonadota;Alphaproteobacteria;Rhodobacterales;Rhodobacteraceae;Shimia;Shimia abyssi	Bacteria	Pseudomonadota	Alphaproteobacteria	Rhodobacterales	Rhodobacteraceae	Shimia	Shimia abyssi	Contig	none	GCA_003014475.1	none	none	representative genome	1662395	1662395	obligate aerobe	aerobic
RS_GCF_000243275.1	99.78	1.79	99.65	3	35.8102	4301842	TRUE	Bacteria;Bacteroidota;Bacteroidia;Flavobacteriales;Flavobacteriaceae;Flavobacterium;Flavobacterium odoratum	Bacteria	Bacteroidota	Bacteroidia	Flavobacteriales	Flavobacteriaceae	Flavobacterium	Flavobacterium odoratum	Chromosome	Germany	GCA_000243275.1	none	not provided; submitted under MIGS 2.1	na	256	929704	obligate aerobe	aerobic
RS_GCF_001956585.1	99.94	0.16	100	0.47	67.937	3119690	TRUE	Bacteria;Actinomycetota;Actinomycetes;Actinomycetales;Actinomycetaceae;Actinomyces;Actinomyces naeslundii	Bacteria	Actinomycetota	Actinomycetes	Actinomycetales	Actinomycetaceae	Actinomyces	Actinomyces naeslundii	Scaffold	Sweden	GCA_001956585.1	none	Plaque	na	1655	1655	anaerobe	anaerobic
RS_GCF_014648775.1	100	0	99.64	1.22	72.2472	7000866	TRUE	Bacteria;Actinomycetota;Actinomycetes;Streptomycetales;Streptomycetaceae;Streptomyces;Streptomyces abikoensis	Bacteria	Actinomycetota	Actinomycetes	Streptomycetales	Streptomycetaceae	Streptomyces	Streptomyces abikoensis	Contig	none	GCA_014648775.1	none	none	representative genome	97398	97398	obligate aerobe	aerobic
RS_GCF_014653575.1	100	3.5	99.57	1.31	65.6589	4470563	TRUE	Bacteria;Pseudomonadota;Alphaproteobacteria;Sphingomonadales;Sphingomonadaceae;Sphingomonas;Sphingomonas glacialis	Bacteria	Pseudomonadota	Alphaproteobacteria	Sphingomonadales	Sphingomonadaceae	Sphingomonas	Sphingomonas glacialis	Scaffold	none	GCA_014653575.1	none	none	representative genome	658225	658225	aerobe	aerobic
RS_GCF_028553725.1	100	0.3	99.09	0.91	64.2531	4772712	TRUE	Bacteria;Pseudomonadota;Alphaproteobacteria;Rhodobacterales;Rhodobacteraceae;Paracoccus;Paracoccus alcaliphilus	Bacteria	Pseudomonadota	Alphaproteobacteria	Rhodobacterales	Rhodobacteraceae	Paracoccus	Paracoccus alcaliphilus	Complete Genome	none	GCA_028553725.1	none	soil	representative genome	34002	34002	aerobe	aerobic
RS_GCF_025822765.1	99.98	0.01	100	0	65.8972	5900227	TRUE	Bacteria;Actinomycetota;Actinomycetes;Mycobacteriales;Mycobacteriaceae;Mycobacterium;Mycobacterium barrassiae	Bacteria	Actinomycetota	Actinomycetes	Mycobacteriales	Mycobacteriaceae	Mycobacterium	Mycobacterium barrassiae	Scaffold	France: Marseille	GCA_025822765.1	none	bronchial lavage; 49-yr-old woman	representative genome	319709	319709	aerobe	aerobic
RS_GCF_008041945.1	98.47	0	96.64	1.32	45.5084	2942562	TRUE	Bacteria;Pseudomonadota;Gammaproteobacteria;Pseudomonadales;Natronospirillaceae;Reinekea;Reinekea thalattae	Bacteria	Pseudomonadota	Gammaproteobacteria	Pseudomonadales	Natronospirillaceae	Reinekea	Reinekea thalattae	Contig	South Korea	GCA_008041945.1	none	sea water	representative genome	2593301	2593301	aerobe	aerobic
RS_GCF_013280495.1	100	0.27	100	0	64.5268	3702760	TRUE	Bacteria;Actinomycetota;Actinomycetes;Actinomycetales;Brevibacteriaceae;Brevibacterium;Brevibacterium permense	Bacteria	Actinomycetota	Actinomycetes	Actinomycetales	Brevibacteriaceae	Brevibacterium	Brevibacterium permense	Contig	Russia: Perm region	GCA_013280495.1	none	salt-contaminated soil samples	representative genome	234834	234834	aerobe	aerobic
RS_GCF_007992495.1	97	3.42	97.97	4.48	65.7263	9846332	TRUE	Bacteria;Pseudomonadota;Alphaproteobacteria;Reyranellales;Reyranellaceae;Reyranella;Reyranella soli	Bacteria	Pseudomonadota	Alphaproteobacteria	Reyranellales	Reyranellaceae	Reyranella	Reyranella soli	Contig	none	GCA_007992495.1	none	none	representative genome	1230389	1230389	aerobe	aerobic
RS_GCF_900108025.1	99.98	0.12	100	0.16	33.0772	3121186	TRUE	Bacteria;Bacteroidota;Bacteroidia;Flavobacteriales;Weeksellaceae;Halpernia;Halpernia humi	Bacteria	Bacteroidota	Bacteroidia	Flavobacteriales	Weeksellaceae	Halpernia	Halpernia humi	Contig	none	GCA_900108025.1	none	none	representative genome	493375	493375	aerobe	aerobic
RS_GCF_000430665.1	99.98	0.25	99.62	0	31.3446	4903219	TRUE	Bacteria;Bacteroidota;Bacteroidia;Flavobacteriales;Flavobacteriaceae;Aquimarina;Aquimarina muelleri	Bacteria	Bacteroidota	Bacteroidia	Flavobacteriales	Flavobacteriaceae	Aquimarina	Aquimarina muelleri	Scaffold	none	GCA_000430665.1	none	none	na	279356	1121007	aerobe	aerobic
RS_GCF_003325455.1	100	0.07	100	0	68.3574	3432872	TRUE	Bacteria;Actinomycetota;Actinomycetes;Propionibacteriales;Propionibacteriaceae;Acidipropionibacterium;Acidipropionibacterium virtanenii	Bacteria	Actinomycetota	Actinomycetes	Propionibacteriales	Propionibacteriaceae	Acidipropionibacterium	Acidipropionibacterium virtanenii	Complete Genome	Finland	GCA_003325455.1	none	barley grains	representative genome	2057246	2057246	aerobe	aerobic
RS_GCF_026191375.1	99.36	0.41	96.92	0.43	45.3651	3554296	TRUE	Bacteria;Pseudomonadota;Gammaproteobacteria;Pseudomonadales;Marinomonadaceae;Marinomonas;Marinomonas pontica	Bacteria	Pseudomonadota	Gammaproteobacteria	Pseudomonadales	Marinomonadaceae	Marinomonas	Marinomonas pontica	Contig	none	GCA_026191375.1	none	seawater	na	264739	264739	aerobe	aerobic
RS_GCF_000422725.1	99.98	0.12	99.65	0	41.6153	4638566	TRUE	Bacteria;Bacteroidota;Bacteroidia;Flavobacteriales;Flavobacteriaceae;Flavobacterium;Flavobacterium subsaxonicum	Bacteria	Bacteroidota	Bacteroidia	Flavobacteriales	Flavobacteriaceae	Flavobacterium	Flavobacterium subsaxonicum	Scaffold	Germany	GCA_000422725.1	none	none	representative genome	426226	1121898	aerobe	aerobic
RS_GCF_004339245.1	100	0	97.36	1.72	48.2168	2906047	TRUE	Bacteria;Chrysiogenota;Deferribacteres;Deferribacterales;Geovibrionaceae;Seleniivibrio;Seleniivibrio woodruffii	Bacteria	Chrysiogenota	Deferribacteres	Deferribacterales	Geovibrionaceae	Seleniivibrio	Seleniivibrio woodruffii	Scaffold	none	GCA_004339245.1	none	none	na	1078050	1078050	anaerobe	anaerobic
RS_GCF_900188415.1	99.99	0.01	99.67	0.99	37.5073	4269365	TRUE	Bacteria;Bacteroidota;Bacteroidia;Flavobacteriales;Flavobacteriaceae;Maribacter;Maribacter sedimenticola	Bacteria	Bacteroidota	Bacteroidia	Flavobacteriales	Flavobacteriaceae	Maribacter	Maribacter sedimenticola	Scaffold	none	GCA_900188415.1	none	none	representative genome	228956	228956	aerobe	aerobic
RS_GCF_025264625.1	100	0.64	99.57	3.45	60.2323	6794547	TRUE	Bacteria;Acidobacteriota;Terriglobia;Terriglobales;Acidobacteriaceae;Occallatibacter;Occallatibacter riparius	Bacteria	Acidobacteriota	Terriglobia	Terriglobales	Acidobacteriaceae	Occallatibacter	Occallatibacter riparius	Complete Genome	Namibia: Okavango River	GCA_025264625.1	none	Namibian river-bank soil	representative genome	1002689	1002689	obligate aerobe	aerobic
RS_GCF_900100115.1	99.92	0.24	100	0	35.4182	4136421	TRUE	Bacteria;Bacteroidota;Bacteroidia;Flavobacteriales;Weeksellaceae;Chryseobacterium;Chryseobacterium soldanellicola	Bacteria	Bacteroidota	Bacteroidia	Flavobacteriales	Weeksellaceae	Chryseobacterium	Chryseobacterium soldanellicola	Contig	none	GCA_900100115.1	none	none	representative genome	311333	311333	aerobe	aerobic
RS_GCF_004745575.1	99.99	0.09	99.7	0.3	62.9865	4040697	TRUE	Bacteria;Pseudomonadota;Alphaproteobacteria;Rhodobacterales;Rhodobacteraceae;Pseudotabrizicola;Pseudotabrizicola sediminis	Bacteria	Pseudomonadota	Alphaproteobacteria	Rhodobacterales	Rhodobacteraceae	Pseudotabrizicola	Pseudotabrizicola sediminis	Contig	China: Tibet Autonomous Region	GCA_004745575.1	none	sediment of alpine lake	representative genome	2486418	2486418	obligate aerobe	aerobic
RS_GCF_900106765.1	100	3.56	98.6	0.7	33.2633	3002518	TRUE	Bacteria;Bacillota;Clostridia;Tissierellales;Tepidimicrobiaceae;Tepidimicrobium;Tepidimicrobium xylanilyticum	Bacteria	Bacillota	Clostridia	Tissierellales	Tepidimicrobiaceae	Tepidimicrobium	Tepidimicrobium xylanilyticum	Scaffold	none	GCA_900106765.1	none	none	representative genome	1123352	1123352	anaerobe	anaerobic
RS_GCF_001643015.1	99.99	0.03	99.45	0.44	51.748	3217288	TRUE	Bacteria;Actinomycetota;Actinomycetes;Mycobacteriales;Mycobacteriaceae;Corynebacterium;Corynebacterium crudilactis	Bacteria	Actinomycetota	Actinomycetes	Mycobacteriales	Mycobacteriaceae	Corynebacterium	Corynebacterium crudilactis	Complete Genome	Germany	GCA_001643015.1	none	raw cow milk	representative genome	1652495	1652495	aerobe	aerobic
RS_GCF_016598775.1	98.91	0.29	100	0.47	70.2736	2564181	TRUE	Bacteria;Actinomycetota;Actinomycetes;Actinomycetales;Actinomycetaceae;Actinomyces;Actinomyces weissii	Bacteria	Actinomycetota	Actinomycetes	Actinomycetales	Actinomycetaceae	Actinomyces	Actinomyces weissii	Complete Genome	Germany	GCA_016598775.1	none	oral cavity	representative genome	675090	675090	anaerobe	anaerobic
RS_GCF_004795735.1	99.99	0.02	99.6	0	60.9319	2477061	TRUE	Bacteria;Actinomycetota;Actinomycetes;Mycobacteriales;Mycobacteriaceae;Corynebacterium;Corynebacterium endometrii	Bacteria	Actinomycetota	Actinomycetes	Mycobacteriales	Mycobacteriaceae	Corynebacterium	Corynebacterium endometrii	Complete Genome	Austria: Vienna	GCA_004795735.1	none	uterus swab of a cow with isolated from the uterus of a cow with endometritis	representative genome	2488819	2488819	aerobe	aerobic
RS_GCF_000426445.1	99.82	0.32	99.71	0	70.9535	4094970	TRUE	Bacteria;Actinomycetota;Actinomycetes;Actinomycetales;Brevibacteriaceae;Brevibacterium;Brevibacterium album	Bacteria	Actinomycetota	Actinomycetes	Actinomycetales	Brevibacteriaceae	Brevibacterium	Brevibacterium album	Scaffold	China	GCA_000426445.1	none	none	representative genome	417948	1121122	aerobe	aerobic
RS_GCF_004126535.1	100	0.15	98.45	0.13	67.6919	3007896	TRUE	Bacteria;Actinomycetota;Actinomycetes;Propionibacteriales;Propionibacteriaceae;Propioniciclava;Propioniciclava flava	Bacteria	Actinomycetota	Actinomycetes	Propionibacteriales	Propionibacteriaceae	Propioniciclava	Propioniciclava flava	Contig	Germany	GCA_004126535.1	none	raw bulk tank milk	representative genome	2072026	2072026	anaerobe	anaerobic
RS_GCF_010093305.1	100	0.03	100	0.91	64.2982	4036284	TRUE	Bacteria;Pseudomonadota;Gammaproteobacteria;Xanthomonadales;Xanthomonadaceae;Pseudoxanthomonas_A;Pseudoxanthomonas_A sacheonensis	Bacteria	Pseudomonadota	Gammaproteobacteria	Xanthomonadales	Xanthomonadaceae	Pseudoxanthomonas_A	Pseudoxanthomonas_A sacheonensis	Contig	South Korea	GCA_010093305.1	none	BTEX-contaminated soil	representative genome	443615	443615	aerobe	aerobic
RS_GCF_003148685.1	100	2.76	100	2.12	70.7468	10797414	TRUE	Bacteria;Actinomycetota;Actinomycetes;Mycobacteriales;Micromonosporaceae;Actinoplanes;Actinoplanes xinjiangensis	Bacteria	Actinomycetota	Actinomycetes	Mycobacteriales	Micromonosporaceae	Actinoplanes	Actinoplanes xinjiangensis	Scaffold	none	GCA_003148685.1	none	none	na	512350	512350	aerobe	aerobic
RS_GCF_013201645.1	99.99	0.07	98.4	0.18	31.8965	1694495	TRUE	Bacteria;Campylobacterota;Campylobacteria;Campylobacterales;Campylobacteraceae;Campylobacter_B;Campylobacter_B corcagiensis	Bacteria	Campylobacterota	Campylobacteria	Campylobacterales	Campylobacteraceae	Campylobacter_B	Campylobacter_B corcagiensis	Complete Genome	Ireland: Cork	GCA_013201645.1	none	feces	representative genome	1448857	1448857	anaerobe	anaerobic
RS_GCF_013004595.1	100	0	99.71	0	67.0461	2965761	TRUE	Bacteria;Actinomycetota;Actinomycetes;Actinomycetales;Brevibacteriaceae;Brevibacterium;Brevibacterium luteolum	Bacteria	Actinomycetota	Actinomycetes	Actinomycetales	Brevibacteriaceae	Brevibacterium	Brevibacterium luteolum	Contig	Belgium	GCA_013004595.1	none	peritoneal fluid	na	199591	199591	aerobe	aerobic
RS_GCF_001761325.1	99.98	0.05	98.99	0	30.3527	3426122	TRUE	Bacteria;Bacteroidota;Bacteroidia;Flavobacteriales;Flavobacteriaceae;Urechidicola;Urechidicola croceus	Bacteria	Bacteroidota	Bacteroidia	Flavobacteriales	Flavobacteriaceae	Urechidicola	Urechidicola croceus	Complete Genome	South Korea	GCA_001761325.1	none	spoon worm	representative genome	1850246	1850246	aerobe	aerobic
RS_GCF_003387475.1	100	4.93	99.65	3.07	70.3518	11968322	TRUE	Bacteria;Actinomycetota;Actinomycetes;Mycobacteriales;Pseudonocardiaceae;Kutzneria;Kutzneria buriramensis	Bacteria	Actinomycetota	Actinomycetes	Mycobacteriales	Pseudonocardiaceae	Kutzneria	Kutzneria buriramensis	Contig	none	GCA_003387475.1	none	none	representative genome	1045776	1045776	aerobe	aerobic
RS_GCF_002843425.1	99.76	0.19	98.18	0.3	37.5741	3070213	TRUE	Bacteria;Bacteroidota;Bacteroidia;Cytophagales;Thermonemataceae;Raineya;Raineya orbicola	Bacteria	Bacteroidota	Bacteroidia	Cytophagales	Thermonemataceae	Raineya	Raineya orbicola	Contig	Portugal: S. Pedro do Sul	GCA_002843425.1	none	hot spring	representative genome	2016530	2016530	aerobe	aerobic
RS_GCF_000421625.1	99.99	0.11	99.15	0	68.3508	2263010	TRUE	Bacteria;Deinococcota;Deinococci;Deinococcales;Thermaceae;Thermus;Thermus islandicus	Bacteria	Deinococcota	Deinococci	Deinococcales	Thermaceae	Thermus	Thermus islandicus	Scaffold	Iceland	GCA_000421625.1	none	none	representative genome	540988	1123389	aerobe	aerobic
RS_GCF_002240355.1	99.96	0.24	100	0.25	67.5965	6986413	TRUE	Bacteria;Actinomycetota;Actinomycetes;Mycobacteriales;Pseudonocardiaceae;Prauserella_A;Prauserella_A marina	Bacteria	Actinomycetota	Actinomycetes	Mycobacteriales	Pseudonocardiaceae	Prauserella_A	Prauserella_A marina	Complete Genome	China: Nanhai; South China Sea	GCA_002240355.1	none	ocean sediment	representative genome	530584	530584	aerobe	aerobic
RS_GCF_000374825.1	99.99	0.79	99.85	0	49.3147	4804136	TRUE	Bacteria;Bacillota;Bacilli;Paenibacillales;Paenibacillaceae;Fontibacillus;Fontibacillus sanguinis	Bacteria	Bacillota	Bacilli	Paenibacillales	Paenibacillaceae	Fontibacillus	Fontibacillus sanguinis	Scaffold	France	GCA_000374825.1	none	none	representative genome	225906	1122925	aerobe	aerobic
RS_GCF_000024405.1	99.98	1.19	100	1.69	33.3757	4486650	TRUE	Bacteria;Fusobacteriota;Fusobacteriia;Fusobacteriales;Leptotrichiaceae;Sebaldella;Sebaldella termitidis	Bacteria	Fusobacteriota	Fusobacteriia	Fusobacteriales	Leptotrichiaceae	Sebaldella	Sebaldella termitidis	Complete Genome	none	GCA_000024405.1	none	none	representative genome	826	526218	anaerobe	anaerobic
RS_GCF_000163895.2	99.83	0.5	97.9	0.7	35.4455	1931012	TRUE	Bacteria;Bacillota;Clostridia;Peptostreptococcales;Filifactoraceae;Filifactor;Filifactor alocis	Bacteria	Bacillota	Clostridia	Peptostreptococcales	Filifactoraceae	Filifactor	Filifactor alocis	Complete Genome	none	GCA_000163895.2	none	none	representative genome	143361	546269	anaerobe	anaerobic
RS_GCF_001570885.1	99.94	0.1	97.66	1.26	71.2502	2685598	TRUE	Bacteria;Actinomycetota;Actinomycetes;Actinomycetales;Micrococcaceae;Micrococcus;Micrococcus lylae	Bacteria	Actinomycetota	Actinomycetes	Actinomycetales	Micrococcaceae	Micrococcus	Micrococcus lylae	Contig	none	GCA_001570885.1	none	none	na	1273	1349773	aerobe	aerobic
RS_GCF_003633715.1	99.98	0.01	98.95	0.42	43.1898	1621718	TRUE	Bacteria;Aquificota;Aquificia;Desulfurobacteriales;Desulfurobacteriaceae;Thermovibrio;Thermovibrio guaymasensis	Bacteria	Aquificota	Aquificia	Desulfurobacteriales	Desulfurobacteriaceae	Thermovibrio	Thermovibrio guaymasensis	Scaffold	Pacific Ocean: Guaymas Basin off the coast of California	GCA_003633715.1	none	none	representative genome	240167	240167	anaerobe	anaerobic
RS_GCF_000377705.1	99.88	0.25	98.66	0.22	43.1626	3831781	TRUE	Bacteria;Bacillota;Bacilli;Bacillales_H;Marinococcaceae;Salsuginibacillus;Salsuginibacillus kocurii	Bacteria	Bacillota	Bacilli	Bacillales_H	Marinococcaceae	Salsuginibacillus	Salsuginibacillus kocurii	Scaffold	China	GCA_000377705.1	none	none	representative genome	427078	1123239	aerobe	aerobic
RS_GCF_014653785.1	100	0.51	100	0	71.0681	5378526	TRUE	Bacteria;Actinomycetota;Actinomycetes;Actinomycetales;Cellulomonadaceae;Promicromonospora;Promicromonospora soli	Bacteria	Actinomycetota	Actinomycetes	Actinomycetales	Cellulomonadaceae	Promicromonospora	Promicromonospora soli	Scaffold	none	GCA_014653785.1	none	none	representative genome	2035533	2035533	aerobe	aerobic
RS_GCF_000147715.2	99.82	2.53	98.12	0.47	45.4489	2975953	TRUE	Bacteria;Thermotogota;Thermotogae;Petrotogales;Kosmotogaceae;Mesotoga;Mesotoga prima	Bacteria	Thermotogota	Thermotogae	Petrotogales	Kosmotogaceae	Mesotoga	Mesotoga prima	Complete Genome	none	GCA_000147715.3	none	none	representative genome	1184387	660470	anaerobe	anaerobic
RS_GCF_002000985.1	100	0.14	100	0.37	37.6959	2492900	TRUE	Bacteria;Bacillota;Bacilli;Lactobacillales;Streptococcaceae;Streptococcus;Streptococcus gallolyticus	Bacteria	Bacillota	Bacilli	Lactobacillales	Streptococcaceae	Streptococcus	Streptococcus gallolyticus	Complete Genome	Australia: Brisbane	GCA_002000985.1	none	feces	na	315405	1258574	aerobe	aerobic
RS_GCF_000178835.2	99.95	0.63	97.99	3.36	34.3246	4714237	TRUE	Bacteria;Bacillota;Clostridia;Lachnospirales;Cellulosilyticaceae;Cellulosilyticum;Cellulosilyticum lentocellum	Bacteria	Bacillota	Clostridia	Lachnospirales	Cellulosilyticaceae	Cellulosilyticum	Cellulosilyticum lentocellum	Complete Genome	United Kingdom	GCA_000178835.2	none	river sediment with paper mill waste	representative genome	29360	642492	anaerobe	anaerobic
RS_GCF_900112695.1	100	0.75	99.73	0	49.4817	6620053	TRUE	Bacteria;Bacillota;Bacilli;Paenibacillales;Paenibacillaceae;Pristimantibacillus;Pristimantibacillus catalpae	Bacteria	Bacillota	Bacilli	Paenibacillales	Paenibacillaceae	Pristimantibacillus	Pristimantibacillus catalpae	Scaffold	none	GCA_900112695.1	none	none	representative genome	1045775	1045775	aerobe	aerobic
RS_GCF_003352165.1	100	0.03	99.5	0.25	65.474	4037611	TRUE	Bacteria;Pseudomonadota;Alphaproteobacteria;Acetobacterales;Acetobacteraceae;Acidibrevibacterium;Acidibrevibacterium fodinaquatile	Bacteria	Pseudomonadota	Alphaproteobacteria	Acetobacterales	Acetobacteraceae	Acidibrevibacterium	Acidibrevibacterium fodinaquatile	Complete Genome	China	GCA_003352165.1	none	acidic mine water	representative genome	1969806	1969806	obligate aerobe	aerobic
RS_GCF_003030465.1	99.95	0.12	99.59	0.06	67.1731	3711792	TRUE	Bacteria;Pseudomonadota;Gammaproteobacteria;Burkholderiales;Rhodocyclaceae;Thauera;Thauera aromatica	Bacteria	Pseudomonadota	Gammaproteobacteria	Burkholderiales	Rhodocyclaceae	Thauera	Thauera aromatica	Complete Genome	Germany	GCA_003030465.1	none	Wastewater treatment plant	representative genome	59405	44139	aerobe	aerobic
RS_GCF_002000025.1	100	0.15	99.66	1.5	38.6179	4288731	TRUE	Bacteria;Pseudomonadota;Gammaproteobacteria;Enterobacterales;Alteromonadaceae;Cognaticolwellia;Cognaticolwellia aestuarii	Bacteria	Pseudomonadota	Gammaproteobacteria	Enterobacterales	Alteromonadaceae	Cognaticolwellia	Cognaticolwellia aestuarii	Scaffold	South Korea	GCA_002000025.1	none	Tidal flat sediment	na	329993	329993	aerobe	aerobic
RS_GCF_014192105.1	100	1.8	99.19	0.89	53.916	7894703	TRUE	Bacteria;Bacillota;Bacilli;Paenibacillales;Paenibacillaceae;Paenibacillus_Z;Paenibacillus_Z phyllosphaerae	Bacteria	Bacillota	Bacilli	Paenibacillales	Paenibacillaceae	Paenibacillus_Z	Paenibacillus_Z phyllosphaerae	Scaffold	none	GCA_014192105.1	none	none	representative genome	274593	274593	aerobe	aerobic
RS_GCF_000308675.1	100	0.35	98.87	0.78	66.6014	6001070	TRUE	Bacteria;Actinomycetota;Actinomycetes;Mycobacteriales;Mycobacteriaceae;Nocardia;Nocardia paucivorans	Bacteria	Actinomycetota	Actinomycetes	Mycobacteriales	Mycobacteriaceae	Nocardia	Nocardia paucivorans	Contig	none	GCA_000308675.1	none	none	representative genome	114259	1206734	aerobe	aerobic
RS_GCF_006716645.1	100	0.63	100	0	43.2731	5655817	TRUE	Bacteria;Bacteroidota;Bacteroidia;Sphingobacteriales;Sphingobacteriaceae;Pararcticibacter;Pararcticibacter tournemirensis	Bacteria	Bacteroidota	Bacteroidia	Sphingobacteriales	Sphingobacteriaceae	Pararcticibacter	Pararcticibacter tournemirensis	Contig	none	GCA_006716645.1	none	none	representative genome	699437	699437	aerobe	aerobic
RS_GCF_004359545.1	99.98	0.06	96.69	0.55	40.2842	2043275	TRUE	Bacteria;Bacillota;Bacilli;Staphylococcales;Staphylococcaceae;Macrococcus;Macrococcus lamae	Bacteria	Bacillota	Bacilli	Staphylococcales	Staphylococcaceae	Macrococcus	Macrococcus lamae	Contig	Czech Republic: Brno	GCA_004359545.1	none	skin	representative genome	198484	198484	obligate aerobe	aerobic
RS_GCF_000308575.1	100	1.56	99.69	1.11	68.6146	7367991	TRUE	Bacteria;Actinomycetota;Actinomycetes;Mycobacteriales;Mycobacteriaceae;Nocardia;Nocardia exalbida	Bacteria	Actinomycetota	Actinomycetes	Mycobacteriales	Mycobacteriaceae	Nocardia	Nocardia exalbida	Contig	none	GCA_000308575.1	none	none	representative genome	290231	1206729	aerobe	aerobic
RS_GCF_000092225.1	100	0	99.94	0.48	68.3989	4479724	TRUE	Bacteria;Actinomycetota;Actinomycetes;Mycobacteriales;Mycobacteriaceae;Tsukamurella;Tsukamurella paurometabola	Bacteria	Actinomycetota	Actinomycetes	Mycobacteriales	Mycobacteriaceae	Tsukamurella	Tsukamurella paurometabola	Complete Genome	none	GCA_000092225.1	none	none	representative genome	2061	521096	aerobe	aerobic
RS_GCF_001050135.1	99.99	0.29	100	0.3	38.3108	6158829	TRUE	Bacteria;Bacteroidota;Bacteroidia;Cytophagales;Cyclobacteriaceae;Cyclobacterium;Cyclobacterium amurskyense	Bacteria	Bacteroidota	Bacteroidia	Cytophagales	Cyclobacteriaceae	Cyclobacterium	Cyclobacterium amurskyense	Complete Genome	Russia: Peter the Great Gulf	GCA_001050135.1	none	seawater	representative genome	320787	320787	aerobe	aerobic
RS_GCF_000214705.1	100	1.02	100	0.42	54.8845	3601386	TRUE	Bacteria;Bacillota;Desulfotomaculia;Desulfotomaculales;Desulfovirgulaceae;Desulfofundulus;Desulfofundulus kuznetsovii	Bacteria	Bacillota	Desulfotomaculia	Desulfotomaculales	Desulfovirgulaceae	Desulfofundulus	Desulfofundulus kuznetsovii	Complete Genome	none	GCA_000214705.1	none	none	representative genome	58135	760568	anaerobe	anaerobic
RS_GCF_000613245.1	100	0.45	98.83	0.44	66.3129	5938932	TRUE	Bacteria;Actinomycetota;Actinomycetes;Mycobacteriales;Mycobacteriaceae;Mycobacterium;Mycobacterium asiaticum	Bacteria	Actinomycetota	Actinomycetes	Mycobacteriales	Mycobacteriaceae	Mycobacterium	Mycobacterium asiaticum	Scaffold	none	GCA_000613245.1	none	none	na	1790	1265310	aerobe	aerobic
RS_GCF_002499975.2	100	0.09	99.33	1.74	46.1315	4314189	TRUE	Bacteria;Pseudomonadota;Gammaproteobacteria;Enterobacterales;Alteromonadaceae;Alteromonas;Alteromonas pelagimontana	Bacteria	Pseudomonadota	Gammaproteobacteria	Enterobacterales	Alteromonadaceae	Alteromonas	Alteromonas pelagimontana	Complete Genome	Indian Ocean	GCA_002499975.2	none	sediment	representative genome	1858656	1858656	obligate aerobe	aerobic
RS_GCF_004354045.1	99.8	9.95	99.73	1.12	51.0423	7972962	TRUE	Bacteria;Bacillota;Bacilli;Paenibacillales;NBRC-103111;Paenibacillus_S;Paenibacillus_S piri	Bacteria	Bacillota	Bacilli	Paenibacillales	NBRC-103111	Paenibacillus_S	Paenibacillus_S piri	Contig	South Korea: Seoul	GCA_004354045.1	none	soil	representative genome	2547395	2547395	aerobe	aerobic
RS_GCF_001436035.1	99.98	0.35	99.38	0.99	34.6999	1231754	TRUE	Bacteria;Bacillota;Bacilli;Lactobacillales;Lactobacillaceae;Fructilactobacillus;Fructilactobacillus sanfranciscensis	Bacteria	Bacillota	Bacilli	Lactobacillales	Lactobacillaceae	Fructilactobacillus	Fructilactobacillus sanfranciscensis	Scaffold	none	GCA_001436035.1	none	San Francisco sourdough	na	1625	1423800	anaerobe	anaerobic
RS_GCF_900109195.1	99.22	0.06	99.07	0.45	64.2204	4063489	TRUE	Bacteria;Pseudomonadota;Alphaproteobacteria;Rhodobacterales;Rhodobacteraceae;Pseudooceanicola;Pseudooceanicola nitratireducens	Bacteria	Pseudomonadota	Alphaproteobacteria	Rhodobacterales	Rhodobacteraceae	Pseudooceanicola	Pseudooceanicola nitratireducens	Scaffold	none	GCA_900109195.1	none	none	na	517719	517719	aerobe	aerobic
RS_GCF_000701505.1	99.99	0.24	100	0	46.7327	6173415	TRUE	Bacteria;Bacteroidota;Bacteroidia;Cytophagales;Spirosomataceae;Dyadobacter;Dyadobacter crusticola	Bacteria	Bacteroidota	Bacteroidia	Cytophagales	Spirosomataceae	Dyadobacter	Dyadobacter crusticola	Scaffold	USA	GCA_000701505.1	none	none	representative genome	292407	1121483	aerobe	aerobic
RS_GCF_004153545.1	100	0.03	99.45	0.14	73.2471	3550960	TRUE	Bacteria;Actinomycetota;Actinomycetes;Actinomycetales;Dermatophilaceae;Serinicoccus;Serinicoccus sediminis	Bacteria	Actinomycetota	Actinomycetes	Actinomycetales	Dermatophilaceae	Serinicoccus	Serinicoccus sediminis	Contig	South Korea: Gopado	GCA_004153545.1	none	sea-tidal flat sediment	representative genome	2306021	2306021	aerobe	aerobic
RS_GCF_900115395.1	99.99	0.17	99.53	1.48	75.2525	4959918	TRUE	Bacteria;Actinomycetota;Actinomycetes;Mycobacteriales;Geodermatophilaceae;Geodermatophilus;Geodermatophilus obscurus_B	Bacteria	Actinomycetota	Actinomycetes	Mycobacteriales	Geodermatophilaceae	Geodermatophilus	Geodermatophilus obscurus_B	Scaffold	none	GCA_900115395.1	none	none	na	1861	1861	aerobe	aerobic
RS_GCF_004342165.1	99.68	0.24	100	0.45	31.3279	3061098	TRUE	Bacteria;Bacillota;Clostridia;Lachnospirales;DSM-24629;Natranaerovirga;Natranaerovirga pectinivora	Bacteria	Bacillota	Clostridia	Lachnospirales	DSM-24629	Natranaerovirga	Natranaerovirga pectinivora	Scaffold	none	GCA_004342165.1	none	none	representative genome	682400	682400	anaerobe	anaerobic
RS_GCF_004353825.1	100	0	98.84	0.78	71.3828	5339675	TRUE	Bacteria;Actinomycetota;Actinomycetes;Actinomycetales;Beutenbergiaceae;Occultella;Occultella glacieicola	Bacteria	Actinomycetota	Actinomycetes	Actinomycetales	Beutenbergiaceae	Occultella	Occultella glacieicola	Contig	China	GCA_004353825.1	none	Tibetan Plateau glacier	representative genome	2518684	2518684	aerobe	aerobic
RS_GCF_000519265.1	99.69	0.11	99.38	0	59.3301	3761451	TRUE	Bacteria;Desulfobacterota_I;Desulfovibrionia;Desulfovibrionales;Desulfonatronaceae;Desulfonatronum;Desulfonatronum lacustre	Bacteria	Desulfobacterota_I	Desulfovibrionia	Desulfovibrionales	Desulfonatronaceae	Desulfonatronum	Desulfonatronum lacustre	Scaffold	Russia	GCA_000519265.1	none	not provided; submitted under MIGS 2.1	representative genome	66849	935942	anaerobe	anaerobic
RS_GCF_000382385.1	99.88	0.23	99.32	0.34	47.3856	3314235	TRUE	Bacteria;Bacteroidota;Bacteroidia;Bacteroidales;Bacteroidaceae;Prevotella;Prevotella maculosa	Bacteria	Bacteroidota	Bacteroidia	Bacteroidales	Bacteroidaceae	Prevotella	Prevotella maculosa	Scaffold	United Kingdom	GCA_000382385.1	none	none	na	439703	1122986	anaerobe	anaerobic
RS_GCF_016734765.1	100	2.7	99.06	1.41	62.2207	6245577	TRUE	Bacteria;Pseudomonadota;Alphaproteobacteria;Rhizobiales;Beijerinckiaceae;Microvirga;Microvirga soli	Bacteria	Pseudomonadota	Alphaproteobacteria	Rhizobiales	Beijerinckiaceae	Microvirga	Microvirga soli	Contig	none	GCA_016734765.1	none	soil	representative genome	1854496	1854496	aerobe	aerobic
RS_GCF_001418105.1	99.79	0.68	99.67	0.44	32.6016	4166348	TRUE	Bacteria;Bacteroidota;Bacteroidia;Flavobacteriales;Flavobacteriaceae;Oceanihabitans;Oceanihabitans himadriense	Bacteria	Bacteroidota	Bacteroidia	Flavobacteriales	Flavobacteriaceae	Oceanihabitans	Oceanihabitans himadriense	Contig	Svalbard: Spitsbergen; Kongsfjorden	GCA_001418105.1	none	marine sediment	representative genome	641549	641549	aerobe	aerobic
RS_GCF_003268855.1	99.94	0.03	99.29	0.18	33.9473	2736439	TRUE	Bacteria;Bacteroidota;Bacteroidia;Flavobacteriales;Flavobacteriaceae;Flavobacterium;Flavobacterium aciduliphilum	Bacteria	Bacteroidota	Bacteroidia	Flavobacteriales	Flavobacteriaceae	Flavobacterium	Flavobacterium aciduliphilum	Scaffold	none	GCA_003268855.1	none	none	representative genome	1101402	1101402	aerobe	aerobic
RS_GCF_014861485.1	97.61	0.06	98.01	0.5	66.9584	2585463	TRUE	Bacteria;Pseudomonadota;Alphaproteobacteria;Rhodospirillales;Rhodospirillaceae;Phaeovibrio;Phaeovibrio sulfidiphilus	Bacteria	Pseudomonadota	Alphaproteobacteria	Rhodospirillales	Rhodospirillaceae	Phaeovibrio	Phaeovibrio sulfidiphilus	Contig	India: Tamilnadu; near Nagapattinam	GCA_014861485.1	none	brackish shrimp pond	representative genome	1220600	1220600	anaerobe	anaerobic
RS_GCF_004341685.1	100	0.02	99.79	0.63	38.5188	2637495	TRUE	Bacteria;Bacillota;Negativicutes;Selenomonadales;Selenomonadaceae;Pectinatus;Pectinatus cerevisiiphilus	Bacteria	Bacillota	Negativicutes	Selenomonadales	Selenomonadaceae	Pectinatus	Pectinatus cerevisiiphilus	Contig	none	GCA_004341685.1	none	none	representative genome	86956	86956	anaerobe	anaerobic
RS_GCF_000223985.1	99.99	2.42	99.94	0.23	64.1071	5595540	TRUE	Bacteria;Pseudomonadota;Gammaproteobacteria;Chromatiales;Chromatiaceae;Thiocapsa;Thiocapsa marina	Bacteria	Pseudomonadota	Gammaproteobacteria	Chromatiales	Chromatiaceae	Thiocapsa	Thiocapsa marina	Contig	France	GCA_000223985.2	none	different brackish to marine sediments in the Mediterranean Sea; the White Sea and the Black Sea	representative genome	244573	768671	aerobe	aerobic
RS_GCF_900114805.1	100	0.01	99.49	1.35	71.174	2904476	TRUE	Bacteria;Actinomycetota;Actinomycetes;Actinomycetales;Microbacteriaceae;Agrococcus;Agrococcus baldri	Bacteria	Actinomycetota	Actinomycetes	Actinomycetales	Microbacteriaceae	Agrococcus	Agrococcus baldri	Scaffold	none	GCA_900114805.1	none	none	representative genome	153730	153730	obligate aerobe	aerobic
RS_GCF_004123295.1	99.93	0.05	99.57	1.93	60.5017	5116187	TRUE	Bacteria;Acidobacteriota;Terriglobia;Terriglobales;Acidobacteriaceae;Silvibacterium;Silvibacterium dinghuense	Bacteria	Acidobacteriota	Terriglobia	Terriglobales	Acidobacteriaceae	Silvibacterium	Silvibacterium dinghuense	Contig	China: Guangdong Province	GCA_004123295.1	none	forest soil	representative genome	1560006	1560006	aerobe	aerobic
RS_GCF_020905375.1	99.97	0.03	99.31	2.03	58.4887	3598525	TRUE	Bacteria;Actinomycetota;Actinomycetes;Actinomycetales;Micrococcaceae;Specibacter;Specibacter cryoconiti	Bacteria	Actinomycetota	Actinomycetes	Actinomycetales	Micrococcaceae	Specibacter	Specibacter cryoconiti	Contig	Austria	GCA_020905375.1	none	cryoconite	representative genome	748907	748907	aerobe	aerobic
RS_GCF_000382365.1	99.99	0.03	99.26	0.16	63.1271	4783755	TRUE	Bacteria;Pseudomonadota;Alphaproteobacteria;Rhizobiales;Stappiaceae;Pannonibacter;Pannonibacter phragmitetus	Bacteria	Pseudomonadota	Alphaproteobacteria	Rhizobiales	Stappiaceae	Pannonibacter	Pannonibacter phragmitetus	Scaffold	Hungary	GCA_000382365.1	none	none	na	121719	1122929	aerobe	aerobic
RS_GCF_009295725.1	100	3.45	99.12	1.08	25.7686	3979886	TRUE	Bacteria;Bacillota;Clostridia;Clostridiales;Clostridiaceae;Sarcina;Sarcina tarantellae	Bacteria	Bacillota	Clostridia	Clostridiales	Clostridiaceae	Sarcina	Sarcina tarantellae	Contig	USA: Miami	GCA_009295725.1	none	brain	representative genome	39493	39493	anaerobe	anaerobic
RS_GCF_012163145.1	97.9	1.26	100	1	70.2551	6086634	TRUE	Bacteria;Pseudomonadota;Alphaproteobacteria;Acetobacterales;Acetobacteraceae;Falsiroseomonas;Falsiroseomonas frigidaquae	Bacteria	Pseudomonadota	Alphaproteobacteria	Acetobacterales	Acetobacteraceae	Falsiroseomonas	Falsiroseomonas frigidaquae	Contig	none	GCA_012163145.1	none	water-cooling system	representative genome	487318	487318	aerobe	aerobic
RS_GCF_001431425.1	100	0.12	95.5	0.78	68.3441	3983487	TRUE	Bacteria;Pseudomonadota;Gammaproteobacteria;Xanthomonadales;Xanthomonadaceae;Stenotrophomonas;Stenotrophomonas nitritireducens	Bacteria	Pseudomonadota	Gammaproteobacteria	Xanthomonadales	Xanthomonadaceae	Stenotrophomonas	Stenotrophomonas nitritireducens	Contig	Germany	GCA_001431425.1	none	Laboratory scale biofilters supplied with ammonia or dimethyl disulfide and ammonia	na	83617	83617	aerobe	aerobic
RS_GCF_001613165.1	100	1.66	98.24	2.63	68.6514	8955593	TRUE	Bacteria;Actinomycetota;Actinomycetes;Mycobacteriales;Mycobacteriaceae;Nocardia;Nocardia mexicana	Bacteria	Actinomycetota	Actinomycetes	Mycobacteriales	Mycobacteriaceae	Nocardia	Nocardia mexicana	Contig	none	GCA_001613165.1	none	none	na	279262	1210089	aerobe	aerobic
RS_GCF_000296465.1	99.98	0.21	99.62	0	43.9109	3443906	TRUE	Bacteria;Bacteroidota;Bacteroidia;Bacteroidales;Barnesiellaceae;Barnesiella;Barnesiella intestinihominis	Bacteria	Bacteroidota	Bacteroidia	Bacteroidales	Barnesiellaceae	Barnesiella	Barnesiella intestinihominis	Scaffold	none	GCA_000296465.1	none	none	representative genome	487174	742726	anaerobe	anaerobic
RS_GCF_003072505.1	99.99	0.9	96.47	1.2	40.0352	3157893	TRUE	Bacteria;Pseudomonadota;Gammaproteobacteria;Burkholderiales;Burkholderiaceae;Polynucleobacter;Polynucleobacter rarus	Bacteria	Pseudomonadota	Gammaproteobacteria	Burkholderiales	Burkholderiaceae	Polynucleobacter	Polynucleobacter rarus	Scaffold	USA: Crystal Bog Lake	GCA_003072505.1	none	freshwater	representative genome	556055	556055	aerobe	aerobic
RS_GCF_019402665.1	100	2.47	99.99	0.1	63.156	8561472	TRUE	Bacteria;Pseudomonadota;Alphaproteobacteria;Rhizobiales;Xanthobacteraceae;Bradyrhizobium;Bradyrhizobium canariense	Bacteria	Pseudomonadota	Alphaproteobacteria	Rhizobiales	Xanthobacteraceae	Bradyrhizobium	Bradyrhizobium canariense	Scaffold	Spain: Tenerife	GCA_019402665.1	none	nodule	representative genome	255045	255045	aerobe	aerobic
RS_GCF_001975725.1	100	0.21	96.21	2.04	61.6192	3448835	TRUE	Bacteria;Pseudomonadota;Gammaproteobacteria;DSM-5130;Acidihalobacteraceae;Acidihalobacter_A;Acidihalobacter_A ferrooxydans	Bacteria	Pseudomonadota	Gammaproteobacteria	DSM-5130	Acidihalobacteraceae	Acidihalobacter_A	Acidihalobacter_A ferrooxydans	Chromosome	Italy: Vulcano; Aeolian Islands	GCA_001975725.1	none	acidic; salty water	representative genome	1765967	1765967	aerobe	aerobic
RS_GCF_000956535.1	99.99	6.31	98.99	8.08	70.2163	3047473	TRUE	Bacteria;Actinomycetota;Actinomycetes;Actinomycetales;Microbacteriaceae;Microbacterium;Microbacterium ginsengisoli	Bacteria	Actinomycetota	Actinomycetes	Actinomycetales	Microbacteriaceae	Microbacterium	Microbacterium ginsengisoli	Contig	South Korea: Pocheon	GCA_000956535.1	none	Soil of ginseng field	representative genome	400772	400772	aerobe	aerobic
RS_GCF_000226875.1	99.95	0	99.81	0	57.8941	2354550	TRUE	Bacteria;Pseudomonadota;Gammaproteobacteria;Burkholderiales;Neisseriaceae;Eikenella;Eikenella shayeganii	Bacteria	Pseudomonadota	Gammaproteobacteria	Burkholderiales	Neisseriaceae	Eikenella	Eikenella shayeganii	Scaffold	none	GCA_000226875.1	none	biological product [ENVO:02000043]	na	607712	1032488	aerobe	aerobic
RS_GCF_002086735.1	100	0.02	99.94	0.67	68.4237	6170273	TRUE	Bacteria;Actinomycetota;Actinomycetes;Mycobacteriales;Mycobacteriaceae;Mycobacterium;Mycobacterium scrofulaceum	Bacteria	Actinomycetota	Actinomycetes	Mycobacteriales	Mycobacteriaceae	Mycobacterium	Mycobacterium scrofulaceum	Contig	none	GCA_002086735.1	none	none	representative genome	1783	1783	obligate aerobe	aerobic
RS_GCF_000350525.1	100	0.13	99.42	0	64.4954	3185418	TRUE	Bacteria;Actinomycetota;Actinomycetes;Actinomycetales;Microbacteriaceae;Leucobacter;Leucobacter salsicius	Bacteria	Actinomycetota	Actinomycetes	Actinomycetales	Microbacteriaceae	Leucobacter	Leucobacter salsicius	Contig	South Korea	GCA_000350525.1	none	Korean salt-fermented food Shrimp Jeotgal	representative genome	664638	1238186	aerobe	aerobic
RS_GCF_001545075.1	99.93	0.09	100	1.87	64.2299	7714803	TRUE	Bacteria;Pseudomonadota;Gammaproteobacteria;Burkholderiales;Burkholderiaceae;Caballeronia;Caballeronia ptereochthonis	Bacteria	Pseudomonadota	Gammaproteobacteria	Burkholderiales	Burkholderiaceae	Caballeronia	Caballeronia ptereochthonis	Contig	none	GCA_001545075.2	none	soil	representative genome	1777144	1777144	aerobe	aerobic
RS_GCF_000426885.1	99.99	0.05	96.58	1.01	44.3788	2602231	TRUE	Bacteria;Pseudomonadota;Gammaproteobacteria;Pseudomonadales;Moraxellaceae;Moraxella;Moraxella caprae	Bacteria	Pseudomonadota	Gammaproteobacteria	Pseudomonadales	Moraxellaceae	Moraxella	Moraxella caprae	Scaffold	France	GCA_000426885.1	none	none	na	90240	1122244	aerobe	aerobic
RS_GCF_000379445.1	100	0.17	100	1.15	37.9416	2946743	TRUE	Bacteria;Pseudomonadota;Gammaproteobacteria;Francisellales;Francisellaceae;Fangia;Fangia hongkongensis	Bacteria	Pseudomonadota	Gammaproteobacteria	Francisellales	Francisellaceae	Fangia	Fangia hongkongensis	Scaffold	Hong Kong	GCA_000379445.1	none	seawater at the outlet of a sandfilter in Port Shelter; Hong Kong SAR; China	representative genome	270495	1089439	aerobe	aerobic
RS_GCF_017874395.1	100	0.39	99.3	0.7	27.8723	1795400	TRUE	Bacteria;Bacillota;Clostridia;Tissierellales;Peptoniphilaceae;Anaerosphaera;Anaerosphaera stercorisuis	Bacteria	Bacillota	Clostridia	Tissierellales	Peptoniphilaceae	Anaerosphaera	Anaerosphaera stercorisuis	Contig	none	GCA_017874395.1	none	none	representative genome	1436965	1436965	anaerobe	anaerobic
RS_GCF_001544355.1	99.96	2.71	99.21	2.36	54.9023	3865262	TRUE	Bacteria;Bacillota;Bacilli;Alicyclobacillales;Alicyclobacillaceae;Alicyclobacillus;Alicyclobacillus acidiphilus	Bacteria	Bacillota	Bacilli	Alicyclobacillales	Alicyclobacillaceae	Alicyclobacillus	Alicyclobacillus acidiphilus	Contig	none	GCA_001544355.1	none	none	representative genome	182455	1255277	aerobe	aerobic
RS_GCF_008362905.1	99.9	0	96.55	2.59	32.6169	2542980	TRUE	Bacteria;Chrysiogenota;Deferribacteres;Deferribacterales;Deferribacteraceae;Deferribacter;Deferribacter autotrophicus	Bacteria	Chrysiogenota	Deferribacteres	Deferribacterales	Deferribacteraceae	Deferribacter	Deferribacter autotrophicus	Contig	none	GCA_008362905.1	none	Ashadze hydrothermal field of Mid Atlantic Ridge	representative genome	500465	500465	anaerobe	anaerobic
RS_GCF_013694105.1	99.99	0.07	99.33	0.78	43.6131	3733293	TRUE	Bacteria;Bacillota;Bacilli;Bacillales_D;Halobacillaceae;Halobacillus;Halobacillus locisalis	Bacteria	Bacillota	Bacilli	Bacillales_D	Halobacillaceae	Halobacillus	Halobacillus locisalis	Scaffold	South Korea: Yellow Sea	GCA_013694105.1	none	Marine Solar Saltern	representative genome	220753	220753	aerobe	aerobic
RS_GCF_900104415.1	97.61	0.57	98.28	0.86	39.8582	2912287	TRUE	Bacteria;Bacillota;Clostridia;Lachnospirales;Lachnospiraceae;Eubacterium_C;Eubacterium_C oxidoreducens	Bacteria	Bacillota	Clostridia	Lachnospirales	Lachnospiraceae	Eubacterium_C	Eubacterium_C oxidoreducens	Scaffold	none	GCA_900104415.1	none	none	representative genome	1732	1732	anaerobe	anaerobic
RS_GCF_006385255.1	99.97	0.03	99.65	0	37.0589	4056248	TRUE	Bacteria;Bacteroidota;Bacteroidia;Flavobacteriales;Flavobacteriaceae;Flavobacterium;Flavobacterium microcysteis	Bacteria	Bacteroidota	Bacteroidia	Flavobacteriales	Flavobacteriaceae	Flavobacterium	Flavobacterium microcysteis	Contig	South Korea: Geoumgang	GCA_006385255.1	none	river	representative genome	2596891	2596891	aerobe	aerobic
RS_GCF_900100705.1	99.99	2.94	98.09	3.06	38.7682	5755101	TRUE	Bacteria;Bacteroidota;Bacteroidia;Sphingobacteriales;Sphingobacteriaceae;Pedobacter;Pedobacter terrae	Bacteria	Bacteroidota	Bacteroidia	Sphingobacteriales	Sphingobacteriaceae	Pedobacter	Pedobacter terrae	Scaffold	none	GCA_900100705.1	none	none	representative genome	405671	405671	aerobe	aerobic
RS_GCF_900129215.1	99.93	1.62	100	2.84	41.4038	7828785	TRUE	Bacteria;Bacteroidota;Bacteroidia;Sphingobacteriales;Sphingobacteriaceae;Pedobacter;Pedobacter caeni	Bacteria	Bacteroidota	Bacteroidia	Sphingobacteriales	Sphingobacteriaceae	Pedobacter	Pedobacter caeni	Scaffold	none	GCA_900129215.1	none	none	representative genome	288992	288992	aerobe	aerobic
RS_GCF_003605475.1	100	0.19	99.25	1.19	62.9609	2552891	TRUE	Bacteria;Pseudomonadota;Alphaproteobacteria;Sphingomonadales;Sphingomonadaceae;Aurantiacibacter;Aurantiacibacter aquimixticola	Bacteria	Pseudomonadota	Alphaproteobacteria	Sphingomonadales	Sphingomonadaceae	Aurantiacibacter	Aurantiacibacter aquimixticola	Contig	South Korea: Soesokkak	GCA_003605475.1	none	the junction between the ocean and a freshwater spring	representative genome	1958945	1958945	aerobe	aerobic
RS_GCF_003337715.1	99.87	0	97.93	1.65	63.214	4521451	TRUE	Bacteria;Pseudomonadota;Alphaproteobacteria;Rhizobiales;Rhizobiaceae;Allorhizobium;Allorhizobium lividum	Bacteria	Pseudomonadota	Alphaproteobacteria	Rhizobiales	Rhizobiaceae	Allorhizobium	Allorhizobium lividum	Scaffold	none	GCA_003337715.1	none	none	representative genome	1197950	1197950	aerobe	aerobic
RS_GCF_004785665.1	100	0.19	98.88	0.06	33.0664	2449786	TRUE	Bacteria;Bacillota;Bacilli;Staphylococcales;Staphylococcaceae;Staphylococcus;Staphylococcus pragensis	Bacteria	Bacillota	Bacilli	Staphylococcales	Staphylococcaceae	Staphylococcus	Staphylococcus pragensis	Scaffold	Czech Republic: Prague	GCA_004785665.1	none	ejaculate	representative genome	1611836	1611836	aerobe	aerobic
RS_GCF_016863315.1	100	0.39	100	3.51	69.3199	8664980	TRUE	Bacteria;Actinomycetota;Actinomycetes;Streptosporangiales;Streptosporangiaceae;Planotetraspora;Planotetraspora silvatica	Bacteria	Actinomycetota	Actinomycetes	Streptosporangiales	Streptosporangiaceae	Planotetraspora	Planotetraspora silvatica	Contig	Japan:Kagoshima; Forest at Amami Island	GCA_016863315.1	none	Soil	representative genome	234614	234614	aerobe	aerobic
RS_GCF_001612765.1	100	0.02	99.62	1.1	68.4634	7124189	TRUE	Bacteria;Actinomycetota;Actinomycetes;Mycobacteriales;Mycobacteriaceae;Nocardia;Nocardia arthritidis	Bacteria	Actinomycetota	Actinomycetes	Mycobacteriales	Mycobacteriaceae	Nocardia	Nocardia arthritidis	Contig	none	GCA_001612765.1	none	none	representative genome	228602	1210067	aerobe	aerobic
RS_GCF_000348945.1	100	0.07	99.4	1.76	62.995	4319900	TRUE	Bacteria;Actinomycetota;Actinomycetes;Actinomycetales;Micrococcaceae;Paeniglutamicibacter;Paeniglutamicibacter gangotriensis	Bacteria	Actinomycetota	Actinomycetes	Actinomycetales	Micrococcaceae	Paeniglutamicibacter	Paeniglutamicibacter gangotriensis	Contig	Antarctica	GCA_000348945.1	none	near the Indian station Dakshin Gangotri	representative genome	254787	1276920	aerobe	aerobic
RS_GCF_000383295.1	98.77	1.01	97.99	0.69	53.5582	3174421	TRUE	Bacteria;Bacillota;Clostridia;Oscillospirales;Acutalibacteraceae;Faecalispora;Faecalispora sporosphaeroides	Bacteria	Bacillota	Clostridia	Oscillospirales	Acutalibacteraceae	Faecalispora	Faecalispora sporosphaeroides	Scaffold	none	GCA_000383295.1	none	none	representative genome	1549	1121334	anaerobe	anaerobic
RS_GCF_002282895.1	98.86	0	98.92	0	47.161	3195199	TRUE	Bacteria;Pseudomonadota;Gammaproteobacteria;Enterobacterales;Shewanellaceae;Paraferrimonas;Paraferrimonas haliotis	Bacteria	Pseudomonadota	Gammaproteobacteria	Enterobacterales	Shewanellaceae	Paraferrimonas	Paraferrimonas haliotis	Contig	China: Fujian	GCA_002282895.1	none	none	representative genome	2013866	2013866	aerobe	aerobic
RS_GCF_001519075.1	100	0.14	99.48	0.43	65.3539	3968408	TRUE	Bacteria;Pseudomonadota;Alphaproteobacteria;Sphingomonadales;Sphingomonadaceae;Novosphingobium;Novosphingobium fuchskuhlense	Bacteria	Pseudomonadota	Alphaproteobacteria	Sphingomonadales	Sphingomonadaceae	Novosphingobium	Novosphingobium fuchskuhlense	Scaffold	Germany: Northeast-basin of Lake Grosse Fuchskuhle	GCA_001519075.1	none	freshwater	representative genome	1117702	1117702	aerobe	aerobic
RS_GCF_008974245.1	100	0.16	99.18	1.72	73.1171	7929138	TRUE	Bacteria;Actinomycetota;Actinomycetes;Streptomycetales;Streptomycetaceae;Streptomyces;Streptomyces abyssomicinicus	Bacteria	Actinomycetota	Actinomycetes	Streptomycetales	Streptomycetaceae	Streptomyces	Streptomyces abyssomicinicus	Scaffold	none	GCA_008974245.1	none	none	representative genome	574929	574929	aerobe	aerobic
RS_GCF_001269655.1	100	0.96	100	0.21	61.1848	6581995	TRUE	Bacteria;Pseudomonadota;Gammaproteobacteria;Pseudomonadales;Pseudomonadaceae;Pseudomonas_E;Pseudomonas_E thivervalensis	Bacteria	Pseudomonadota	Gammaproteobacteria	Pseudomonadales	Pseudomonadaceae	Pseudomonas_E	Pseudomonas_E thivervalensis	Contig	France	GCA_001269655.1	none	rhizoplane	na	86265	86265	aerobe	aerobic
RS_GCF_020880995.1	99.81	0.1	97.47	0	66.4839	6003452	TRUE	Bacteria;Pseudomonadota;Alphaproteobacteria;Reyranellales;Reyranellaceae;Reyranella;Reyranella aquatilis	Bacteria	Pseudomonadota	Alphaproteobacteria	Reyranellales	Reyranellaceae	Reyranella	Reyranella aquatilis	Scaffold	South Korea: Suwon	GCA_020880995.1	none	fresh water from eutrophic lake	representative genome	2035356	2035356	aerobe	aerobic
RS_GCF_001586775.1	95.55	0.14	99.05	1.43	41.6487	3562099	TRUE	Bacteria;Bacteroidota;Bacteroidia;Sphingobacteriales;Sphingobacteriaceae;Sphingobacterium;Sphingobacterium sp001586775	Bacteria	Bacteroidota	Bacteroidia	Sphingobacteriales	Sphingobacteriaceae	Sphingobacterium	Sphingobacterium sp001586775	Contig	China	GCA_001586775.1	none	Poplar	na	1775560	1775560	aerobe	aerobic
RS_GCF_000421525.1	100	0.53	99.83	0	68.5493	2990149	TRUE	Bacteria;Actinomycetota;Actinomycetes;Propionibacteriales;Propionibacteriaceae;Aestuariimicrobium;Aestuariimicrobium kwangyangense	Bacteria	Actinomycetota	Actinomycetes	Propionibacteriales	Propionibacteriaceae	Aestuariimicrobium	Aestuariimicrobium kwangyangense	Contig	Korea	GCA_000421525.1	none	none	representative genome	396389	1120954	aerobe	aerobic
RS_GCF_000426765.1	100	0.16	96.08	1.71	41.9294	3823881	TRUE	Bacteria;Pseudomonadota;Gammaproteobacteria;Enterobacterales;Vibrionaceae;Vibrio;Vibrio litoralis	Bacteria	Pseudomonadota	Gammaproteobacteria	Enterobacterales	Vibrionaceae	Vibrio	Vibrio litoralis	Scaffold	South Korea	GCA_000426765.1	none	none	representative genome	335972	1123493	aerobe	aerobic
RS_GCF_000429125.1	99.94	0.57	99.62	0	36.8783	4042904	TRUE	Bacteria;Bacteroidota;Bacteroidia;Flavobacteriales;Flavobacteriaceae;Aequorivita;Aequorivita capsosiphonis	Bacteria	Bacteroidota	Bacteroidia	Flavobacteriales	Flavobacteriaceae	Aequorivita	Aequorivita capsosiphonis	Scaffold	South Korea	GCA_000429125.1	none	none	representative genome	487317	1120951	aerobe	aerobic
RS_GCF_902859735.1	99.99	0.78	99.53	0.03	66.1711	6474881	TRUE	Bacteria;Pseudomonadota;Gammaproteobacteria;Burkholderiales;Burkholderiaceae;Achromobacter;Achromobacter aegrifaciens	Bacteria	Pseudomonadota	Gammaproteobacteria	Burkholderiales	Burkholderiaceae	Achromobacter	Achromobacter aegrifaciens	Contig	none	GCA_902859735.1	none	Human	na	1287736	1287736	aerobe	aerobic
RS_GCF_009910365.1	98.83	1.27	99.07	0.48	51.6672	3095392	TRUE	Bacteria;Pseudomonadota;Gammaproteobacteria;Pseudomonadales;Halieaceae;Aequoribacter;Aequoribacter fuscus	Bacteria	Pseudomonadota	Gammaproteobacteria	Pseudomonadales	Halieaceae	Aequoribacter	Aequoribacter fuscus	Complete Genome	South Korea	GCA_009910365.1	none	seawater	representative genome	2518989	2518989	obligate aerobe	aerobic
RS_GCF_001591545.1	100	0.37	95.36	3.14	36.5311	4334887	TRUE	Bacteria;Bacillota;Bacilli;Bacillales_B;Bacillaceae_C;Bacillus_AH;Bacillus_AH lenta	Bacteria	Bacillota	Bacilli	Bacillales_B	Bacillaceae_C	Bacillus_AH	Bacillus_AH lenta	Contig	none	GCA_001591545.1	none	none	na	1467	1348624	aerobe	aerobic
RS_GCF_900536025.1	99.99	0.87	99.68	0.14	64.0864	6162601	TRUE	Bacteria;Pseudomonadota;Gammaproteobacteria;Pseudomonadales;Pseudomonadaceae;Pseudomonas_E;Pseudomonas_E reidholzensis	Bacteria	Pseudomonadota	Gammaproteobacteria	Pseudomonadales	Pseudomonadaceae	Pseudomonas_E	Pseudomonas_E reidholzensis	Contig	none	GCA_900536025.1	none	none	representative genome	1785162	1785162	aerobe	aerobic
RS_GCF_000157895.3	99.99	0.03	99.94	0.71	66.2292	6577228	TRUE	Bacteria;Actinomycetota;Actinomycetes;Mycobacteriales;Mycobacteriaceae;Mycobacterium;Mycobacterium kansasii	Bacteria	Actinomycetota	Actinomycetes	Mycobacteriales	Mycobacteriaceae	Mycobacterium	Mycobacterium kansasii	Complete Genome	none	GCA_000157895.2	none	none	representative genome	1768	557599	aerobe	aerobic
RS_GCF_022695515.1	100	3.14	99.55	2.87	68.8667	5245083	TRUE	Bacteria;Pseudomonadota;Alphaproteobacteria;Caulobacterales;Caulobacteraceae;Phenylobacterium;Phenylobacterium aquaticum	Bacteria	Pseudomonadota	Alphaproteobacteria	Caulobacterales	Caulobacteraceae	Phenylobacterium	Phenylobacterium aquaticum	Contig	South Korea: Daejeon city	GCA_022695515.1	none	water	representative genome	1763816	1763816	obligate aerobe	aerobic
GB_GCA_003202005.1	99.99	0.31	99.31	0.38	63.907	5524791	TRUE	Bacteria;Actinomycetota;Actinomycetes;Mycobacteriales;Mycobacteriaceae;Williamsia;Williamsia faeni	Bacteria	Actinomycetota	Actinomycetes	Mycobacteriales	Mycobacteriaceae	Williamsia	Williamsia faeni	Scaffold	United Kingdom: Northumberland; Cockle Park Experimental Farm	GCA_003202005.1	none	none	na	341202	341202	aerobe	aerobic
RS_GCF_009882935.1	99.98	0.05	100	1.3	56.5477	3813653	TRUE	Bacteria;Pseudomonadota;Alphaproteobacteria;Sneathiellales;Sneathiellaceae;Sneathiella;Sneathiella chungangensis	Bacteria	Pseudomonadota	Alphaproteobacteria	Sneathiellales	Sneathiellaceae	Sneathiella	Sneathiella chungangensis	Scaffold	South Korea	GCA_009882935.1	none	marine sand	representative genome	1418234	1418234	aerobe	aerobic
RS_GCF_900141845.1	98.82	0.8	99.19	1.23	27.903	4987666	TRUE	Bacteria;Bacillota;Clostridia;Clostridiales;Clostridiaceae;Clostridium_AG;Clostridium_AG cavendishii	Bacteria	Bacillota	Clostridia	Clostridiales	Clostridiaceae	Clostridium_AG	Clostridium_AG cavendishii	Scaffold	none	GCA_900141845.1	none	none	representative genome	349931	1121302	anaerobe	anaerobic
RS_GCF_900113805.1	99.5	0.01	100	0	33.3204	3021049	TRUE	Bacteria;Bacteroidota;Bacteroidia;Flavobacteriales;Weeksellaceae;Halpernia;Halpernia frigidisoli	Bacteria	Bacteroidota	Bacteroidia	Flavobacteriales	Weeksellaceae	Halpernia	Halpernia frigidisoli	Contig	none	GCA_900113805.1	none	none	representative genome	1125876	1125876	aerobe	aerobic
RS_GCF_014197435.1	99.83	0.26	99.94	0.66	67.7739	5088437	TRUE	Bacteria;Actinomycetota;Actinomycetes;Mycobacteriales;Mycobacteriaceae;Gordonia;Gordonia humi	Bacteria	Actinomycetota	Actinomycetes	Mycobacteriales	Mycobacteriaceae	Gordonia	Gordonia humi	Contig	Taiwan	GCA_014197435.1	none	none	representative genome	686429	686429	aerobe	aerobic
RS_GCF_013409625.1	100	1.28	99.22	1.04	71.8396	5673606	TRUE	Bacteria;Actinomycetota;Actinomycetes;Propionibacteriales;Nocardioidaceae;Nocardioides;Nocardioides kongjuensis	Bacteria	Actinomycetota	Actinomycetes	Propionibacteriales	Nocardioidaceae	Nocardioides	Nocardioides kongjuensis	Contig	none	GCA_013409625.1	none	none	representative genome	349522	349522	aerobe	aerobic
RS_GCF_000425665.1	99.98	0.19	98.37	0.57	28.9823	1869681	TRUE	Bacteria;Bacillota;Bacilli;Staphylococcales;Gemellaceae;Gemella;Gemella cuniculi	Bacteria	Bacillota	Bacilli	Staphylococcales	Gemellaceae	Gemella	Gemella cuniculi	Scaffold	none	GCA_000425665.1	none	none	representative genome	150240	1121914	anaerobe	anaerobic
RS_GCF_005771405.1	100	0.08	99.68	0.31	54.2739	4852500	TRUE	Bacteria;Pseudomonadota;Alphaproteobacteria;Rhodobacterales;Rhodobacteraceae;Parasedimentitalea;Parasedimentitalea maritima	Bacteria	Pseudomonadota	Alphaproteobacteria	Rhodobacterales	Rhodobacteraceae	Parasedimentitalea	Parasedimentitalea maritima	Scaffold	South Korea: East Sea	GCA_005771405.1	none	seawater	representative genome	2578117	2578117	aerobe	aerobic
RS_GCF_001641615.1	100	0.13	100	0.43	41.3989	4797622	TRUE	Bacteria;Pseudomonadota;Gammaproteobacteria;Enterobacterales;Alteromonadaceae;Pseudoalteromonas;Pseudoalteromonas gelatinilytica	Bacteria	Pseudomonadota	Gammaproteobacteria	Enterobacterales	Alteromonadaceae	Pseudoalteromonas	Pseudoalteromonas gelatinilytica	Scaffold	China: South China Sea	GCA_001641615.1	none	sea water	representative genome	1703256	1703256	aerobe	aerobic
RS_GCF_014640975.1	99.19	0.26	99.33	0.51	68.1002	3120106	TRUE	Bacteria;Actinomycetota;Actinomycetes;Actinomycetales;Microbacteriaceae;Microbacterium;Microbacterium faecale	Bacteria	Actinomycetota	Actinomycetes	Actinomycetales	Microbacteriaceae	Microbacterium	Microbacterium faecale	Scaffold	none	GCA_014640975.1	none	none	representative genome	1804630	1804630	aerobe	aerobic
RS_GCF_004342005.1	100	0.55	100	0	62.5167	3892807	TRUE	Bacteria;Pseudomonadota;Gammaproteobacteria;Burkholderiales;Burkholderiaceae;Paracandidimonas;Paracandidimonas soli	Bacteria	Pseudomonadota	Gammaproteobacteria	Burkholderiales	Burkholderiaceae	Paracandidimonas	Paracandidimonas soli	Scaffold	none	GCA_004342005.1	none	none	representative genome	1917182	1917182	aerobe	aerobic
RS_GCF_008923205.2	97.88	3.19	99.47	3.21	72.4918	9999585	TRUE	Bacteria;Actinomycetota;Actinomycetes;Streptosporangiales;Streptosporangiaceae;Spirillospora;Spirillospora physcomitrii	Bacteria	Actinomycetota	Actinomycetes	Streptosporangiales	Streptosporangiaceae	Spirillospora	Spirillospora physcomitrii	Scaffold	China: Kunming	GCA_008923205.2	none	none	representative genome	2650748	2650748	aerobe	aerobic
RS_GCF_014196255.1	100	0.06	99.66	0.34	66.6661	3872890	TRUE	Bacteria;Pseudomonadota;Alphaproteobacteria;Sphingomonadales;Sphingomonadaceae;Sphingomonas;Sphingomonas pseudosanguinis	Bacteria	Pseudomonadota	Alphaproteobacteria	Sphingomonadales	Sphingomonadaceae	Sphingomonas	Sphingomonas pseudosanguinis	Contig	none	GCA_014196255.1	none	none	na	413712	413712	aerobe	aerobic
RS_GCF_003583935.1	98.64	0.45	99.19	0	70.0233	4090174	TRUE	Bacteria;Pseudomonadota;Alphaproteobacteria;Rhizobiales;Rhizobiaceae;Aureimonas;Aureimonas flava	Bacteria	Pseudomonadota	Alphaproteobacteria	Rhizobiales	Rhizobiaceae	Aureimonas	Aureimonas flava	Contig	China: Guangxi	GCA_003583935.1	none	plant	representative genome	2320271	2320271	aerobe	aerobic
RS_GCF_001439815.1	100	1.28	99.93	1.11	60.5137	6188637	TRUE	Bacteria;Pseudomonadota;Gammaproteobacteria;Pseudomonadales;Pseudomonadaceae;Pseudomonas_E;Pseudomonas_E orientalis	Bacteria	Pseudomonadota	Gammaproteobacteria	Pseudomonadales	Pseudomonadaceae	Pseudomonas_E	Pseudomonas_E orientalis	Contig	Lebanon	GCA_001439815.1	none	spring water	na	76758	76758	aerobe	aerobic
RS_GCF_000383955.1	99.83	0.02	100	0.6	54.3513	6546036	TRUE	Bacteria;Bacteroidota;Bacteroidia;Cytophagales;Spirosomataceae;Rudanella;Rudanella lutea	Bacteria	Bacteroidota	Bacteroidia	Cytophagales	Spirosomataceae	Rudanella	Rudanella lutea	Scaffold	Korea	GCA_000383955.1	none	air sample	representative genome	451374	1089547	aerobe	aerobic
RS_GCF_003751605.1	100	2.4	100	2.28	73.9061	8759731	TRUE	Bacteria;Actinomycetota;Actinomycetes;Streptomycetales;Streptomycetaceae;Kitasatospora;Kitasatospora cineracea	Bacteria	Actinomycetota	Actinomycetes	Streptomycetales	Streptomycetaceae	Kitasatospora	Kitasatospora cineracea	Contig	none	GCA_003751605.1	none	none	na	88074	88074	obligate aerobe	aerobic
RS_GCF_014642875.1	100	0.45	98.52	1.97	52.6342	7182087	TRUE	Bacteria;Bacteroidota;Bacteroidia;Chitinophagales;Chitinophagaceae;Puia;Puia dinghuensis	Bacteria	Bacteroidota	Bacteroidia	Chitinophagales	Chitinophagaceae	Puia	Puia dinghuensis	Scaffold	none	GCA_014642875.1	none	none	representative genome	1792502	1792502	aerobe	aerobic
RS_GCF_025154055.1	99.99	0.2	98.68	0.55	36.7999	4347899	TRUE	Bacteria;Bacillota;Bacilli;Bacillales_D;Amphibacillaceae;Aquibacillus_C;Aquibacillus_C koreensis	Bacteria	Bacillota	Bacilli	Bacillales_D	Amphibacillaceae	Aquibacillus_C	Aquibacillus_C koreensis	Contig	South Korea	GCA_025154055.1	none	saline soil	representative genome	279446	279446	aerobe	aerobic
RS_GCF_003412455.1	99.83	0.13	100	0.25	47.2174	5834569	TRUE	Bacteria;Bacteroidota;Bacteroidia;Chitinophagales;Chitinophagaceae;Deminuibacter;Deminuibacter soli	Bacteria	Bacteroidota	Bacteroidia	Chitinophagales	Chitinophagaceae	Deminuibacter	Deminuibacter soli	Contig	China: Dinghushan Biosphere Reserve	GCA_003412455.1	none	forest soil	representative genome	2291815	2291815	aerobe	aerobic
RS_GCF_000428985.1	100	0.27	100	0.64	56.4151	4380400	TRUE	Bacteria;Pseudomonadota;Gammaproteobacteria;Pseudomonadales;Balneatricaceae;Marinobacterium_D;Marinobacterium_D litorale	Bacteria	Pseudomonadota	Gammaproteobacteria	Pseudomonadales	Balneatricaceae	Marinobacterium_D	Marinobacterium_D litorale	Scaffold	South Korea	GCA_000428985.1	none	none	representative genome	404770	1122201	aerobe	aerobic
RS_GCF_900156785.1	100	0.02	99.62	0	38.5883	4107843	TRUE	Bacteria;Bacteroidota;Bacteroidia;Cytophagales;Cyclobacteriaceae;Belliella;Belliella pelovolcani	Bacteria	Bacteroidota	Bacteroidia	Cytophagales	Cyclobacteriaceae	Belliella	Belliella pelovolcani	Scaffold	none	GCA_900156785.1	none	none	representative genome	529505	529505	aerobe	aerobic
RS_GCF_000711975.1	97.34	0.07	98.64	1.27	44.2157	2622239	TRUE	Bacteria;Bacillota;Desulfotomaculia;Desulfotomaculales;Desulfohalotomaculaceae;Desulfofalx;Desulfofalx alkaliphila	Bacteria	Bacillota	Desulfotomaculia	Desulfotomaculales	Desulfohalotomaculaceae	Desulfofalx	Desulfofalx alkaliphila	Scaffold	Russia: farms in the Moscow region	GCA_000711975.1	none	none	representative genome	105483	1121423	anaerobe	anaerobic
RS_GCF_004339015.1	100	0.49	97.76	2.78	40.5718	4491576	TRUE	Bacteria;Pseudomonadota;Gammaproteobacteria;Thiotrichales;Thiotrichaceae;Cocleimonas;Cocleimonas flava	Bacteria	Pseudomonadota	Gammaproteobacteria	Thiotrichales	Thiotrichaceae	Cocleimonas	Cocleimonas flava	Scaffold	none	GCA_004339015.1	none	none	representative genome	634765	634765	aerobe	aerobic
RS_GCF_000411115.1	99.54	0.14	100	0.5	41.4725	2746278	TRUE	Bacteria;Bacteroidota;Bacteroidia;Flavobacteriales;Flavobacteriaceae;Capnocytophaga;Capnocytophaga granulosa	Bacteria	Bacteroidota	Bacteroidia	Flavobacteriales	Flavobacteriaceae	Capnocytophaga	Capnocytophaga granulosa	Scaffold	none	GCA_000411115.1	none	none	na	45242	641143	anaerobe	anaerobic
RS_GCF_003173715.1	99.93	1.49	98.76	0	68.7441	6788375	TRUE	Bacteria;Pseudomonadota;Alphaproteobacteria;Rhizobiales;Beijerinckiaceae;Methylobacterium;Methylobacterium durans	Bacteria	Pseudomonadota	Alphaproteobacteria	Rhizobiales	Beijerinckiaceae	Methylobacterium	Methylobacterium durans	Complete Genome	South Korea: Seoul	GCA_003173715.1	none	soil	representative genome	2202825	2202825	aerobe	aerobic
RS_GCF_002003265.1	99.96	2.16	99	0	44.1604	4289950	TRUE	Bacteria;Bacillota;Bacilli;Paenibacillales;NBRC-103111;Paenibacillus_H;Paenibacillus_H larvae	Bacteria	Bacillota	Bacilli	Paenibacillales	NBRC-103111	Paenibacillus_H	Paenibacillus_H larvae	Complete Genome	none	GCA_002003265.1	none	larvae	na	1464	147375	aerobe	aerobic
RS_GCF_002899825.2	99.94	0.08	100	0.74	36.3045	5235650	TRUE	Bacteria;Bacteroidota;Bacteroidia;Flavobacteriales;Weeksellaceae;Chryseobacterium;Chryseobacterium phosphatilyticum	Bacteria	Bacteroidota	Bacteroidia	Flavobacteriales	Weeksellaceae	Chryseobacterium	Chryseobacterium phosphatilyticum	Scaffold	South Korea: Iksan	GCA_002899825.2	none	none	representative genome	475075	475075	aerobe	aerobic
RS_GCF_002797915.1	98.31	0.1	99.7	0.08	56.166	3798370	TRUE	Bacteria;Pseudomonadota;Alphaproteobacteria;Rhodobacterales;Rhodobacteraceae;Yoonia;Yoonia maricola	Bacteria	Pseudomonadota	Alphaproteobacteria	Rhodobacterales	Rhodobacteraceae	Yoonia	Yoonia maricola	Contig	none	GCA_002797915.1	none	none	representative genome	420999	420999	aerobe	aerobic
RS_GCF_000341395.1	100	0.64	98.13	1.39	45.3758	4023512	TRUE	Bacteria;Desulfobacterota;Desulfobulbia;Desulfobulbales;Desulfocapsaceae;Desulfocapsa;Desulfocapsa sulfexigens	Bacteria	Desulfobacterota	Desulfobulbia	Desulfobulbales	Desulfocapsaceae	Desulfocapsa	Desulfocapsa sulfexigens	Complete Genome	none	GCA_000341395.1	none	none	representative genome	65555	1167006	anaerobe	anaerobic
RS_GCF_000820305.1	100	0.43	100	0	61.7843	4711881	TRUE	Bacteria;Pseudomonadota;Gammaproteobacteria;Enterobacterales;Aeromonadaceae;Aeromonas;Aeromonas dhakensis	Bacteria	Pseudomonadota	Gammaproteobacteria	Enterobacterales	Aeromonadaceae	Aeromonas	Aeromonas dhakensis	Scaffold	none	GCA_000820305.1	none	none	na	196024	196024	aerobe	aerobic
RS_GCF_000213975.1	100	0.84	99.31	0.05	55.9836	2761262	TRUE	Bacteria;Bacillota;Negativicutes;Selenomonadales;Selenomonadaceae;Centipeda;Centipeda periodontii	Bacteria	Bacillota	Negativicutes	Selenomonadales	Selenomonadaceae	Centipeda	Centipeda periodontii	Scaffold	none	GCA_000213975.1	none	biological product [ENVO:02000043]	representative genome	82203	888060	anaerobe	anaerobic
RS_GCF_003634965.1	99.99	0.03	99.53	0	65.576	3546071	TRUE	Bacteria;Pseudomonadota;Gammaproteobacteria;Burkholderiales;Rhodocyclaceae;Azonexus;Azonexus fungiphilus	Bacteria	Pseudomonadota	Gammaproteobacteria	Burkholderiales	Rhodocyclaceae	Azonexus	Azonexus fungiphilus	Scaffold	none	GCA_003634965.1	none	none	representative genome	146940	146940	aerobe	aerobic
RS_GCF_000420465.1	100	0	99.41	0	57.3636	3391683	TRUE	Bacteria;Desulfobacterota_I;Desulfovibrionia;Desulfovibrionales;Desulfovibrionaceae;Desulfovibrio;Desulfovibrio desulfuricans	Bacteria	Desulfobacterota_I	Desulfovibrionia	Desulfovibrionales	Desulfovibrionaceae	Desulfovibrio	Desulfovibrio desulfuricans	Contig	none	GCA_000420465.1	none	none	na	876	1121445	anaerobe	anaerobic
RS_GCF_007923255.1	99.99	0.46	100	0.69	71.2832	3075563	TRUE	Bacteria;Pseudomonadota;Gammaproteobacteria;Xanthomonadales;Xanthomonadaceae;Lysobacter_F;Lysobacter_F thermophilus	Bacteria	Pseudomonadota	Gammaproteobacteria	Xanthomonadales	Xanthomonadaceae	Lysobacter_F	Lysobacter_F thermophilus	Scaffold	China	GCA_007923255.1	none	Geothermal soil	representative genome	1169913	1169913	aerobe	aerobic
RS_GCF_900114895.1	99.84	0.04	99.25	0.06	68.2359	2624954	TRUE	Bacteria;Pseudomonadota;Gammaproteobacteria;Ectothiorhodospirales;Ectothiorhodospiraceae;Ectothiorhodospira;Ectothiorhodospira mobilis_A	Bacteria	Pseudomonadota	Gammaproteobacteria	Ectothiorhodospirales	Ectothiorhodospiraceae	Ectothiorhodospira	Ectothiorhodospira mobilis_A	Contig	none	GCA_900114895.1	none	none	representative genome	195064	195064	anaerobe	anaerobic
RS_GCF_003664185.1	99.97	0.02	99.66	0.34	31.6263	3376020	TRUE	Bacteria;Bacteroidota;Bacteroidia;Flavobacteriales;Flavobacteriaceae;Tenacibaculum;Tenacibaculum discolor	Bacteria	Bacteroidota	Bacteroidia	Flavobacteriales	Flavobacteriaceae	Tenacibaculum	Tenacibaculum discolor	Contig	Spain: Galicia	GCA_003664185.1	none	none	representative genome	361581	361581	aerobe	aerobic
RS_GCF_014396785.1	98.79	0.91	98.14	0	65.3265	2417654	TRUE	Bacteria;Pseudomonadota;Alphaproteobacteria;Sphingomonadales;Sphingomonadaceae;Sphingomicrobium;Sphingomicrobium luteum	Bacteria	Pseudomonadota	Alphaproteobacteria	Sphingomonadales	Sphingomonadaceae	Sphingomicrobium	Sphingomicrobium luteum	Complete Genome	South Korea	GCA_014396785.1	none	freshwater of an artificial reservoir	na	1045317	1045317	aerobe	aerobic
RS_GCF_903652925.1	100	3.22	99.53	5.09	66.2381	7212913	TRUE	Bacteria;Pseudomonadota;Gammaproteobacteria;Burkholderiales;Burkholderiaceae;Achromobacter;Achromobacter anxifer	Bacteria	Pseudomonadota	Gammaproteobacteria	Burkholderiales	Burkholderiaceae	Achromobacter	Achromobacter anxifer	Contig	none	GCA_903652925.1	none	Human	representative genome	1287737	1287737	aerobe	aerobic
RS_GCF_900091455.1	100	0.16	100	2.37	71.7616	6929787	TRUE	Bacteria;Actinomycetota;Actinomycetes;Mycobacteriales;Micromonosporaceae;Micromonospora;Micromonospora coriariae	Bacteria	Actinomycetota	Actinomycetes	Mycobacteriales	Micromonosporaceae	Micromonospora	Micromonospora coriariae	Chromosome	none	GCA_900091455.1	none	none	representative genome	285665	285665	obligate aerobe	aerobic
RS_GCF_003594935.2	100	0	99.97	0.04	55.7066	5037746	TRUE	Bacteria;Pseudomonadota;Gammaproteobacteria;Enterobacterales;Enterobacteriaceae;Enterobacter;Enterobacter huaxiensis	Bacteria	Pseudomonadota	Gammaproteobacteria	Enterobacterales	Enterobacteriaceae	Enterobacter	Enterobacter huaxiensis	Complete Genome	China: Chengdu; Sichuan	GCA_003594935.2	none	none	representative genome	2494702	2494702	aerobe	aerobic
RS_GCF_014195585.1	99.94	0.06	99.16	0	45.3174	2557292	TRUE	Bacteria;Bacteroidota;Bacteroidia;Bacteroidales;Bacteroidaceae;Alloprevotella;Alloprevotella rava	Bacteria	Bacteroidota	Bacteroidia	Bacteroidales	Bacteroidaceae	Alloprevotella	Alloprevotella rava	Contig	none	GCA_014195585.1	none	none	representative genome	671218	671218	anaerobe	anaerobic
RS_GCF_000807675.2	100	1.16	99.3	0	47.1904	4422837	TRUE	Bacteria;Bacillota;Clostridia;Eubacteriales;Eubacteriaceae;Eubacterium;Eubacterium limosum	Bacteria	Bacillota	Clostridia	Eubacteriales	Eubacteriaceae	Eubacterium	Eubacterium limosum	Complete Genome	Germany	GCA_000807675.2	none	Human intestinal content	representative genome	1736	1736	anaerobe	anaerobic
RS_GCF_003148475.1	100	0.29	99.59	1.02	62.6815	4836797	TRUE	Bacteria;Pseudomonadota;Alphaproteobacteria;Rhizobiales;Rhizobiaceae;Pseudaminobacter;Pseudaminobacter salicylatoxidans	Bacteria	Pseudomonadota	Alphaproteobacteria	Rhizobiales	Rhizobiaceae	Pseudaminobacter	Pseudaminobacter salicylatoxidans	Scaffold	none	GCA_003148475.1	none	none	representative genome	93369	93369	obligate aerobe	aerobic
RS_GCF_003149185.1	99.41	2.37	98.96	2.98	35.6288	6603976	TRUE	Bacteria;Bacteroidota;Bacteroidia;Cytophagales;Flammeovirgaceae;Sediminitomix;Sediminitomix flava	Bacteria	Bacteroidota	Bacteroidia	Cytophagales	Flammeovirgaceae	Sediminitomix	Sediminitomix flava	Scaffold	none	GCA_003149185.1	none	none	representative genome	379075	379075	aerobe	aerobic
RS_GCF_000020225.1	100	0.25	97.96	0	55.7624	2664102	TRUE	Bacteria;Verrucomicrobiota;Verrucomicrobiia;Verrucomicrobiales;Akkermansiaceae;Akkermansia;Akkermansia muciniphila	Bacteria	Verrucomicrobiota	Verrucomicrobiia	Verrucomicrobiales	Akkermansiaceae	Akkermansia	Akkermansia muciniphila	Complete Genome	none	GCA_000020225.1	none	none	na	239935	349741	anaerobe	anaerobic
RS_GCF_900129875.1	99.99	0	98.34	0.65	60.3703	4193223	TRUE	Bacteria;Pseudomonadota;Alphaproteobacteria;Rhodobacterales;Rhodobacteraceae;Marivita;Marivita hallyeonensis	Bacteria	Pseudomonadota	Alphaproteobacteria	Rhodobacterales	Rhodobacteraceae	Marivita	Marivita hallyeonensis	Contig	none	GCA_900129875.1	none	none	representative genome	996342	996342	aerobe	aerobic
RS_GCF_002563895.1	100	0.16	99.93	0.68	60.6054	6311648	TRUE	Bacteria;Pseudomonadota;Gammaproteobacteria;Pseudomonadales;Pseudomonadaceae;Pseudomonas_E;Pseudomonas_E lurida	Bacteria	Pseudomonadota	Gammaproteobacteria	Pseudomonadales	Pseudomonadaceae	Pseudomonas_E	Pseudomonas_E lurida	Contig	none	GCA_002563895.1	none	none	na	244566	244566	aerobe	aerobic
RS_GCF_000025345.1	100	0.52	99.37	1.64	73.9841	5322497	TRUE	Bacteria;Actinomycetota;Actinomycetes;Mycobacteriales;Geodermatophilaceae;Geodermatophilus;Geodermatophilus obscurus	Bacteria	Actinomycetota	Actinomycetes	Mycobacteriales	Geodermatophilaceae	Geodermatophilus	Geodermatophilus obscurus	Complete Genome	none	GCA_000025345.1	none	none	representative genome	1861	526225	aerobe	aerobic
RS_GCF_000177635.2	99.99	0.12	94.77	0	56.1087	2928377	TRUE	Bacteria;Chrysiogenota;Chrysiogenetes;Chrysiogenales;Chrysiogenaceae;Desulfurispirillum;Desulfurispirillum indicum	Bacteria	Chrysiogenota	Chrysiogenetes	Chrysiogenales	Chrysiogenaceae	Desulfurispirillum	Desulfurispirillum indicum	Complete Genome	none	GCA_000177635.2	none	not provided; submitted under MIGS 2.1	representative genome	936456	653733	anaerobe	anaerobic
RS_GCF_003002915.1	100	0.11	100	0.39	75.3798	4869823	TRUE	Bacteria;Actinomycetota;Actinomycetes;Mycobacteriales;Geodermatophilaceae;Geodermatophilus;Geodermatophilus tzadiensis	Bacteria	Actinomycetota	Actinomycetes	Mycobacteriales	Geodermatophilaceae	Geodermatophilus	Geodermatophilus tzadiensis	Scaffold	none	GCA_003002915.1	none	none	representative genome	1137988	1137988	aerobe	aerobic
RS_GCF_900111495.1	99.99	0.71	100	0	35.9823	4668404	TRUE	Bacteria;Bacteroidota;Bacteroidia;Flavobacteriales;Weeksellaceae;Chryseobacterium;Chryseobacterium wanjuense	Bacteria	Bacteroidota	Bacteroidia	Flavobacteriales	Weeksellaceae	Chryseobacterium	Chryseobacterium wanjuense	Contig	none	GCA_900111495.1	none	none	representative genome	356305	356305	aerobe	aerobic
RS_GCF_000826655.1	99.54	0.03	99.5	0.33	32.4933	3945764	TRUE	Bacteria;Bacteroidota;Bacteroidia;Flavobacteriales;Flavobacteriaceae;Psychroserpens;Psychroserpens damuponensis	Bacteria	Bacteroidota	Bacteroidia	Flavobacteriales	Flavobacteriaceae	Psychroserpens	Psychroserpens damuponensis	Contig	South Korea	GCA_000826655.1	none	sea water	representative genome	943936	943936	aerobe	aerobic
RS_GCF_900312995.1	100	0	99.56	0.66	59.3325	3764595	TRUE	Bacteria;Pseudomonadota;Gammaproteobacteria;Pseudomonadales;Halomonadaceae;Kushneria;Kushneria phyllosphaerae	Bacteria	Pseudomonadota	Gammaproteobacteria	Pseudomonadales	Halomonadaceae	Kushneria	Kushneria phyllosphaerae	Contig	none	GCA_900312995.1	none	Aerial part of Arthrocnemum macrostachyum	representative genome	2100822	2100822	aerobe	aerobic
RS_GCF_002869745.1	99.99	0.03	99.19	0.76	69.3173	4408274	TRUE	Bacteria;Pseudomonadota;Alphaproteobacteria;Rhodobacterales;Rhodobacteraceae;Oceaniglobus;Oceaniglobus roseus	Bacteria	Pseudomonadota	Alphaproteobacteria	Rhodobacterales	Rhodobacteraceae	Oceaniglobus	Oceaniglobus roseus	Scaffold	Hong Kong: Mai Po	GCA_002869745.1	none	kandelia root sediment	representative genome	1737570	1737570	aerobe	aerobic
RS_GCF_011764425.1	95.44	4.9	99.17	3.33	71.5459	11342817	TRUE	Bacteria;Actinomycetota;Actinomycetes;Mycobacteriales;Micromonosporaceae;Phytohabitans;Phytohabitans houttuyneae	Bacteria	Actinomycetota	Actinomycetes	Mycobacteriales	Micromonosporaceae	Phytohabitans	Phytohabitans houttuyneae	Contig	none	GCA_011764425.1	none	none	na	1076126	1076126	aerobe	aerobic
RS_GCF_000420365.1	100	0.17	99.39	0	43.0551	1358385	TRUE	Bacteria;Bacillota;Bacilli;Lactobacillales;Lactobacillaceae;Weissella;Weissella halotolerans	Bacteria	Bacillota	Bacilli	Lactobacillales	Lactobacillaceae	Weissella	Weissella halotolerans	Scaffold	none	GCA_000420365.1	none	none	representative genome	1615	1123500	anaerobe	anaerobic
RS_GCF_013408745.1	100	0.53	99.49	1.27	70.0813	3917147	TRUE	Bacteria;Actinomycetota;Actinomycetes;Actinomycetales;Microbacteriaceae;Leifsonia;Leifsonia soli	Bacteria	Actinomycetota	Actinomycetes	Actinomycetales	Microbacteriaceae	Leifsonia	Leifsonia soli	Contig	none	GCA_013408745.1	none	none	representative genome	582665	582665	aerobe	aerobic
RS_GCF_000768695.1	99.92	0.8	100	0.27	71.2921	4087970	TRUE	Bacteria;Actinomycetota;Actinomycetes;Actinomycetales;Dermatophilaceae;Knoellia;Knoellia aerolata	Bacteria	Actinomycetota	Actinomycetes	Actinomycetales	Dermatophilaceae	Knoellia	Knoellia aerolata	Contig	South Korea	GCA_000768695.1	none	air	representative genome	442954	1385519	aerobe	aerobic
RS_GCF_000614205.1	93.75	0.68	98.5	0	43.2972	2975513	TRUE	Bacteria;Bacteroidota;Bacteroidia;Bacteroidales;Bacteroidaceae;Prevotella;Prevotella saccharolytica	Bacteria	Bacteroidota	Bacteroidia	Bacteroidales	Bacteroidaceae	Prevotella	Prevotella saccharolytica	Contig	none	GCA_000614205.1	none	none	na	633701	1236516	anaerobe	anaerobic
RS_GCF_023283895.1	100	0.93	99.84	0	42.7903	4885725	TRUE	Bacteria;Pseudomonadota;Gammaproteobacteria;Enterobacterales;Shewanellaceae;Shewanella;Shewanella pneumatophori	Bacteria	Pseudomonadota	Gammaproteobacteria	Enterobacterales	Shewanellaceae	Shewanella	Shewanella pneumatophori	Contig	Japan	GCA_023283895.1	none	intestine	representative genome	314092	314092	anaerobe	anaerobic
RS_GCF_000938265.1	99.98	0.7	99.12	1.01	65.1865	3920719	TRUE	Bacteria;Actinomycetota;Actinomycetes;Actinomycetales;Microbacteriaceae;Agreia;Agreia bicolorata	Bacteria	Actinomycetota	Actinomycetes	Actinomycetales	Microbacteriaceae	Agreia	Agreia bicolorata	Contig	Russia: Pushchino; Moscow Region	GCA_000938265.1	none	soil	representative genome	110935	110935	obligate aerobe	aerobic
RS_GCF_000421225.1	98.48	0.21	98.64	0.78	70.0477	4174923	TRUE	Bacteria;Actinomycetota;Actinomycetes;Actinomycetales;Beutenbergiaceae;Ruania;Ruania albidiflava	Bacteria	Actinomycetota	Actinomycetes	Actinomycetales	Beutenbergiaceae	Ruania	Ruania albidiflava	Contig	China	GCA_000421225.1	none	none	representative genome	366586	1123065	aerobe	aerobic
RS_GCF_000378405.1	97.32	0.07	100	0	48.0372	3964271	TRUE	Bacteria;Pseudomonadota;Gammaproteobacteria;Enterobacterales;Succinivibrionaceae;Succinimonas;Succinimonas amylolytica	Bacteria	Pseudomonadota	Gammaproteobacteria	Enterobacterales	Succinivibrionaceae	Succinimonas	Succinimonas amylolytica	Scaffold	none	GCA_000378405.1	none	none	representative genome	83769	1265507	anaerobe	anaerobic
RS_GCF_001653795.1	96.15	0.77	87.85	1.64	68.3279	6085092	TRUE	Bacteria;Pseudomonadota;Gammaproteobacteria;Burkholderiales;Burkholderiaceae;Roseateles;Roseateles sp001653795	Bacteria	Pseudomonadota	Gammaproteobacteria	Burkholderiales	Burkholderiaceae	Roseateles	Roseateles sp001653795	Complete Genome	China: Mt. Zijing; Nanjing; Jiangsu	GCA_001653795.1	none	forest soil	na	1658665	1658665	aerobe	aerobic
RS_GCF_005889725.1	100	8.8	98.41	3.38	70.997	13613686	TRUE	Bacteria;Actinomycetota;Actinomycetes;Streptosporangiales;Streptosporangiaceae;Nonomuraea;Nonomuraea zeae	Bacteria	Actinomycetota	Actinomycetes	Streptosporangiales	Streptosporangiaceae	Nonomuraea	Nonomuraea zeae	Contig	China: Heilongjiang province; Harbin	GCA_005889725.1	none	rhizosphere soil	representative genome	1642303	1642303	aerobe	aerobic
RS_GCF_003602235.1	100	1.42	99.41	1.58	66.854	4711041	TRUE	Bacteria;Actinomycetota;Actinomycetes;Actinomycetales;Microbacteriaceae;Cryobacterium;Cryobacterium melibiosiphilum	Bacteria	Actinomycetota	Actinomycetes	Actinomycetales	Microbacteriaceae	Cryobacterium	Cryobacterium melibiosiphilum	Contig	China	GCA_003602235.1	none	glacier ice	representative genome	995039	995039	aerobe	aerobic
RS_GCF_002006995.1	100	0.45	99.95	0.94	54.0431	5015434	TRUE	Bacteria;Pseudomonadota;Gammaproteobacteria;Enterobacterales;Enterobacteriaceae;Izhakiella;Izhakiella australiensis	Bacteria	Pseudomonadota	Gammaproteobacteria	Enterobacterales	Enterobacteriaceae	Izhakiella	Izhakiella australiensis	Scaffold	Australia: south australia	GCA_002006995.1	none	desert	representative genome	1926881	1926881	aerobe	aerobic
RS_GCF_007995095.1	99.99	0.01	99.5	0	64.4653	2587073	TRUE	Bacteria;Pseudomonadota;Alphaproteobacteria;Sphingomonadales;Sphingomonadaceae;Sphingorhabdus_C;Sphingorhabdus_C soli	Bacteria	Pseudomonadota	Alphaproteobacteria	Sphingomonadales	Sphingomonadaceae	Sphingorhabdus_C	Sphingorhabdus_C soli	Contig	Norway	GCA_007995095.1	none	arctic soil	representative genome	2601267	2601267	aerobe	aerobic
RS_GCF_000400735.1	100	0.47	99.73	1.42	40.0211	4078922	TRUE	Bacteria;Pseudomonadota;Gammaproteobacteria;Pseudomonadales;Moraxellaceae;Acinetobacter;Acinetobacter tandoii	Bacteria	Pseudomonadota	Gammaproteobacteria	Pseudomonadales	Moraxellaceae	Acinetobacter	Acinetobacter tandoii	Scaffold	Australia: Bendigo; Victoria	GCA_000400735.1	none	activated sludge plant	na	202954	1120927	obligate aerobe	aerobic
RS_GCF_001544515.1	99.99	0.1	99.6	0.65	62.5986	8201357	TRUE	Bacteria;Pseudomonadota;Gammaproteobacteria;Burkholderiales;Burkholderiaceae;Caballeronia;Caballeronia terrestris	Bacteria	Pseudomonadota	Gammaproteobacteria	Burkholderiales	Burkholderiaceae	Caballeronia	Caballeronia terrestris	Contig	none	GCA_001544515.2	none	soil	representative genome	1226301	1226301	aerobe	aerobic
RS_GCF_000711725.1	99.1	2.79	99.5	2.49	69.7417	6428469	TRUE	Bacteria;Pseudomonadota;Alphaproteobacteria;Acetobacterales;Acetobacteraceae;Roseomonas;Roseomonas aerilata	Bacteria	Pseudomonadota	Alphaproteobacteria	Acetobacterales	Acetobacteraceae	Roseomonas	Roseomonas aerilata	Contig	South Korea: Suwon region	GCA_000711725.1	none	none	representative genome	452982	1123060	aerobe	aerobic
RS_GCF_004005485.1	100	0.49	99.52	0.09	63.1728	3843870	TRUE	Bacteria;Pseudomonadota;Alphaproteobacteria;Sphingomonadales;Sphingomonadaceae;Sphingobium;Sphingobium algorifonticola	Bacteria	Pseudomonadota	Alphaproteobacteria	Sphingomonadales	Sphingomonadaceae	Sphingobium	Sphingobium algorifonticola	Contig	Taiwan	GCA_004005485.1	none	water	representative genome	2008318	2008318	aerobe	aerobic
RS_GCF_014641695.1	100	0.39	99.93	0.55	60.2794	4516511	TRUE	Bacteria;Pseudomonadota;Alphaproteobacteria;Rhizobiales;Rhizobiaceae;Chelativorans;Chelativorans aestuarii	Bacteria	Pseudomonadota	Alphaproteobacteria	Rhizobiales	Rhizobiaceae	Chelativorans	Chelativorans aestuarii	Scaffold	none	GCA_014641695.1	none	none	representative genome	1735103	1735103	aerobe	aerobic
RS_GCF_000173915.1	99.96	1.36	98.08	0.86	30.8756	1916192	TRUE	Bacteria;Bacillota;Bacilli;Staphylococcales;Gemellaceae;Gemella;Gemella haemolysans	Bacteria	Bacillota	Bacilli	Staphylococcales	Gemellaceae	Gemella	Gemella haemolysans	Contig	none	GCA_000173915.1	none	biological product [ENVO:02000043]	na	1379	546270	anaerobe	anaerobic
RS_GCF_000829675.1	99.99	0.52	99.73	2.21	39.0307	3961794	TRUE	Bacteria;Pseudomonadota;Gammaproteobacteria;Pseudomonadales;Moraxellaceae;Acinetobacter;Acinetobacter rudis	Bacteria	Pseudomonadota	Gammaproteobacteria	Pseudomonadales	Moraxellaceae	Acinetobacter	Acinetobacter rudis	Contig	none	GCA_000829675.1	none	none	na	632955	632955	aerobe	aerobic
RS_GCF_000174435.1	97.71	0.33	100	0.33	51.2852	4107394	TRUE	Bacteria;Desulfobacterota_I;Desulfovibrionia;Desulfovibrionales;Desulfonatronovibrionaceae;Desulfonatronospira;Desulfonatronospira thiodismutans	Bacteria	Desulfobacterota_I	Desulfovibrionia	Desulfovibrionales	Desulfonatronovibrionaceae	Desulfonatronospira	Desulfonatronospira thiodismutans	Scaffold	Russia: Altai	GCA_000174435.1	none	sediment from a highly alkaline saline soda lake on the Kulunda Steppe	representative genome	488939	555779	anaerobe	anaerobic
RS_GCF_014636865.1	99.99	0.35	99.84	0.48	48.6217	5925444	TRUE	Bacteria;Bacteroidota;Bacteroidia;Sphingobacteriales;Sphingobacteriaceae;Parapedobacter;Parapedobacter pyrenivorans	Bacteria	Bacteroidota	Bacteroidia	Sphingobacteriales	Sphingobacteriaceae	Parapedobacter	Parapedobacter pyrenivorans	Scaffold	none	GCA_014636865.1	none	none	representative genome	1305674	1305674	aerobe	aerobic
RS_GCF_000420085.1	100	5.9	99.35	1.61	50.5793	6119470	TRUE	Bacteria;Desulfobacterota;Desulfobacteria;Desulfobacterales;Desulfobacteraceae;Desulfospira;Desulfospira joergensenii	Bacteria	Desulfobacterota	Desulfobacteria	Desulfobacterales	Desulfobacteraceae	Desulfospira	Desulfospira joergensenii	Contig	France	GCA_000420085.1	none	none	representative genome	53329	1265505	anaerobe	anaerobic
RS_GCF_014651615.1	99.89	0.66	99.11	0.3	50.806	6413589	TRUE	Bacteria;Bacteroidota;Bacteroidia;Cytophagales;Spirosomataceae;Persicitalea;Persicitalea jodogahamensis	Bacteria	Bacteroidota	Bacteroidia	Cytophagales	Spirosomataceae	Persicitalea	Persicitalea jodogahamensis	Scaffold	none	GCA_014651615.1	none	none	representative genome	402147	402147	aerobe	aerobic
RS_GCF_000708755.2	100	0	98.97	1.15	44.3779	4129127	TRUE	Bacteria;Bacillota;Bacilli;Bacillales;Bacillaceae;Bacillus_P;Bacillus_P indicus	Bacteria	Bacillota	Bacilli	Bacillales	Bacillaceae	Bacillus_P	Bacillus_P indicus	Contig	India	GCA_000708755.2	none	arsenic-contaminated aquifer	na	246786	1458122	aerobe	aerobic
RS_GCF_000975055.1	100	0.07	98.27	0	62.7284	2460989	TRUE	Bacteria;Actinomycetota;Actinomycetes;Actinomycetales;Demequinaceae;Demequina;Demequina sediminicola	Bacteria	Actinomycetota	Actinomycetes	Actinomycetales	Demequinaceae	Demequina	Demequina sediminicola	Scaffold	none	GCA_000975055.1	none	none	representative genome	1095026	1095026	anaerobe	anaerobic
RS_GCF_014205675.1	100	0.12	100	0.25	64.6019	4464517	TRUE	Bacteria;Pseudomonadota;Alphaproteobacteria;Rhodospirillales;Rhodospirillaceae;Novispirillum;Novispirillum itersonii_A	Bacteria	Pseudomonadota	Alphaproteobacteria	Rhodospirillales	Rhodospirillaceae	Novispirillum	Novispirillum itersonii_A	Scaffold	none	GCA_014205675.1	none	none	na	189	189	aerobe	aerobic
RS_GCF_000380985.1	100	0.51	99.45	0.55	43.1458	4776693	TRUE	Bacteria;Bacteroidota;Bacteroidia;Bacteroidales;Dysgonomonadaceae;Proteiniphilum;Proteiniphilum acetatigenes	Bacteria	Bacteroidota	Bacteroidia	Bacteroidales	Dysgonomonadaceae	Proteiniphilum	Proteiniphilum acetatigenes	Scaffold	China	GCA_000380985.1	none	none	representative genome	294710	1123008	anaerobe	anaerobic
RS_GCF_900129365.1	99.83	0.07	99.17	0.48	26.5277	2747337	TRUE	Bacteria;Bacillota;Clostridia;Clostridiales;Clostridiaceae;Clostridium_AH;Clostridium_AH fallax	Bacteria	Bacillota	Clostridia	Clostridiales	Clostridiaceae	Clostridium_AH	Clostridium_AH fallax	Contig	none	GCA_900129365.1	none	none	representative genome	1533	1533	anaerobe	anaerobic
RS_GCF_900119165.1	99.81	1.56	100	0.49	71.8747	9312140	TRUE	Bacteria;Actinomycetota;Actinomycetes;Mycobacteriales;Pseudonocardiaceae;Amycolatopsis;Amycolatopsis australiensis	Bacteria	Actinomycetota	Actinomycetes	Mycobacteriales	Pseudonocardiaceae	Amycolatopsis	Amycolatopsis australiensis	Contig	none	GCA_900119165.1	none	none	representative genome	546364	546364	obligate aerobe	aerobic
RS_GCF_000423625.1	100	1.53	99	1.48	71.7821	5056835	TRUE	Bacteria;Actinomycetota;Actinomycetes;Mycobacteriales;Pseudonocardiaceae;Pseudonocardia;Pseudonocardia asaccharolytica	Bacteria	Actinomycetota	Actinomycetes	Mycobacteriales	Pseudonocardiaceae	Pseudonocardia	Pseudonocardia asaccharolytica	Scaffold	none	GCA_000423625.1	none	none	representative genome	54010	1123024	obligate aerobe	aerobic
RS_GCF_000007145.1	100	0.01	99.64	0	65.0686	5076188	TRUE	Bacteria;Pseudomonadota;Gammaproteobacteria;Xanthomonadales;Xanthomonadaceae;Xanthomonas;Xanthomonas campestris	Bacteria	Pseudomonadota	Gammaproteobacteria	Xanthomonadales	Xanthomonadaceae	Xanthomonas	Xanthomonas campestris	Complete Genome	none	GCA_000007145.1	none	none	na	339	190485	aerobe	aerobic
RS_GCF_014646635.1	99.95	0.19	98.67	0.5	42.0315	3640324	TRUE	Bacteria;Bacillota;Bacilli;Bacillales_D;Amphibacillaceae;Lentibacillus;Lentibacillus kapialis	Bacteria	Bacillota	Bacilli	Bacillales_D	Amphibacillaceae	Lentibacillus	Lentibacillus kapialis	Scaffold	none	GCA_014646635.1	none	none	representative genome	340214	340214	obligate aerobe	aerobic
RS_GCF_000472905.1	100	2.67	99.2	0.4	53.6873	3398558	TRUE	Bacteria;Bacillota;Bacilli;Alicyclobacillales;Alicyclobacillaceae;Alicyclobacillus_A;Alicyclobacillus_A pomorum	Bacteria	Bacillota	Bacilli	Alicyclobacillales	Alicyclobacillaceae	Alicyclobacillus_A	Alicyclobacillus_A pomorum	Scaffold	Japan	GCA_000472905.1	none	none	representative genome	204470	1111479	obligate aerobe	aerobic
RS_GCF_003258295.1	98.65	2.69	97.42	1.84	71.8178	8432874	TRUE	Bacteria;Actinomycetota;Actinomycetes;Streptomycetales;Streptomycetaceae;Streptacidiphilus;Streptacidiphilus pinicola	Bacteria	Actinomycetota	Actinomycetes	Streptomycetales	Streptomycetaceae	Streptacidiphilus	Streptacidiphilus pinicola	Scaffold	South Korea	GCA_003258295.1	none	pine grove soil	representative genome	2219663	2219663	aerobe	aerobic
RS_GCF_014174215.1	100	0.8	100	1.79	65.1376	4296956	TRUE	Bacteria;Pseudomonadota;Alphaproteobacteria;Acetobacterales;Acetobacteraceae;Gluconacetobacter;Gluconacetobacter tumulicola	Bacteria	Pseudomonadota	Alphaproteobacteria	Acetobacterales	Acetobacteraceae	Gluconacetobacter	Gluconacetobacter tumulicola	Contig	Japan	GCA_014174215.1	none	environmental	representative genome	1017177	1017177	aerobe	aerobic
RS_GCF_019456655.1	100	0.29	99.34	0.19	67.8803	5998503	TRUE	Bacteria;Actinomycetota;Actinomycetes;Mycobacteriales;Mycobacteriaceae;Mycobacterium;Mycobacterium diernhoferi	Bacteria	Actinomycetota	Actinomycetes	Mycobacteriales	Mycobacteriaceae	Mycobacterium	Mycobacterium diernhoferi	Complete Genome	none	GCA_019456655.1	none	none	representative genome	1801	1801	obligate aerobe	aerobic
RS_GCF_000295095.1	99.95	0.15	99.76	0.95	71.1984	2932944	TRUE	Bacteria;Actinomycetota;Actinomycetes;Actinomycetales;Actinomycetaceae;Actinomyces;Actinomyces timonensis	Bacteria	Actinomycetota	Actinomycetes	Actinomycetales	Actinomycetaceae	Actinomyces	Actinomyces timonensis	Scaffold	France: Marseille	GCA_000295095.1	none	human clinical osteo-articular sample	representative genome	1288391	521393	anaerobe	anaerobic
RS_GCF_001293735.1	99.94	0.02	99.18	0.55	48.1108	1641621	TRUE	Bacteria;Bacillota;Bacilli;Lactobacillales;Lactobacillaceae;Limosilactobacillus;Limosilactobacillus gorillae	Bacteria	Bacillota	Bacilli	Lactobacillales	Lactobacillaceae	Limosilactobacillus	Limosilactobacillus gorillae	Contig	none	GCA_001293735.1	none	none	representative genome	1450649	1450649	anaerobe	anaerobic
RS_GCF_014647075.1	100	0.06	98.72	0	67.7955	3574422	TRUE	Bacteria;Deinococcota;Deinococci;Deinococcales;Deinococcaceae;Deinococcus;Deinococcus aerophilus	Bacteria	Deinococcota	Deinococci	Deinococcales	Deinococcaceae	Deinococcus	Deinococcus aerophilus	Scaffold	none	GCA_014647075.1	none	none	representative genome	522488	522488	aerobe	aerobic
RS_GCF_000348905.1	99.82	0.08	99.34	0.99	54.8339	3207463	TRUE	Bacteria;Bacillota;Bacilli;Bacillales_A;Planococcaceae;Bhargavaea;Bhargavaea cecembensis	Bacteria	Bacillota	Bacilli	Bacillales_A	Planococcaceae	Bhargavaea	Bhargavaea cecembensis	Contig	Indian Ocean	GCA_000348905.1	none	Chagos Laccadive Ridge	representative genome	394098	1235279	aerobe	aerobic
RS_GCF_003958645.1	99.99	0.25	99.51	0	54.2021	6192739	TRUE	Bacteria;Bacteroidota;Bacteroidia;Chitinophagales;Chitinophagaceae;Chitinophaga;Chitinophaga rhizosphaerae	Bacteria	Bacteroidota	Bacteroidia	Chitinophagales	Chitinophagaceae	Chitinophaga	Chitinophaga rhizosphaerae	Contig	South Korea: Buyeo-gun; Chungcheongnam-do	GCA_003958645.1	none	rhizosphere of a tomato plant	representative genome	1864947	1864947	aerobe	aerobic
RS_GCF_001552735.1	100	0.26	100	0	70.4736	3802660	TRUE	Bacteria;Actinomycetota;Actinomycetes;Actinomycetales;Cellulomonadaceae;Sanguibacter;Sanguibacter suarezii	Bacteria	Actinomycetota	Actinomycetes	Actinomycetales	Cellulomonadaceae	Sanguibacter	Sanguibacter suarezii	Contig	none	GCA_001552735.1	none	none	representative genome	60921	1223525	aerobe	aerobic
RS_GCF_000298235.1	100	0.01	99.46	0	67.5798	4941607	TRUE	Bacteria;Actinomycetota;Actinomycetes;Mycobacteriales;Mycobacteriaceae;Gordonia;Gordonia namibiensis	Bacteria	Actinomycetota	Actinomycetes	Mycobacteriales	Mycobacteriaceae	Gordonia	Gordonia namibiensis	Contig	none	GCA_000298235.1	none	none	representative genome	168480	1208314	aerobe	aerobic
RS_GCF_008124885.1	99.77	0.2	99.52	1.43	46.7849	4391315	TRUE	Bacteria;Bacteroidota;Bacteroidia;Sphingobacteriales;Sphingobacteriaceae;Sphingobacterium;Sphingobacterium allocomposti	Bacteria	Bacteroidota	Bacteroidia	Sphingobacteriales	Sphingobacteriaceae	Sphingobacterium	Sphingobacterium allocomposti	Scaffold	none	GCA_008124885.1	none	none	representative genome	415956	415956	aerobe	aerobic
RS_GCF_000255135.1	99.95	0.31	98.28	1.72	29.1398	2244793	TRUE	Bacteria;Thermotogota;Thermotogae;Petrotogales;Petrotogaceae;Marinitoga;Marinitoga piezophila	Bacteria	Thermotogota	Thermotogae	Petrotogales	Petrotogaceae	Marinitoga	Marinitoga piezophila	Complete Genome	Pacific Ocean	GCA_000255135.1	none	deep-sea hydrothermal vent chimney at a depth of 2630 meters on the East-Pacific Rise	representative genome	149715	443254	anaerobe	anaerobic
RS_GCF_001907235.1	99.99	0.1	99.29	1.18	67.1592	2521171	TRUE	Bacteria;Actinomycetota;Actinomycetes;Actinomycetales;Actinomycetaceae;Buchananella;Buchananella hordeovulneris	Bacteria	Actinomycetota	Actinomycetes	Actinomycetales	Actinomycetaceae	Buchananella	Buchananella hordeovulneris	Scaffold	none	GCA_001907235.1	none	none	representative genome	52770	52770	anaerobe	anaerobic
RS_GCF_900103215.1	99.99	0.19	99.67	0.54	39.5997	6057242	TRUE	Bacteria;Bacteroidota;Bacteroidia;Flavobacteriales;Flavobacteriaceae;Kriegella;Kriegella aquimaris	Bacteria	Bacteroidota	Bacteroidia	Flavobacteriales	Flavobacteriaceae	Kriegella	Kriegella aquimaris	Scaffold	none	GCA_900103215.1	none	none	representative genome	192904	192904	aerobe	aerobic
RS_GCF_000212375.1	99.95	0.07	99.92	0	52.4682	2186370	TRUE	Bacteria;Bacteroidota;Bacteroidia;Bacteroidales;Porphyromonadaceae;Porphyromonas;Porphyromonas asaccharolytica	Bacteria	Bacteroidota	Bacteroidia	Bacteroidales	Porphyromonadaceae	Porphyromonas	Porphyromonas asaccharolytica	Complete Genome	none	GCA_000212375.1	none	empyema	representative genome	28123	879243	anaerobe	anaerobic
RS_GCF_900099765.1	100	0.01	99.8	1.08	51.6242	6740451	TRUE	Bacteria;Bacillota;Bacilli;Paenibacillales;Paenibacillaceae;Paenibacillus;Paenibacillus typhae	Bacteria	Bacillota	Bacilli	Paenibacillales	Paenibacillaceae	Paenibacillus	Paenibacillus typhae	Scaffold	none	GCA_900099765.1	none	none	representative genome	1174501	1174501	aerobe	aerobic
RS_GCF_003004785.1	100	0.09	99.43	0.57	68.519	5190571	TRUE	Bacteria;Pseudomonadota;Alphaproteobacteria;Rhizobiales;Beijerinckiaceae;Alsobacter;Alsobacter soli	Bacteria	Pseudomonadota	Alphaproteobacteria	Rhizobiales	Beijerinckiaceae	Alsobacter	Alsobacter soli	Contig	China: Shanghai	GCA_003004785.1	none	paddy soil	representative genome	2109933	2109933	obligate aerobe	aerobic
RS_GCF_013204795.1	99.99	0.46	99.52	0.96	38.7227	6228419	TRUE	Bacteria;Bacteroidota;Bacteroidia;Sphingobacteriales;Sphingobacteriaceae;Pedobacter;Pedobacter panaciterrae	Bacteria	Bacteroidota	Bacteroidia	Sphingobacteriales	Sphingobacteriaceae	Pedobacter	Pedobacter panaciterrae	Contig	South Korea: Pocheon	GCA_013204795.1	none	soil	representative genome	363849	363849	aerobe	aerobic
RS_GCF_009696065.1	99.91	0.64	99.37	1.27	44.0727	3233390	TRUE	Bacteria;Bacillota;Clostridia;Lachnospirales;Lachnospiraceae;Oliverpabstia;Oliverpabstia intestinalis	Bacteria	Bacillota	Clostridia	Lachnospirales	Lachnospiraceae	Oliverpabstia	Oliverpabstia intestinalis	Contig	Germany: Freising	GCA_009696065.1	none	feces	representative genome	2606633	2606633	anaerobe	anaerobic
RS_GCF_003417065.2	99.99	0.39	99.11	0.63	60.5918	4289656	TRUE	Bacteria;Bacteroidota;Bacteroidia;Cytophagales;Hymenobacteraceae;Hymenobacter;Hymenobacter sp003417065	Bacteria	Bacteroidota	Bacteroidia	Cytophagales	Hymenobacteraceae	Hymenobacter	Hymenobacter sp003417065	Contig	Antarctica: James Ross Island	GCA_003417065.2	none	regoliths	na	2303334	2303334	aerobe	aerobic
RS_GCF_001644645.1	100	0.62	100	0.52	41.5101	5940863	TRUE	Bacteria;Bacteroidota;Bacteroidia;Chitinophagales;Chitinophagaceae;Flavisolibacter_B;Flavisolibacter_B tropicus	Bacteria	Bacteroidota	Bacteroidia	Chitinophagales	Chitinophagaceae	Flavisolibacter_B	Flavisolibacter_B tropicus	Complete Genome	South Korea	GCA_001644645.1	none	soil	representative genome	1492898	1492898	aerobe	aerobic
RS_GCF_000350165.1	100	2.01	99.13	2.2	32.2689	2873865	TRUE	Bacteria;Bacillota;Halanaerobiia;Halanaerobiales;Halanaerobiaceae;Halanaerobium;Halanaerobium saccharolyticum	Bacteria	Bacillota	Halanaerobiia	Halanaerobiales	Halanaerobiaceae	Halanaerobium	Halanaerobium saccharolyticum	Contig	none	GCA_000350165.1	none	none	representative genome	43595	1293054	anaerobe	anaerobic
RS_GCF_000183725.1	100	0.48	99.59	2.05	44.5641	2819357	TRUE	Bacteria;Campylobacterota;Campylobacteria;Campylobacterales;Sulfurimonadaceae;Sulfuricurvum;Sulfuricurvum kujiense	Bacteria	Campylobacterota	Campylobacteria	Campylobacterales	Sulfurimonadaceae	Sulfuricurvum	Sulfuricurvum kujiense	Complete Genome	Japan	GCA_000183725.1	none	drain water from underground crude oil storage cavity	representative genome	148813	709032	anaerobe	anaerobic
RS_GCF_023078375.1	97.58	0.3	98.21	0	70.3109	4624884	TRUE	Bacteria;Pseudomonadota;Alphaproteobacteria;Acetobacterales;Acetobacteraceae;Roseomonas;Roseomonas gilardii	Bacteria	Pseudomonadota	Alphaproteobacteria	Acetobacterales	Acetobacteraceae	Roseomonas	Roseomonas gilardii	Complete Genome	USA	GCA_023078375.1	none	blood and other clinical sources	na	257708	204527	obligate aerobe	aerobic
RS_GCF_000426225.1	96.41	0.82	99.35	0.65	42.392	4469042	TRUE	Bacteria;Desulfobacterota;Desulfobacteria;Desulfobacterales;Desulforegulaceae;Desulforegula;Desulforegula conservatrix	Bacteria	Desulfobacterota	Desulfobacteria	Desulfobacterales	Desulforegulaceae	Desulforegula	Desulforegula conservatrix	Scaffold	none	GCA_000426225.1	none	none	representative genome	153026	1304885	anaerobe	anaerobic
GB_GCA_001544595.2	99.98	0.06	99.19	1.01	63.1125	6726081	TRUE	Bacteria;Pseudomonadota;Gammaproteobacteria;Burkholderiales;Burkholderiaceae;Caballeronia;Caballeronia peredens	Bacteria	Pseudomonadota	Gammaproteobacteria	Burkholderiales	Burkholderiaceae	Caballeronia	Caballeronia peredens	Contig	none	GCA_001544595.2	none	soil	na	1777132	1777132	aerobe	aerobic
RS_GCF_002804065.1	99.99	0.49	96.59	1.05	58.7095	3352175	TRUE	Bacteria;Bacillota;Bacilli;Kyrpidiales;Kyrpidiaceae;Kyrpidia;Kyrpidia spormannii	Bacteria	Bacillota	Bacilli	Kyrpidiales	Kyrpidiaceae	Kyrpidia	Kyrpidia spormannii	Complete Genome	Portugal: Sao Miguel	GCA_002804065.1	none	Hydrothermal Systems	representative genome	2055160	2055160	aerobe	aerobic
RS_GCF_000517025.1	98.99	1.64	98.26	0.87	33.4384	2884521	TRUE	Bacteria;Bacillota;Halanaerobiia;Halobacteroidales;Halobacteroidaceae;Halonatronum;Halonatronum saccharophilum	Bacteria	Bacillota	Halanaerobiia	Halobacteroidales	Halobacteroidaceae	Halonatronum	Halonatronum saccharophilum	Scaffold	Tanzania	GCA_000517025.1	none	not provided; submitted under MIGS 2.1	representative genome	150060	926692	anaerobe	anaerobic
GB_GCA_000510425.1	98.96	1.6	98.94	0	38.1012	1829558	TRUE	Bacteria;Bacillota;Clostridia;Peptostreptococcales;Anaerovoracaceae;Hornefia;Hornefia nodata	Bacteria	Bacillota	Clostridia	Peptostreptococcales	Anaerovoracaceae	Hornefia	Hornefia nodata	Contig	none	GCA_000510425.1	none	none	na	35518	1161902	anaerobe	anaerobic
RS_GCF_016907455.1	99.97	0.37	98.05	0	69.7055	3647194	TRUE	Bacteria;Actinomycetota;Actinomycetes;Actinomycetales;Dermabacteraceae;Brachybacterium;Brachybacterium muris	Bacteria	Actinomycetota	Actinomycetes	Actinomycetales	Dermabacteraceae	Brachybacterium	Brachybacterium muris	Contig	none	GCA_016907455.1	none	none	na	219301	219301	obligate aerobe	aerobic
RS_GCF_003254275.1	100	0.01	100	1.09	46.5718	4380952	TRUE	Bacteria;Bacteroidota;Bacteroidia;Bacteroidales;Marinilabiliaceae;Breznakibacter;Breznakibacter xylanolyticus	Bacteria	Bacteroidota	Bacteroidia	Bacteroidales	Marinilabiliaceae	Breznakibacter	Breznakibacter xylanolyticus	Scaffold	Germany	GCA_003254275.1	none	none	representative genome	990	990	anaerobe	anaerobic
RS_GCF_000010185.1	99.96	0.25	99.39	0	32.0665	1986740	TRUE	Bacteria;Bacillota;Clostridia;Tissierellales;Peptoniphilaceae;Finegoldia;Finegoldia magna_H	Bacteria	Bacillota	Clostridia	Tissierellales	Peptoniphilaceae	Finegoldia	Finegoldia magna_H	Complete Genome	none	GCA_000010185.1	none	none	na	1260	334413	anaerobe	anaerobic
RS_GCF_009711125.1	99.99	0.88	98.44	0.81	46.6435	4067303	TRUE	Bacteria;Bacillota;Bacilli;Bacillales;Bacillaceae;Metabacillus_B;Metabacillus_B mangrovi	Bacteria	Bacillota	Bacilli	Bacillales	Bacillaceae	Metabacillus_B	Metabacillus_B mangrovi	Contig	India: Andhra Pradesh	GCA_009711125.1	none	mangrove forest	representative genome	1491830	1491830	aerobe	aerobic
RS_GCF_000423325.1	99.99	0.06	99.64	0	70.316	2722122	TRUE	Bacteria;Pseudomonadota;Gammaproteobacteria;Xanthomonadales;Xanthomonadaceae;Novilysobacter;Novilysobacter defluvii	Bacteria	Pseudomonadota	Gammaproteobacteria	Xanthomonadales	Xanthomonadaceae	Novilysobacter	Novilysobacter defluvii	Scaffold	India	GCA_000423325.1	none	none	representative genome	391738	1385515	aerobe	aerobic
RS_GCF_000515355.1	83.43	0.6	81.74	0	71.7953	5802150	TRUE	Bacteria;Actinomycetota;Actinomycetes;Actinomycetales;Cellulomonadaceae;Promicromonospora;Promicromonospora kroppenstedtii	Bacteria	Actinomycetota	Actinomycetes	Actinomycetales	Cellulomonadaceae	Promicromonospora	Promicromonospora kroppenstedtii	Scaffold	Spain	GCA_000515355.1	none	not provided; submitted under MIGS 2.1	representative genome	440482	926564	aerobe	aerobic
RS_GCF_000227315.1	95.26	2.66	91.49	0	31.689	2237864	TRUE	Bacteria;Bacillota;Clostridia;Tissierellales;Peptoniphilaceae;Peptoniphilus;Peptoniphilus indolicus	Bacteria	Bacillota	Clostridia	Tissierellales	Peptoniphilaceae	Peptoniphilus	Peptoniphilus indolicus	Scaffold	none	GCA_000227315.1	none	none	na	33030	997350	anaerobe	anaerobic
RS_GCF_000621485.1	99.98	0.09	100	0.35	33.9571	4024838	TRUE	Bacteria;Bacillota;Clostridia;Peptostreptococcales;Natronincolaceae;Alkaliphilus;Alkaliphilus transvaalensis	Bacteria	Bacillota	Clostridia	Peptostreptococcales	Natronincolaceae	Alkaliphilus	Alkaliphilus transvaalensis	Scaffold	none	GCA_000621485.1	none	none	representative genome	114628	1408422	anaerobe	anaerobic
RS_GCF_000211415.1	96.82	2.87	96.76	1.62	55.2978	4960219	TRUE	Bacteria;Pseudomonadota;Gammaproteobacteria;Enterobacterales;Enterobacteriaceae;Enterobacter;Enterobacter mori	Bacteria	Pseudomonadota	Gammaproteobacteria	Enterobacterales	Enterobacteriaceae	Enterobacter	Enterobacter mori	Scaffold	none	GCA_000211415.1	none	none	na	539813	980518	anaerobe	anaerobic
RS_GCF_000429025.1	100	7.41	100	1.14	69.4365	9537556	TRUE	Bacteria;Actinomycetota;Actinomycetes;Mycobacteriales;Pseudonocardiaceae;Pseudonocardia;Pseudonocardia spinosispora	Bacteria	Actinomycetota	Actinomycetes	Mycobacteriales	Pseudonocardiaceae	Pseudonocardia	Pseudonocardia spinosispora	Scaffold	South Korea	GCA_000429025.1	none	none	representative genome	103441	1123025	aerobe	aerobic
RS_GCF_900103625.1	99.96	0.75	99.78	3.08	66.5878	2266470	TRUE	Bacteria;Actinomycetota;Actinomycetes;Mycobacteriales;Mycobacteriaceae;Corynebacterium;Corynebacterium mycetoides	Bacteria	Actinomycetota	Actinomycetes	Mycobacteriales	Mycobacteriaceae	Corynebacterium	Corynebacterium mycetoides	Chromosome	none	GCA_900103625.1	none	none	representative genome	38302	38302	aerobe	aerobic
RS_GCF_003003215.1	100	0.04	99.69	0	60.8874	4677362	TRUE	Bacteria;Pseudomonadota;Alphaproteobacteria;Rhodobacterales;Rhodobacteraceae;Epibacterium;Epibacterium scottomollicae	Bacteria	Pseudomonadota	Alphaproteobacteria	Rhodobacterales	Rhodobacteraceae	Epibacterium	Epibacterium scottomollicae	Scaffold	none	GCA_003003215.1	none	none	na	483013	483013	aerobe	aerobic
RS_GCF_001592365.1	100	0.02	99.94	0.09	67.5152	4579443	TRUE	Bacteria;Actinomycetota;Actinomycetes;Mycobacteriales;Mycobacteriaceae;Gordonia;Gordonia hydrophobica	Bacteria	Actinomycetota	Actinomycetes	Mycobacteriales	Mycobacteriaceae	Gordonia	Gordonia hydrophobica	Contig	none	GCA_001592365.1	none	none	na	40516	1223541	aerobe	aerobic
RS_GCF_004359575.1	99.99	0.1	96.13	1.66	44.2523	2095263	TRUE	Bacteria;Bacillota;Bacilli;Staphylococcales;Staphylococcaceae;Macrococcus;Macrococcus bovicus	Bacteria	Bacillota	Bacilli	Staphylococcales	Staphylococcaceae	Macrococcus	Macrococcus bovicus	Contig	USA: North Carolina	GCA_004359575.1	none	Udder of Holstein cow	na	69968	69968	obligate aerobe	aerobic
RS_GCF_900156735.1	99.97	0.35	100	0.74	34.7133	5183225	TRUE	Bacteria;Bacteroidota;Bacteroidia;Flavobacteriales;Weeksellaceae;Chryseobacterium;Chryseobacterium ureilyticum	Bacteria	Bacteroidota	Bacteroidia	Flavobacteriales	Weeksellaceae	Chryseobacterium	Chryseobacterium ureilyticum	Contig	none	GCA_900156735.1	none	none	representative genome	373668	373668	aerobe	aerobic
RS_GCF_003675325.1	100	0.31	99.46	0.25	72.1192	8157885	TRUE	Bacteria;Actinomycetota;Actinomycetes;Streptomycetales;Streptomycetaceae;Streptomyces;Streptomyces dangxiongensis	Bacteria	Actinomycetota	Actinomycetes	Streptomycetales	Streptomycetaceae	Streptomyces	Streptomyces dangxiongensis	Complete Genome	China: Dangxiong	GCA_003675325.1	none	grass soil	representative genome	1442032	1442032	aerobe	aerobic
RS_GCF_900114375.1	100	0.06	99.37	0	69.6267	5323773	TRUE	Bacteria;Pseudomonadota;Alphaproteobacteria;Rhizobiales;Beijerinckiaceae;Methylobacterium;Methylobacterium salsuginis	Bacteria	Pseudomonadota	Alphaproteobacteria	Rhizobiales	Beijerinckiaceae	Methylobacterium	Methylobacterium salsuginis	Scaffold	none	GCA_900114375.1	none	none	representative genome	414703	414703	aerobe	aerobic
RS_GCF_900168205.1	100	0.44	100	0	33.5752	4857813	TRUE	Bacteria;Bacteroidota;Bacteroidia;Flavobacteriales;Weeksellaceae;Chryseobacterium;Chryseobacterium balustinum	Bacteria	Bacteroidota	Bacteroidia	Flavobacteriales	Weeksellaceae	Chryseobacterium	Chryseobacterium balustinum	Contig	none	GCA_900168205.1	none	none	na	246	246	obligate aerobe	aerobic
RS_GCF_003725695.1	100	0.58	98.96	0.52	70.2286	4457833	TRUE	Bacteria;Actinomycetota;Actinomycetes;Propionibacteriales;Nocardioidaceae;Marmoricola;Marmoricola marmoriginsengisoli	Bacteria	Actinomycetota	Actinomycetes	Propionibacteriales	Nocardioidaceae	Marmoricola	Marmoricola marmoriginsengisoli	Scaffold	South Korea: Pocheon Province	GCA_003725695.1	none	soil of a ginseng field	representative genome	661483	661483	aerobe	aerobic
RS_GCF_004363315.1	100	0.06	99.53	0	65.9934	2790625	TRUE	Bacteria;Pseudomonadota;Gammaproteobacteria;Burkholderiales;Burkholderiaceae;Tepidicella;Tepidicella xavieri	Bacteria	Pseudomonadota	Gammaproteobacteria	Burkholderiales	Burkholderiaceae	Tepidicella	Tepidicella xavieri	Scaffold	none	GCA_004363315.1	none	none	representative genome	360241	360241	aerobe	aerobic
RS_GCF_002909485.1	100	0.38	100	0.55	61.3286	4803302	TRUE	Bacteria;Pseudomonadota;Gammaproteobacteria;Pseudomonadales;Pseudomonadaceae;Stutzerimonas;Stutzerimonas stutzeri_AH	Bacteria	Pseudomonadota	Gammaproteobacteria	Pseudomonadales	Pseudomonadaceae	Stutzerimonas	Stutzerimonas stutzeri_AH	Contig	Germany: Espelkamp	GCA_002909485.1	none	mineral oil-contaminated soil	na	316	316	aerobe	aerobic
RS_GCF_000526395.1	99.71	0.42	100	0	43.7646	2105968	TRUE	Bacteria;Synergistota;Synergistia;Synergistales;Aminobacteriaceae;Aminobacterium;Aminobacterium mobile	Bacteria	Synergistota	Synergistia	Synergistales	Aminobacteriaceae	Aminobacterium	Aminobacterium mobile	Contig	Colombia	GCA_000526395.1	none	not provided; submitted under MIGS 2.1	representative genome	81467	1304875	anaerobe	anaerobic
RS_GCF_000145215.1	99.97	0	99.52	0	35.2433	2532343	TRUE	Bacteria;Bacillota;Thermoanaerobacteria;Caldicellulosiruptorales;Caldicellulosiruptoraceae;Caldicellulosiruptor;Caldicellulosiruptor obsidiansis	Bacteria	Bacillota	Thermoanaerobacteria	Caldicellulosiruptorales	Caldicellulosiruptoraceae	Caldicellulosiruptor	Caldicellulosiruptor obsidiansis	Complete Genome	USA	GCA_000145215.1	none	none	representative genome	717609	608506	anaerobe	anaerobic
RS_GCF_001570425.1	100	0.53	100	2.77	66.6012	7387494	TRUE	Bacteria;Actinomycetota;Actinomycetes;Mycobacteriales;Mycobacteriaceae;Mycobacterium;Mycobacterium brisbanense	Bacteria	Actinomycetota	Actinomycetes	Mycobacteriales	Mycobacteriaceae	Mycobacterium	Mycobacterium brisbanense	Scaffold	none	GCA_001570425.1	none	none	representative genome	146020	146020	aerobe	aerobic
RS_GCF_002895605.1	99.73	0.28	98.28	0	33.9749	2107090	TRUE	Bacteria;Thermotogota;Thermotogae;Petrotogales;Petrotogaceae;Petrotoga;Petrotoga miotherma	Bacteria	Thermotogota	Thermotogae	Petrotogales	Petrotogaceae	Petrotoga	Petrotoga miotherma	Contig	none	GCA_002895605.1	none	none	representative genome	28237	1434326	anaerobe	anaerobic
RS_GCF_000367945.1	100	0.11	99.91	0.36	41.1761	4313783	TRUE	Bacteria;Pseudomonadota;Gammaproteobacteria;Pseudomonadales;Moraxellaceae;Acinetobacter;Acinetobacter proteolyticus	Bacteria	Pseudomonadota	Gammaproteobacteria	Pseudomonadales	Moraxellaceae	Acinetobacter	Acinetobacter proteolyticus	Scaffold	USA	GCA_000367945.1	none	ear	representative genome	1776741	1776741	aerobe	aerobic
RS_GCF_000981765.1	100	0.04	100	0.62	43.7761	2495242	TRUE	Bacteria;Pseudomonadota;Gammaproteobacteria;Enterobacterales;Kangiellaceae;Kangiella;Kangiella geojedonensis	Bacteria	Pseudomonadota	Gammaproteobacteria	Enterobacterales	Kangiellaceae	Kangiella	Kangiella geojedonensis	Complete Genome	South Korea: Geojedo	GCA_000981765.1	none	seawater	representative genome	914150	914150	aerobe	aerobic
RS_GCF_014207605.1	99.98	0.07	97.22	0.63	51.0582	1405382	TRUE	Bacteria;Bacillota;Negativicutes;Veillonellales;Negativicoccaceae;Negativicoccus;Negativicoccus succinicivorans	Bacteria	Bacillota	Negativicutes	Veillonellales	Negativicoccaceae	Negativicoccus	Negativicoccus succinicivorans	Scaffold	France	GCA_014207605.1	none	none	representative genome	620903	620903	anaerobe	anaerobic
RS_GCF_001431535.1	99.97	0.34	98.75	0.04	66.8408	3967734	TRUE	Bacteria;Pseudomonadota;Gammaproteobacteria;Xanthomonadales;Xanthomonadaceae;Stenotrophomonas;Stenotrophomonas chelatiphaga	Bacteria	Pseudomonadota	Gammaproteobacteria	Xanthomonadales	Xanthomonadaceae	Stenotrophomonas	Stenotrophomonas chelatiphaga	Contig	Russia	GCA_001431535.1	none	municipal sewage sludge	na	517011	517011	aerobe	aerobic
RS_GCF_001598255.1	100	0.02	99.88	0.97	69.9374	5819413	TRUE	Bacteria;Pseudomonadota;Gammaproteobacteria;Burkholderiales;Burkholderiaceae;Roseateles;Roseateles chitosanitabidus	Bacteria	Pseudomonadota	Gammaproteobacteria	Burkholderiales	Burkholderiaceae	Roseateles	Roseateles chitosanitabidus	Contig	none	GCA_001598255.1	none	none	representative genome	65048	1336246	aerobe	aerobic
RS_GCF_900111825.1	99.96	0.09	95.69	0.66	39.5355	5803831	TRUE	Bacteria;Bacteroidota;Bacteroidia;Sphingobacteriales;Sphingobacteriaceae;Pedobacter;Pedobacter suwonensis	Bacteria	Bacteroidota	Bacteroidia	Sphingobacteriales	Sphingobacteriaceae	Pedobacter	Pedobacter suwonensis	Scaffold	none	GCA_900111825.1	none	none	na	332999	332999	aerobe	aerobic
RS_GCF_002101885.1	99.95	0.05	100	0.15	68.6862	4534628	TRUE	Bacteria;Actinomycetota;Actinomycetes;Mycobacteriales;Mycobacteriaceae;Mycobacterium;Mycobacterium senuense	Bacteria	Actinomycetota	Actinomycetes	Mycobacteriales	Mycobacteriaceae	Mycobacterium	Mycobacterium senuense	Contig	South Korea: Seoul	GCA_002101885.1	none	sputum	na	386913	386913	aerobe	aerobic
RS_GCF_003865035.1	99.97	0.32	97.99	0	47.2979	2520658	TRUE	Bacteria;Bacillota;Clostridia;Lachnospirales;Anaerotignaceae;Anaerotignum_A;Anaerotignum_A faecicola	Bacteria	Bacillota	Clostridia	Lachnospirales	Anaerotignaceae	Anaerotignum_A	Anaerotignum_A faecicola	Contig	none	GCA_003865035.1	none	none	representative genome	2358141	2358141	anaerobe	anaerobic
RS_GCF_900108015.1	100	0.01	98.59	0	33.4902	3439151	TRUE	Bacteria;Bacteroidota;Bacteroidia;Flavobacteriales;Flavobacteriaceae;Flavobacterium;Flavobacterium urumqiense	Bacteria	Bacteroidota	Bacteroidia	Flavobacteriales	Flavobacteriaceae	Flavobacterium	Flavobacterium urumqiense	Scaffold	none	GCA_900108015.1	none	none	representative genome	935224	935224	aerobe	aerobic
RS_GCF_000829515.1	100	0.05	98.68	0.22	41.0582	3650490	TRUE	Bacteria;Bacillota;Bacilli;Bacillales_B;Jeotgalibacillaceae;Jeotgalibacillus;Jeotgalibacillus campisalis	Bacteria	Bacillota	Bacilli	Bacillales_B	Jeotgalibacillaceae	Jeotgalibacillus	Jeotgalibacillus campisalis	Contig	South Korea	GCA_000829515.1	none	saltern	representative genome	220754	220754	aerobe	aerobic
RS_GCF_025685645.1	99.73	0.27	98.28	0	59.4389	4748248	TRUE	Bacteria;Acidobacteriota;Terriglobia;Terriglobales;Acidobacteriaceae;Edaphobacter;Edaphobacter bradus	Bacteria	Acidobacteriota	Terriglobia	Terriglobales	Acidobacteriaceae	Edaphobacter	Edaphobacter bradus	Contig	China: Guangdong Province	GCA_025685645.1	none	forest soil	representative genome	2259016	2259016	aerobe	aerobic
RS_GCF_000154465.1	99.99	0.94	99.52	0.96	53.268	2550678	TRUE	Bacteria;Bacteroidota;Bacteroidia;Bacteroidales;Rikenellaceae;Alistipes;Alistipes putredinis	Bacteria	Bacteroidota	Bacteroidia	Bacteroidales	Rikenellaceae	Alistipes	Alistipes putredinis	Scaffold	none	GCA_000154465.1	none	biological product [ENVO:02000043]	representative genome	28117	445970	anaerobe	anaerobic
RS_GCF_001632775.1	100	0	99.2	0.56	70.3467	4446619	TRUE	Bacteria;Pseudomonadota;Gammaproteobacteria;Xanthomonadales;Rhodanobacteraceae;Dokdonella;Dokdonella koreensis	Bacteria	Pseudomonadota	Gammaproteobacteria	Xanthomonadales	Rhodanobacteraceae	Dokdonella	Dokdonella koreensis	Complete Genome	South Korea	GCA_001632775.1	none	soil	representative genome	323415	1300342	aerobe	aerobic
RS_GCF_900168325.1	100	0.03	99.76	1.14	63.2633	4843551	TRUE	Bacteria;Pseudomonadota;Alphaproteobacteria;Sphingomonadales;Sphingomonadaceae;Novosphingobium;Novosphingobium mathurense	Bacteria	Pseudomonadota	Alphaproteobacteria	Sphingomonadales	Sphingomonadaceae	Novosphingobium	Novosphingobium mathurense	Scaffold	none	GCA_900168325.1	none	none	representative genome	428990	428990	aerobe	aerobic
RS_GCF_000429345.1	99.91	2.14	100	1.27	61.3892	3060447	TRUE	Bacteria;Bacillota;Desulfotomaculia;Desulfotomaculales;Desulfovirgulaceae;Desulfovirgula;Desulfovirgula thermocuniculi	Bacteria	Bacillota	Desulfotomaculia	Desulfotomaculales	Desulfovirgulaceae	Desulfovirgula	Desulfovirgula thermocuniculi	Scaffold	Japan	GCA_000429345.1	none	none	representative genome	348842	1121468	anaerobe	anaerobic
RS_GCF_900168055.1	99.99	0.18	99.84	1.19	49.273	4829924	TRUE	Bacteria;Bacteroidota;Bacteroidia;Sphingobacteriales;Sphingobacteriaceae;Parapedobacter;Parapedobacter luteus	Bacteria	Bacteroidota	Bacteroidia	Sphingobacteriales	Sphingobacteriaceae	Parapedobacter	Parapedobacter luteus	Scaffold	none	GCA_900168055.1	none	none	representative genome	623280	623280	aerobe	aerobic
RS_GCF_002564005.1	99.99	0.51	99.13	0.77	69.1717	3521501	TRUE	Bacteria;Actinomycetota;Actinomycetes;Actinomycetales;Cellulomonadaceae;Sanguibacter;Sanguibacter antarcticus	Bacteria	Actinomycetota	Actinomycetes	Actinomycetales	Cellulomonadaceae	Sanguibacter	Sanguibacter antarcticus	Contig	none	GCA_002564005.1	none	none	representative genome	372484	372484	aerobe	aerobic
RS_GCF_001411805.1	100	0.84	99.95	1.2	68.5529	8081051	TRUE	Bacteria;Pseudomonadota;Gammaproteobacteria;Burkholderiales;Burkholderiaceae;Burkholderia;Burkholderia plantarii	Bacteria	Pseudomonadota	Gammaproteobacteria	Burkholderiales	Burkholderiaceae	Burkholderia	Burkholderia plantarii	Complete Genome	none	GCA_001411805.1	none	none	representative genome	41899	41899	obligate aerobe	aerobic
RS_GCF_000379485.1	100	0.04	99.39	0.45	70.5467	4175892	TRUE	Bacteria;Pseudomonadota;Alphaproteobacteria;Rhodobacterales;Rhodobacteraceae;Wenxinia;Wenxinia marina	Bacteria	Pseudomonadota	Alphaproteobacteria	Rhodobacterales	Rhodobacteraceae	Wenxinia	Wenxinia marina	Scaffold	China	GCA_000379485.1	none	Sediment of an oilfield	na	390641	1123501	aerobe	aerobic
RS_GCF_008710705.1	100	0.19	99.49	1.76	70.7685	3178485	TRUE	Bacteria;Actinomycetota;Actinomycetes;Actinomycetales;Microbacteriaceae;Microbacterium;Microbacterium radiodurans	Bacteria	Actinomycetota	Actinomycetes	Actinomycetales	Microbacteriaceae	Microbacterium	Microbacterium radiodurans	Contig	none	GCA_008710705.1	none	environmental	representative genome	661398	661398	aerobe	aerobic
RS_GCF_024172125.1	93.15	4.3	97.85	3.05	71.9151	10242436	TRUE	Bacteria;Actinomycetota;Actinomycetes;Streptosporangiales;Streptosporangiaceae;Spirillospora;Spirillospora rupiterrae	Bacteria	Actinomycetota	Actinomycetes	Streptosporangiales	Streptosporangiaceae	Spirillospora	Spirillospora rupiterrae	Contig	South Korea: Jeju; Mara Island	GCA_024172125.1	none	none	representative genome	559627	559627	aerobe	aerobic
RS_GCF_009711205.1	100	0.81	99.62	1.79	63.5747	5370867	TRUE	Bacteria;Pseudomonadota;Alphaproteobacteria;Rhodobacterales;Rhodobacteraceae;Paracoccus;Paracoccus litorisediminis	Bacteria	Pseudomonadota	Alphaproteobacteria	Rhodobacterales	Rhodobacteraceae	Paracoccus	Paracoccus litorisediminis	Contig	none	GCA_009711205.1	none	none	representative genome	2006130	2006130	aerobe	aerobic
RS_GCF_000235405.2	99.95	2.67	98.25	3.51	38.8753	2166381	TRUE	Bacteria;Thermotogota;Thermotogae;Thermotogales;Fervidobacteriaceae;Fervidobacterium;Fervidobacterium pennivorans	Bacteria	Thermotogota	Thermotogae	Thermotogales	Fervidobacteriaceae	Fervidobacterium	Fervidobacterium pennivorans	Complete Genome	Italy	GCA_000235405.3	none	mud of hot spring spa	representative genome	93466	771875	anaerobe	anaerobic
RS_GCF_000829395.1	99.98	0.54	99.46	0.82	38.2208	2400586	TRUE	Bacteria;Bacillota;Bacilli;Lactobacillales;Lactobacillaceae;Paucilactobacillus;Paucilactobacillus hokkaidonensis	Bacteria	Bacillota	Bacilli	Lactobacillales	Lactobacillaceae	Paucilactobacillus	Paucilactobacillus hokkaidonensis	Complete Genome	none	GCA_000829395.1	none	none	representative genome	1193095	1291742	anaerobe	anaerobic
RS_GCF_000145615.1	99.99	0.34	99.4	0.48	34.1125	2785752	TRUE	Bacteria;Bacillota;Thermoanaerobacteria;Thermoanaerobacterales;Thermoanaerobacteraceae;Thermoanaerobacterium;Thermoanaerobacterium thermosaccharolyticum	Bacteria	Bacillota	Thermoanaerobacteria	Thermoanaerobacterales	Thermoanaerobacteraceae	Thermoanaerobacterium	Thermoanaerobacterium thermosaccharolyticum	Complete Genome	none	GCA_000145615.1	none	none	representative genome	1517	580327	anaerobe	anaerobic
RS_GCF_000305785.2	100	1.57	100	0.65	55.8307	4300227	TRUE	Bacteria;Pseudomonadota;Gammaproteobacteria;Pseudomonadales;Cellvibrionaceae;Simiduia;Simiduia agarivorans	Bacteria	Pseudomonadota	Gammaproteobacteria	Pseudomonadales	Cellvibrionaceae	Simiduia	Simiduia agarivorans	Complete Genome	none	GCA_000305785.2	none	none	na	447471	1117647	aerobe	aerobic
RS_GCF_007992195.1	100	0.05	99.37	0	69.98	6288989	TRUE	Bacteria;Pseudomonadota;Alphaproteobacteria;Rhizobiales;Beijerinckiaceae;Methylobacterium;Methylobacterium oxalidis	Bacteria	Pseudomonadota	Alphaproteobacteria	Rhizobiales	Beijerinckiaceae	Methylobacterium	Methylobacterium oxalidis	Contig	none	GCA_007992195.1	none	none	representative genome	944322	944322	aerobe	aerobic
GB_GCA_021608145.1	100	0.63	95.19	0.99	43.7739	2451452	TRUE	Bacteria;Bacillota;Thermosediminibacteria;Thermosediminibacterales;Thermosediminibacteraceae;Fervidicola;Fervidicola subterraneus	Bacteria	Bacillota	Thermosediminibacteria	Thermosediminibacterales	Thermosediminibacteraceae	Fervidicola	Fervidicola subterraneus	Contig	Japan	GCA_021608145.1	none	underground mine sediment	na	496831	496831	anaerobe	anaerobic
RS_GCF_000633595.2	100	0.97	100	2.09	29.5225	5578774	TRUE	Bacteria;Bacillota;Clostridia;Clostridiales;Clostridiaceae;Clostridium_AM;Clostridium_AM drakei	Bacteria	Bacillota	Clostridia	Clostridiales	Clostridiaceae	Clostridium_AM	Clostridium_AM drakei	Scaffold	Germany	GCA_000633595.2	none	coal mine pond sediment	na	332101	332101	anaerobe	anaerobic
RS_GCF_003586285.1	100	0.93	99.74	0.17	70.5621	4029279	TRUE	Bacteria;Actinomycetota;Actinomycetes;Propionibacteriales;Nocardioidaceae;Aeromicrobium;Aeromicrobium endophyticum	Bacteria	Actinomycetota	Actinomycetes	Propionibacteriales	Nocardioidaceae	Aeromicrobium	Aeromicrobium endophyticum	Scaffold	China: Guizhou	GCA_003586285.1	none	plant	representative genome	2292704	2292704	aerobe	aerobic
RS_GCF_022370835.2	100	0.11	100	0	70.4851	3936223	TRUE	Bacteria;Actinomycetota;Actinomycetes;Mycobacteriales;Mycobacteriaceae;Mycobacterium;Mycobacterium parakoreense	Bacteria	Actinomycetota	Actinomycetes	Mycobacteriales	Mycobacteriaceae	Mycobacterium	Mycobacterium parakoreense	Complete Genome	none	GCA_022370835.2	none	none	representative genome	1069221	1069221	aerobe	aerobic
RS_GCF_001613045.1	100	2.74	99.23	1.14	68.4776	8159797	TRUE	Bacteria;Actinomycetota;Actinomycetes;Mycobacteriales;Mycobacteriaceae;Nocardia;Nocardia lijiangensis	Bacteria	Actinomycetota	Actinomycetes	Mycobacteriales	Mycobacteriaceae	Nocardia	Nocardia lijiangensis	Contig	none	GCA_001613045.1	none	none	representative genome	299618	1210083	aerobe	aerobic
RS_GCF_900116235.1	100	0.28	99.23	0	44.7788	3568596	TRUE	Bacteria;Bacillota;Bacilli;Thermoactinomycetales;DSM-45169;Marininema;Marininema halotolerans	Bacteria	Bacillota	Bacilli	Thermoactinomycetales	DSM-45169	Marininema	Marininema halotolerans	Scaffold	none	GCA_900116235.1	none	none	representative genome	1155944	1155944	aerobe	aerobic
RS_GCF_002019765.1	99.98	0.15	98.67	0.67	39.9141	4058377	TRUE	Bacteria;Bacillota;Bacilli;Bacillales_H;Bacillaceae_D;Shouchella;Shouchella oshimensis	Bacteria	Bacillota	Bacilli	Bacillales_H	Bacillaceae_D	Shouchella	Shouchella oshimensis	Scaffold	Germany	GCA_002019765.1	none	soil	representative genome	290588	290588	aerobe	aerobic
RS_GCF_002284575.1	99.99	2.39	99.59	1.61	61.9002	7165358	TRUE	Bacteria;Pseudomonadota;Alphaproteobacteria;Rhizobiales;Rhizobiaceae;Mesorhizobium;Mesorhizobium temperatum	Bacteria	Pseudomonadota	Alphaproteobacteria	Rhizobiales	Rhizobiaceae	Mesorhizobium	Mesorhizobium temperatum	Contig	China	GCA_002284575.1	none	none	representative genome	241416	241416	aerobe	aerobic
RS_GCF_001747085.1	99.91	0.03	99.67	1.39	30.6388	4640370	TRUE	Bacteria;Bacteroidota;Bacteroidia;Flavobacteriales;Flavobacteriaceae;Algibacter_C;Algibacter_C aquatica	Bacteria	Bacteroidota	Bacteroidia	Flavobacteriales	Flavobacteriaceae	Algibacter_C	Algibacter_C aquatica	Contig	Japan: Aburatsubo Inlet; Kanagawa Prefecture	GCA_001747085.1	none	surface water	representative genome	1849968	1849968	aerobe	aerobic
RS_GCF_004364585.1	99	0	99.11	0	67.589	2948026	TRUE	Bacteria;Actinomycetota;Actinomycetes;Actinomycetales;Micrococcaceae;Nesterenkonia;Nesterenkonia aurantiaca	Bacteria	Actinomycetota	Actinomycetes	Actinomycetales	Micrococcaceae	Nesterenkonia	Nesterenkonia aurantiaca	Scaffold	none	GCA_004364585.1	none	none	representative genome	1436010	1436010	aerobe	aerobic
RS_GCF_001570805.1	99.98	0.46	100	0	64.3492	3703261	TRUE	Bacteria;Actinomycetota;Actinomycetes;Actinomycetales;Brevibacteriaceae;Brevibacterium;Brevibacterium epidermidis	Bacteria	Actinomycetota	Actinomycetes	Actinomycetales	Brevibacteriaceae	Brevibacterium	Brevibacterium epidermidis	Contig	none	GCA_001570805.1	none	none	representative genome	1698	1349751	obligate aerobe	aerobic
RS_GCF_000620125.1	99.17	0.09	99.3	0	31.4078	3250627	TRUE	Bacteria;Bacillota;Clostridia;Tissierellales;Clostridiisalibacteraceae;Clostridiisalibacter;Clostridiisalibacter paucivorans	Bacteria	Bacillota	Clostridia	Tissierellales	Clostridiisalibacteraceae	Clostridiisalibacter	Clostridiisalibacter paucivorans	Scaffold	Morocco	GCA_000620125.1	none	none	representative genome	408753	1121289	anaerobe	anaerobic
RS_GCF_003072065.1	100	0.19	99.39	0.69	63.3713	3436448	TRUE	Bacteria;Pseudomonadota;Alphaproteobacteria;Rhodobacterales;Rhodobacteraceae;Thalassorhabdomicrobium;Thalassorhabdomicrobium marinisediminis	Bacteria	Pseudomonadota	Alphaproteobacteria	Rhodobacterales	Rhodobacteraceae	Thalassorhabdomicrobium	Thalassorhabdomicrobium marinisediminis	Contig	China	GCA_003072065.1	none	marine sediment	representative genome	2170577	2170577	aerobe	aerobic
RS_GCF_900110065.1	99.99	0.06	98.93	0.06	66.3187	3551153	TRUE	Bacteria;Pseudomonadota;Alphaproteobacteria;Rhodobacterales;Rhodobacteraceae;Loktanella;Loktanella fryxellensis	Bacteria	Pseudomonadota	Alphaproteobacteria	Rhodobacterales	Rhodobacteraceae	Loktanella	Loktanella fryxellensis	Scaffold	none	GCA_900110065.1	none	none	representative genome	245187	245187	aerobe	aerobic
RS_GCF_014174375.1	99.74	0.04	100	0.54	65.1664	4387527	TRUE	Bacteria;Pseudomonadota;Alphaproteobacteria;Acetobacterales;Acetobacteraceae;Gluconacetobacter;Gluconacetobacter asukensis	Bacteria	Pseudomonadota	Alphaproteobacteria	Acetobacterales	Acetobacteraceae	Gluconacetobacter	Gluconacetobacter asukensis	Contig	Japan	GCA_014174375.1	none	Stone	representative genome	1017181	1017181	aerobe	aerobic
RS_GCF_014653115.1	100	0.7	100	0	71.7371	4181013	TRUE	Bacteria;Actinomycetota;Actinomycetes;Propionibacteriales;Nocardioidaceae;Nocardioides;Nocardioides flavus	Bacteria	Actinomycetota	Actinomycetes	Propionibacteriales	Nocardioidaceae	Nocardioides	Nocardioides flavus	Scaffold	none	GCA_014653115.1	none	none	representative genome	2058780	2058780	aerobe	aerobic
RS_GCF_000198775.1	100	0.46	97.95	0	60.7083	3750138	TRUE	Bacteria;Pseudomonadota;Gammaproteobacteria;Burkholderiales;Burkholderiaceae;Mycetohabitans;Mycetohabitans rhizoxinica	Bacteria	Pseudomonadota	Gammaproteobacteria	Burkholderiales	Burkholderiaceae	Mycetohabitans	Mycetohabitans rhizoxinica	Complete Genome	none	GCA_000198775.1	none	none	na	412963	882378	aerobe	aerobic
RS_GCF_000196855.1	99.95	0.09	99.44	0	36.6632	1954080	TRUE	Bacteria;Bacillota;Bacilli;Lactobacillales;Lactobacillaceae;Leuconostoc;Leuconostoc gasicomitatum	Bacteria	Bacillota	Bacilli	Lactobacillales	Lactobacillaceae	Leuconostoc	Leuconostoc gasicomitatum	Complete Genome	none	GCA_000196855.1	none	none	representative genome	115778	762550	anaerobe	anaerobic
RS_GCF_026157085.1	100	0.04	98.36	0.22	65.4043	2558758	TRUE	Bacteria;Pseudomonadota;Alphaproteobacteria;Sphingomonadales;Sphingomonadaceae;Sphingomicrobium;Sphingomicrobium arenosum	Bacteria	Pseudomonadota	Alphaproteobacteria	Sphingomonadales	Sphingomonadaceae	Sphingomicrobium	Sphingomicrobium arenosum	Contig	South Korea	GCA_026157085.1	none	marine sediment	representative genome	2233861	2233861	aerobe	aerobic
RS_GCF_003609975.1	100	0.12	99.81	0.06	40.0096	2090539	TRUE	Bacteria;Bacillota;Bacilli;Lactobacillales;Streptococcaceae;Streptococcus;Streptococcus ruminantium	Bacteria	Bacillota	Bacilli	Lactobacillales	Streptococcaceae	Streptococcus	Streptococcus ruminantium	Complete Genome	Japan:Miyagi; Sendai	GCA_003609975.1	none	none	representative genome	1917441	1917441	aerobe	aerobic
RS_GCF_000013665.1	100	0.44	100	1.29	45.8261	5057531	TRUE	Bacteria;Pseudomonadota;Gammaproteobacteria;Pseudomonadales;Cellvibrionaceae;Saccharophagus;Saccharophagus degradans	Bacteria	Pseudomonadota	Gammaproteobacteria	Pseudomonadales	Cellvibrionaceae	Saccharophagus	Saccharophagus degradans	Complete Genome	none	GCA_000013665.1	none	none	representative genome	86304	203122	aerobe	aerobic
RS_GCF_000686905.1	98.1	0.12	96.44	0.87	43.0693	2920434	TRUE	Bacteria;Pseudomonadota;Gammaproteobacteria;Pseudomonadales;Halomonadaceae;Marinospirillum;Marinospirillum insulare	Bacteria	Pseudomonadota	Gammaproteobacteria	Pseudomonadales	Halomonadaceae	Marinospirillum	Marinospirillum insulare	Scaffold	Japan	GCA_000686905.1	none	none	representative genome	217169	1122211	aerobe	aerobic
RS_GCF_029588855.1	100	0.83	99.86	0.05	65.9432	4393409	TRUE	Bacteria;Pseudomonadota;Gammaproteobacteria;Burkholderiales;Rhodocyclaceae;Thauera;Thauera mechernichensis	Bacteria	Pseudomonadota	Gammaproteobacteria	Burkholderiales	Rhodocyclaceae	Thauera	Thauera mechernichensis	Scaffold	Germany	GCA_029588855.1	none	leachate treatment plant	representative genome	82788	82788	aerobe	aerobic
RS_GCF_000255115.2	99.99	0.42	99.49	2.41	42.1116	4991181	TRUE	Bacteria;Bacillota;Desulfitobacteriia;Desulfitobacteriales;Desulfitobacteriaceae;Desulfosporosinus;Desulfosporosinus acidiphilus	Bacteria	Bacillota	Desulfitobacteriia	Desulfitobacteriales	Desulfitobacteriaceae	Desulfosporosinus	Desulfosporosinus acidiphilus	Complete Genome	France	GCA_000255115.3	none	acid mining effluent decantation pond	representative genome	885581	646529	anaerobe	anaerobic
RS_GCF_007830355.1	99.98	0.08	99.65	0.35	33.6292	3509691	TRUE	Bacteria;Bacteroidota;Bacteroidia;Flavobacteriales;Flavobacteriaceae;Flavobacterium;Flavobacterium tiangeerense	Bacteria	Bacteroidota	Bacteroidia	Flavobacteriales	Flavobacteriaceae	Flavobacterium	Flavobacterium tiangeerense	Scaffold	none	GCA_007830355.1	none	none	representative genome	459471	459471	aerobe	aerobic
RS_GCF_900102535.1	99.99	0.02	99.57	0.48	60.7536	3936078	TRUE	Bacteria;Pseudomonadota;Alphaproteobacteria;Rhodobacterales;Rhodobacteraceae;Sulfitobacter;Sulfitobacter delicatus	Bacteria	Pseudomonadota	Alphaproteobacteria	Rhodobacterales	Rhodobacteraceae	Sulfitobacter	Sulfitobacter delicatus	Scaffold	none	GCA_900102535.1	none	none	representative genome	218672	218672	aerobe	aerobic
RS_GCF_014648395.1	99.99	0.24	100	1.32	73.4365	6976653	TRUE	Bacteria;Actinomycetota;Actinomycetes;Mycobacteriales;Micromonosporaceae;Micromonospora;Micromonospora fulviviridis	Bacteria	Actinomycetota	Actinomycetes	Mycobacteriales	Micromonosporaceae	Micromonospora	Micromonospora fulviviridis	Scaffold	none	GCA_014648395.1	none	none	representative genome	47860	47860	aerobe	aerobic
RS_GCF_000473105.1	100	0.06	99.77	0	60.0163	4130897	TRUE	Bacteria;Pseudomonadota;Alphaproteobacteria;Rhodobacterales;Rhodobacteraceae;Phaeobacter;Phaeobacter inhibens	Bacteria	Pseudomonadota	Alphaproteobacteria	Rhodobacterales	Rhodobacteraceae	Phaeobacter	Phaeobacter inhibens	Scaffold	Germany	GCA_000473105.1	none	none	na	221822	999548	aerobe	aerobic
RS_GCF_002111595.1	99.55	0.37	96.92	0.2	55.0744	3882080	TRUE	Bacteria;Pseudomonadota;Gammaproteobacteria;Enterobacterales;Enterobacteriaceae;Lonsdalea;Lonsdalea britannica	Bacteria	Pseudomonadota	Gammaproteobacteria	Enterobacterales	Enterobacteriaceae	Lonsdalea	Lonsdalea britannica	Contig	United Kingdom	GCA_002111595.1	none	none	na	1082704	1082704	aerobe	aerobic
RS_GCF_002192535.1	99.97	0.27	98.07	0.41	45.3055	2008240	TRUE	Bacteria;Pseudomonadota;Gammaproteobacteria;Burkholderiales;Burkholderiaceae;Polynucleobacter;Polynucleobacter hirudinilacicola	Bacteria	Pseudomonadota	Gammaproteobacteria	Burkholderiales	Burkholderiaceae	Polynucleobacter	Polynucleobacter hirudinilacicola	Contig	Austria: Lake Egelsee	GCA_002192535.1	none	freshwater	representative genome	1743166	1743166	aerobe	aerobic
RS_GCF_000022025.1	100	2.49	99.71	0	65.9586	4980870	TRUE	Bacteria;Actinomycetota;Actinomycetes;Actinomycetales;Micrococcaceae;Arthrobacter;Arthrobacter chlorophenolicus	Bacteria	Actinomycetota	Actinomycetes	Actinomycetales	Micrococcaceae	Arthrobacter	Arthrobacter chlorophenolicus	Complete Genome	none	GCA_000022025.1	none	none	representative genome	85085	452863	aerobe	aerobic
RS_GCF_003762925.1	99.96	0.06	99.57	0.56	58.7857	3848416	TRUE	Bacteria;Pseudomonadota;Gammaproteobacteria;Pseudomonadales;Cellvibrionaceae;Marinimicrobium;Marinimicrobium koreense	Bacteria	Pseudomonadota	Gammaproteobacteria	Pseudomonadales	Cellvibrionaceae	Marinimicrobium	Marinimicrobium koreense	Contig	South Korea: Jeonnam province in the South Sea of Korea (the Korea Strait)	GCA_003762925.1	none	none	representative genome	306545	306545	aerobe	aerobic
RS_GCF_003052265.1	99.71	0.02	100	0.82	54.4034	3961273	TRUE	Bacteria;Pseudomonadota;Gammaproteobacteria;Nevskiales;Nevskiaceae;Stenotrophobium;Stenotrophobium rhamnosiphilum	Bacteria	Pseudomonadota	Gammaproteobacteria	Nevskiales	Nevskiaceae	Stenotrophobium	Stenotrophobium rhamnosiphilum	Contig	China	GCA_003052265.1	none	glacier ervoconite	representative genome	2029166	2029166	aerobe	aerobic
RS_GCF_005870085.1	99.97	0.05	99.34	1.77	37.351	4381979	TRUE	Bacteria;Bacillota;Bacilli;Bacillales_D;Amphibacillaceae;Aquibacillus_E;Aquibacillus_E sediminis	Bacteria	Bacillota	Bacilli	Bacillales_D	Amphibacillaceae	Aquibacillus_E	Aquibacillus_E sediminis	Contig	South Korea: Chonnam; Shinan; Bigeum Island	GCA_005870085.1	none	soil from salt field	representative genome	2574734	2574734	aerobe	aerobic
RS_GCF_006715055.1	99.27	0.38	100	0	74.2989	4579077	TRUE	Bacteria;Actinomycetota;Actinomycetes;Actinomycetales;Dermatophilaceae;Lapillicoccus;Lapillicoccus jejuensis	Bacteria	Actinomycetota	Actinomycetes	Actinomycetales	Dermatophilaceae	Lapillicoccus	Lapillicoccus jejuensis	Contig	South Korea: Jeju	GCA_006715055.1	none	none	representative genome	402171	402171	aerobe	aerobic
RS_GCF_900101105.1	100	0.52	100	0	42.7879	3872848	TRUE	Bacteria;Desulfobacterota_I;Desulfovibrionia;Desulfovibrionales;Desulfovibrionaceae;Maridesulfovibrio;Maridesulfovibrio ferrireducens	Bacteria	Desulfobacterota_I	Desulfovibrionia	Desulfovibrionales	Desulfovibrionaceae	Maridesulfovibrio	Maridesulfovibrio ferrireducens	Scaffold	none	GCA_900101105.1	none	none	representative genome	246191	246191	anaerobe	anaerobic
RS_GCF_002884445.1	100	0.97	99.62	0.01	44.7247	6305522	TRUE	Bacteria;Bacillota;Bacilli;Paenibacillales;Paenibacillaceae;Pristimantibacillus;Pristimantibacillus castaneae	Bacteria	Bacillota	Bacilli	Paenibacillales	Paenibacillaceae	Pristimantibacillus	Pristimantibacillus castaneae	Scaffold	Germany	GCA_002884445.1	none	soil	representative genome	474957	474957	aerobe	aerobic
RS_GCF_003148465.1	99.86	1.29	100	1.72	25.9316	2793031	TRUE	Bacteria;Thermotogota;Thermotogae;Petrotogales;Petrotogaceae;Oceanotoga;Oceanotoga teriensis	Bacteria	Thermotogota	Thermotogae	Petrotogales	Petrotogaceae	Oceanotoga	Oceanotoga teriensis	Scaffold	none	GCA_003148465.1	none	none	representative genome	515440	515440	anaerobe	anaerobic
RS_GCF_002902965.1	100	3.66	99.19	2.11	61.7928	11527706	TRUE	Bacteria;Pseudomonadota;Gammaproteobacteria;Burkholderiales;Burkholderiaceae;Paraburkholderia;Paraburkholderia hospita	Bacteria	Pseudomonadota	Gammaproteobacteria	Burkholderiales	Burkholderiaceae	Paraburkholderia	Paraburkholderia hospita	Complete Genome	Belgium: Pittem	GCA_002902965.1	none	soil	representative genome	169430	169430	aerobe	aerobic
RS_GCF_000013385.1	100	0.72	99.35	0	74.9053	5013479	TRUE	Bacteria;Myxococcota;Myxococcia;Myxococcales;Anaeromyxobacteraceae;Anaeromyxobacter;Anaeromyxobacter dehalogenans_B	Bacteria	Myxococcota	Myxococcia	Myxococcales	Anaeromyxobacteraceae	Anaeromyxobacter	Anaeromyxobacter dehalogenans_B	Complete Genome	none	GCA_000013385.1	none	none	na	161493	290397	aerobe	aerobic
RS_GCF_004359615.1	100	0.04	96.13	1.38	41.6046	2101371	TRUE	Bacteria;Bacillota;Bacilli;Staphylococcales;Staphylococcaceae;Macrococcus;Macrococcus brunensis	Bacteria	Bacillota	Bacilli	Staphylococcales	Staphylococcaceae	Macrococcus	Macrococcus brunensis	Contig	Czech Republic: Brno	GCA_004359615.1	none	skin	na	198483	198483	aerobe	aerobic
RS_GCF_004124315.2	100	0.06	99.55	0.77	44.2171	4125766	TRUE	Bacteria;Bacillota;Bacilli;Bacillales;Bacillaceae;Bacillus;Bacillus cabrialesii	Bacteria	Bacillota	Bacilli	Bacillales	Bacillaceae	Bacillus	Bacillus cabrialesii	Complete Genome	Mexico	GCA_004124315.2	none	seedling endophyte	representative genome	2487276	2487276	obligate aerobe	aerobic
RS_GCF_000787835.1	100	1.36	98.84	2.63	72.0128	8771919	TRUE	Bacteria;Actinomycetota;Actinomycetes;Streptomycetales;Streptomycetaceae;Streptacidiphilus;Streptacidiphilus melanogenes	Bacteria	Actinomycetota	Actinomycetes	Streptomycetales	Streptomycetaceae	Streptacidiphilus	Streptacidiphilus melanogenes	Scaffold	none	GCA_000787835.1	none	none	representative genome	411235	411235	aerobe	aerobic
RS_GCF_000012945.1	100	0.32	100	0.08	66.2724	8676277	TRUE	Bacteria;Pseudomonadota;Gammaproteobacteria;Burkholderiales;Burkholderiaceae;Burkholderia;Burkholderia lata	Bacteria	Pseudomonadota	Gammaproteobacteria	Burkholderiales	Burkholderiaceae	Burkholderia	Burkholderia lata	Complete Genome	none	GCA_000012945.1	none	none	representative genome	482957	482957	aerobe	aerobic
RS_GCF_007992215.1	100	0.01	99.37	0.31	65.9759	4778267	TRUE	Bacteria;Pseudomonadota;Alphaproteobacteria;Rhizobiales;Beijerinckiaceae;Methylobacterium;Methylobacterium gnaphalii	Bacteria	Pseudomonadota	Alphaproteobacteria	Rhizobiales	Beijerinckiaceae	Methylobacterium	Methylobacterium gnaphalii	Contig	none	GCA_007992215.1	none	none	representative genome	1010610	1010610	aerobe	aerobic
RS_GCF_000195275.1	99.94	0.39	100	0	39.1345	2897425	TRUE	Bacteria;Spirochaetota;Spirochaetia;Treponematales;Treponemataceae;Treponema_D;Treponema_D succinifaciens	Bacteria	Spirochaetota	Spirochaetia	Treponematales	Treponemataceae	Treponema_D	Treponema_D succinifaciens	Complete Genome	none	GCA_000195275.1	none	colon	representative genome	167	869209	anaerobe	anaerobic
RS_GCF_008806775.1	100	0.3	98.94	0.71	32.5013	3413843	TRUE	Bacteria;Bacteroidota;Bacteroidia;Flavobacteriales;Flavobacteriaceae;Flavobacterium;Flavobacterium luteum	Bacteria	Bacteroidota	Bacteroidia	Flavobacteriales	Flavobacteriaceae	Flavobacterium	Flavobacterium luteum	Contig	none	GCA_008806775.1	none	glacier ice	representative genome	2026654	2026654	aerobe	aerobic
RS_GCF_002217395.1	99.9	0	99.65	0.93	33.1213	5062246	TRUE	Bacteria;Bacteroidota;Bacteroidia;Flavobacteriales;Flavobacteriaceae;Flavobacterium;Flavobacterium plurextorum	Bacteria	Bacteroidota	Bacteroidia	Flavobacteriales	Flavobacteriaceae	Flavobacterium	Flavobacterium plurextorum	Scaffold	Spain: central part	GCA_002217395.1	none	Oncorhynchus mykiss	na	1114867	1114867	aerobe	aerobic
RS_GCF_003634775.1	99.96	0.03	100	0	36.5572	3712841	TRUE	Bacteria;Bacteroidota;Bacteroidia;Flavobacteriales;Weeksellaceae;Chryseobacterium;Chryseobacterium defluvii	Bacteria	Bacteroidota	Bacteroidia	Flavobacteriales	Weeksellaceae	Chryseobacterium	Chryseobacterium defluvii	Scaffold	Germany	GCA_003634775.1	none	none	representative genome	160396	160396	aerobe	aerobic
RS_GCF_000310225.1	100	1.03	99.9	1.55	68.6308	5022393	TRUE	Bacteria;Pseudomonadota;Gammaproteobacteria;Burkholderiales;Rhodocyclaceae;Thauera;Thauera phenylacetica	Bacteria	Pseudomonadota	Gammaproteobacteria	Burkholderiales	Rhodocyclaceae	Thauera	Thauera phenylacetica	Contig	none	GCA_000310225.1	none	none	representative genome	164400	1234382	aerobe	aerobic
RS_GCF_001746855.1	70.51	0.12	66.19	0.47	70.4413	2141493	TRUE	Bacteria;Actinomycetota;Actinomycetes;Actinomycetales;Actinomycetaceae;Pauljensenia;Pauljensenia hongkongensis	Bacteria	Actinomycetota	Actinomycetes	Actinomycetales	Actinomycetaceae	Pauljensenia	Pauljensenia hongkongensis	Chromosome	China: Shijiazhuang	GCA_001746855.1	none	none	representative genome	178339	178339	anaerobe	anaerobic
RS_GCF_900105535.1	99.98	0.29	99.71	0.29	66.1288	4459178	TRUE	Bacteria;Actinomycetota;Actinomycetes;Actinomycetales;Micrococcaceae;Arthrobacter;Arthrobacter equi	Bacteria	Actinomycetota	Actinomycetes	Actinomycetales	Micrococcaceae	Arthrobacter	Arthrobacter equi	Chromosome	none	GCA_900105535.1	none	none	representative genome	728066	728066	aerobe	aerobic
RS_GCF_900111395.1	99.5	0.11	99.72	0	35.4775	3550975	TRUE	Bacteria;Pseudomonadota;Gammaproteobacteria;Enterobacterales;Enterobacteriaceae;Thorsellia;Thorsellia anophelis	Bacteria	Pseudomonadota	Gammaproteobacteria	Enterobacterales	Enterobacteriaceae	Thorsellia	Thorsellia anophelis	Scaffold	none	GCA_900111395.1	none	none	representative genome	336804	1123402	aerobe	aerobic
RS_GCF_007828725.1	100	0.68	99.46	0.54	71.0945	2953873	TRUE	Bacteria;Actinomycetota;Actinomycetes;Actinomycetales;Dermatophilaceae;Marihabitans;Marihabitans asiaticum	Bacteria	Actinomycetota	Actinomycetes	Actinomycetales	Dermatophilaceae	Marihabitans	Marihabitans asiaticum	Contig	Japan: Kesennuma ferry port; Miyagi Prefecture	GCA_007828725.1	none	none	representative genome	415218	415218	aerobe	aerobic
RS_GCF_003413745.1	99.75	0.11	99.24	0.19	35.9382	3303244	TRUE	Bacteria;Bacteroidota;Bacteroidia;Flavobacteriales;Flavobacteriaceae;Marixanthomonas;Marixanthomonas ophiurae	Bacteria	Bacteroidota	Bacteroidia	Flavobacteriales	Flavobacteriaceae	Marixanthomonas	Marixanthomonas ophiurae	Contig	Fiji: Fiji Sea	GCA_003413745.1	none	brittle star	representative genome	387659	387659	aerobe	aerobic
RS_GCF_003598715.1	100	1.34	98.99	2.06	67.0075	7362956	TRUE	Bacteria;Actinomycetota;Actinomycetes;Mycobacteriales;Mycobacteriaceae;Nocardia;Nocardia panacis	Bacteria	Actinomycetota	Actinomycetes	Mycobacteriales	Mycobacteriaceae	Nocardia	Nocardia panacis	Scaffold	China	GCA_003598715.1	none	soil	representative genome	2340916	2340916	aerobe	aerobic
RS_GCF_000024945.1	100	0.1	100	0	38.6293	2132142	TRUE	Bacteria;Bacillota;Negativicutes;Veillonellales;Veillonellaceae;Veillonella;Veillonella parvula	Bacteria	Bacillota	Negativicutes	Veillonellales	Veillonellaceae	Veillonella	Veillonella parvula	Complete Genome	none	GCA_000024945.1	none	none	na	29466	479436	anaerobe	anaerobic
RS_GCF_003609995.1	96.27	0.79	96.27	0.62	62.8391	2725161	TRUE	Bacteria;Pseudomonadota;Gammaproteobacteria;Burkholderiales;Burkholderiaceae;Sutterella;Sutterella megalosphaeroides	Bacteria	Pseudomonadota	Gammaproteobacteria	Burkholderiales	Burkholderiaceae	Sutterella	Sutterella megalosphaeroides	Complete Genome	Japan	GCA_003609995.1	none	fecal sample	representative genome	2494234	2494234	obligate anaerobe	anaerobic
RS_GCF_002220865.2	100	0.13	98.03	0.45	51.0313	4362399	TRUE	Bacteria;Bacillota;Bacilli;Paenibacillales;NBRC-103111;Paenibacillus_S;Paenibacillus_S xerothermodurans	Bacteria	Bacillota	Bacilli	Paenibacillales	NBRC-103111	Paenibacillus_S	Paenibacillus_S xerothermodurans	Contig	USA	GCA_002220865.2	none	soil	representative genome	1977292	1977292	aerobe	aerobic
RS_GCF_016865585.1	100	0.65	100	1.28	63.6291	3910756	TRUE	Bacteria;Pseudomonadota;Gammaproteobacteria;Burkholderiales;Chitinibacteraceae;Jeongeupia;Jeongeupia naejangsanensis	Bacteria	Pseudomonadota	Gammaproteobacteria	Burkholderiales	Chitinibacteraceae	Jeongeupia	Jeongeupia naejangsanensis	Contig	South Korea	GCA_016865585.1	none	soil	representative genome	613195	613195	aerobe	aerobic
RS_GCF_900142265.1	100	1.96	97.32	0	45.3061	3546077	TRUE	Bacteria;Bacillota;Clostridia;Lachnospirales;Anaerotignaceae;Anaerotignum;Anaerotignum lactatifermentans	Bacteria	Bacillota	Clostridia	Lachnospirales	Anaerotignaceae	Anaerotignum	Anaerotignum lactatifermentans	Scaffold	none	GCA_900142265.1	none	none	na	160404	1121323	anaerobe	anaerobic
RS_GCF_000314855.2	99.99	0.8	100	0.18	39.0762	4579454	TRUE	Bacteria;Pseudomonadota;Gammaproteobacteria;Enterobacterales;Enterobacteriaceae;Providencia;Providencia burhodogranariea	Bacteria	Pseudomonadota	Gammaproteobacteria	Enterobacterales	Enterobacteriaceae	Providencia	Providencia burhodogranariea	Scaffold	USA: State College; PA	GCA_000314855.2	none	wild caught Drosophila melanogaster hemolymph	representative genome	516074	1141662	aerobe	aerobic
RS_GCF_900130025.1	99.24	0.42	99.3	1.4	31.1779	2912784	TRUE	Bacteria;Bacillota;Clostridia;Tissierellales;Sporanaerobacteraceae;Sporanaerobacter;Sporanaerobacter acetigenes	Bacteria	Bacillota	Clostridia	Tissierellales	Sporanaerobacteraceae	Sporanaerobacter	Sporanaerobacter acetigenes	Scaffold	none	GCA_900130025.1	none	none	na	165813	1123281	anaerobe	anaerobic
RS_GCF_001401755.1	100	0.82	99.62	0.19	31.4519	5506799	TRUE	Bacteria;Bacteroidota;Bacteroidia;Flavobacteriales;Flavobacteriaceae;Aquimarina;Aquimarina longa	Bacteria	Bacteroidota	Bacteroidia	Flavobacteriales	Flavobacteriaceae	Aquimarina	Aquimarina longa	Scaffold	none	GCA_001401755.1	none	none	representative genome	1080221	1379258	aerobe	aerobic
RS_GCF_000621025.1	100	0.01	99.52	0	46.5106	1922095	TRUE	Bacteria;Pseudomonadota;Gammaproteobacteria;Burkholderiales;Burkholderiaceae;Brackiella;Brackiella oedipodis	Bacteria	Pseudomonadota	Gammaproteobacteria	Burkholderiales	Burkholderiaceae	Brackiella	Brackiella oedipodis	Scaffold	Germany	GCA_000621025.1	none	none	representative genome	124225	1121118	aerobe	aerobic
RS_GCF_001463905.1	99.99	0.76	100	0.6	66.0806	4098233	TRUE	Bacteria;Pseudomonadota;Alphaproteobacteria;Rhizobiales;Rhizobiaceae;Aureimonas;Aureimonas frigidaquae	Bacteria	Pseudomonadota	Alphaproteobacteria	Rhizobiales	Rhizobiaceae	Aureimonas	Aureimonas frigidaquae	Contig	none	GCA_001463905.1	none	none	representative genome	424757	424757	aerobe	aerobic
RS_GCF_001050275.1	99.33	3.34	99.09	7.45	46.8183	3687036	TRUE	Bacteria;Chloroflexota;Anaerolineae;Anaerolineales;Anaerolineaceae;Leptolinea;Leptolinea tardivitalis	Bacteria	Chloroflexota	Anaerolineae	Anaerolineales	Anaerolineaceae	Leptolinea	Leptolinea tardivitalis	Contig	none	GCA_001050275.1	none	anaerobic sludge	representative genome	229920	229920	anaerobe	anaerobic
RS_GCF_000374345.1	99.91	0.17	99.09	0.36	44.3482	3318479	TRUE	Bacteria;Bacillota;Bacilli;Bacillales_B;Bacillaceae_C;Weizmannia;Weizmannia acidiproducens	Bacteria	Bacillota	Bacilli	Bacillales_B	Bacillaceae_C	Weizmannia	Weizmannia acidiproducens	Scaffold	South Korea	GCA_000374345.1	none	none	representative genome	1121084	444461	aerobe	aerobic
RS_GCF_016907795.1	99.96	0.14	99.34	0	70.2463	2897960	TRUE	Bacteria;Actinomycetota;Actinomycetes;Actinomycetales;Micrococcaceae;Kocuria;Kocuria palustris	Bacteria	Actinomycetota	Actinomycetes	Actinomycetales	Micrococcaceae	Kocuria	Kocuria palustris	Contig	Hungary	GCA_016907795.1	none	none	representative genome	71999	71999	aerobe	aerobic
RS_GCF_007004645.1	99.99	0.04	99.39	0.4	57.1465	3390631	TRUE	Bacteria;Pseudomonadota;Alphaproteobacteria;Rhodobacterales;Rhodobacteraceae;Aliiroseovarius;Aliiroseovarius halocynthiae	Bacteria	Pseudomonadota	Alphaproteobacteria	Rhodobacterales	Rhodobacteraceae	Aliiroseovarius	Aliiroseovarius halocynthiae	Scaffold	South Korea: South Sea	GCA_007004645.1	none	none	representative genome	985055	985055	aerobe	aerobic
RS_GCF_024648885.1	99.95	0.23	100	0.49	69.9022	5643597	TRUE	Bacteria;Actinomycetota;Actinomycetes;Mycobacteriales;Pseudonocardiaceae;Prauserella;Prauserella salsuginis	Bacteria	Actinomycetota	Actinomycetes	Mycobacteriales	Pseudonocardiaceae	Prauserella	Prauserella salsuginis	Contig	China: Xinjiang Province; Aiding Lake	GCA_024648885.1	none	none	representative genome	387889	387889	aerobe	aerobic
RS_GCF_000187895.1	99.96	1	99.25	0.68	44.3128	4421924	TRUE	Bacteria;Bacteroidota;Bacteroidia;Bacteroidales;Bacteroidaceae;Phocaeicola;Phocaeicola plebeius	Bacteria	Bacteroidota	Bacteroidia	Bacteroidales	Bacteroidaceae	Phocaeicola	Phocaeicola plebeius	Scaffold	none	GCA_000187895.1	none	biological product [ENVO:02000043]	representative genome	310297	484018	anaerobe	anaerobic
RS_GCF_014197145.1	99.99	0.17	95.94	1.29	63.5374	4773980	TRUE	Bacteria;Pseudomonadota;Alphaproteobacteria;Rhizobiales;Rhizobiaceae;Gellertiella;Gellertiella hungarica	Bacteria	Pseudomonadota	Alphaproteobacteria	Rhizobiales	Rhizobiaceae	Gellertiella	Gellertiella hungarica	Scaffold	none	GCA_014197145.1	none	none	representative genome	1572859	1572859	obligate aerobe	aerobic
RS_GCF_001043915.1	99.98	0.42	97.66	0.74	69.8946	7425331	TRUE	Bacteria;Pseudomonadota;Alphaproteobacteria;Rhizobiales;Beijerinckiaceae;Methylobacterium;Methylobacterium aquaticum	Bacteria	Pseudomonadota	Alphaproteobacteria	Rhizobiales	Beijerinckiaceae	Methylobacterium	Methylobacterium aquaticum	Contig	Spain: Seville	GCA_001043915.1	none	drinking water	representative genome	270351	270351	aerobe	aerobic
RS_GCF_001907975.1	98.66	0.52	90.35	0	32.8245	3421598	TRUE	Bacteria;Bdellovibrionota_B;Oligoflexia;Silvanigrellales;Silvanigrellaceae;Silvanigrella;Silvanigrella aquatica	Bacteria	Bdellovibrionota_B	Oligoflexia	Silvanigrellales	Silvanigrellaceae	Silvanigrella	Silvanigrella aquatica	Chromosome	Germany: Black Forest (Schwarzwald); Baden-Wuertemberg	GCA_001907975.2	none	freshwater	representative genome	1915309	1915309	aerobe	aerobic
RS_GCF_900156495.1	100	0.05	100	0.06	67.2398	4441008	TRUE	Bacteria;Actinomycetota;Actinomycetes;Mycobacteriales;Mycobacteriaceae;Williamsia_B;Williamsia_B sterculiae	Bacteria	Actinomycetota	Actinomycetes	Mycobacteriales	Mycobacteriaceae	Williamsia_B	Williamsia_B sterculiae	Scaffold	none	GCA_900156495.1	none	none	representative genome	1344003	1344003	aerobe	aerobic
RS_GCF_001613065.1	100	3.51	99.67	3.14	66.999	10520083	TRUE	Bacteria;Actinomycetota;Actinomycetes;Mycobacteriales;Mycobacteriaceae;Nocardia;Nocardia miyunensis	Bacteria	Actinomycetota	Actinomycetes	Mycobacteriales	Mycobacteriaceae	Nocardia	Nocardia miyunensis	Contig	none	GCA_001613065.1	none	none	representative genome	282684	1210084	aerobe	aerobic
RS_GCF_003665065.1	92.49	0.5	94.04	1.32	37.3052	3987417	TRUE	Bacteria;Bacillota;Bacilli;Bacillales_D;Amphibacillaceae;Oceanobacillus;Oceanobacillus piezotolerans	Bacteria	Bacillota	Bacilli	Bacillales_D	Amphibacillaceae	Oceanobacillus	Oceanobacillus piezotolerans	Contig	Pacific Ocean	GCA_003665065.1	none	deep sea sediment	representative genome	2448030	2448030	aerobe	aerobic
RS_GCF_003987275.1	99.97	0.16	99.66	0.21	47.2772	2685339	TRUE	Bacteria;Pseudomonadota;Gammaproteobacteria;Enterobacterales;Alteromonadaceae;Idiomarina;Idiomarina seosinensis	Bacteria	Pseudomonadota	Gammaproteobacteria	Enterobacterales	Alteromonadaceae	Idiomarina	Idiomarina seosinensis	Contig	South Korea: Seosin	GCA_003987275.1	none	Hypersaline water	representative genome	281739	281739	aerobe	aerobic
RS_GCF_003633685.1	100	0.23	100	2.11	70.1573	8739867	TRUE	Bacteria;Actinomycetota;Actinomycetes;Mycobacteriales;Micromonosporaceae;Micromonospora_G;Micromonospora_G pisi	Bacteria	Actinomycetota	Actinomycetes	Mycobacteriales	Micromonosporaceae	Micromonospora_G	Micromonospora_G pisi	Contig	none	GCA_003633685.1	none	none	representative genome	589240	589240	aerobe	aerobic
RS_GCF_007830115.1	100	0.06	100	1.03	67.4058	3359359	TRUE	Bacteria;Pseudomonadota;Gammaproteobacteria;Xanthomonadales;Xanthomonadaceae;Aerolutibacter;Aerolutibacter ruishenii	Bacteria	Pseudomonadota	Gammaproteobacteria	Xanthomonadales	Xanthomonadaceae	Aerolutibacter	Aerolutibacter ruishenii	Scaffold	none	GCA_007830115.1	none	none	representative genome	686800	686800	aerobe	aerobic
RS_GCF_006717075.1	98.65	0.11	99.45	0	68.9597	4935250	TRUE	Bacteria;Actinomycetota;Actinomycetes;Streptosporangiales;Streptosporangiaceae;Haloactinospora;Haloactinospora alba	Bacteria	Actinomycetota	Actinomycetes	Streptosporangiales	Streptosporangiaceae	Haloactinospora	Haloactinospora alba	Contig	China	GCA_006717075.1	none	none	representative genome	405555	405555	aerobe	aerobic
RS_GCF_007644045.2	100	0.06	99.57	0	63.1566	4028666	TRUE	Bacteria;Pseudomonadota;Gammaproteobacteria;Burkholderiales;Chromobacteriaceae;Vogesella;Vogesella urethralis	Bacteria	Pseudomonadota	Gammaproteobacteria	Burkholderiales	Chromobacteriaceae	Vogesella	Vogesella urethralis	Contig	China: Guangzhou	GCA_007644045.2	none	urine specimen	representative genome	2592656	2592656	aerobe	aerobic
RS_GCF_000173075.1	92.21	1.58	97.3	2.87	61.0619	7848700	TRUE	Bacteria;Verrucomicrobiota;Verrucomicrobiia;Chthoniobacterales;Chthoniobacteraceae;Chthoniobacter;Chthoniobacter flavus	Bacteria	Verrucomicrobiota	Verrucomicrobiia	Chthoniobacterales	Chthoniobacteraceae	Chthoniobacter	Chthoniobacter flavus	Scaffold	none	GCA_000173075.1	none	none	na	191863	497964	aerobe	aerobic
RS_GCF_000422625.1	99.57	0.89	100	0	64.3124	3009872	TRUE	Bacteria;Actinomycetota;Coriobacteriia;Coriobacteriales;Eggerthellaceae;Adlercreutzia;Adlercreutzia mucosicola	Bacteria	Actinomycetota	Coriobacteriia	Coriobacteriales	Eggerthellaceae	Adlercreutzia	Adlercreutzia mucosicola	Scaffold	Germany	GCA_000422625.1	none	none	representative genome	580026	1121866	anaerobe	anaerobic
RS_GCF_007556585.1	99.97	0.16	99.53	0.96	68.5458	2672904	TRUE	Bacteria;Pseudomonadota;Gammaproteobacteria;Burkholderiales;Burkholderiaceae;Tepidimonas;Tepidimonas aquatica	Bacteria	Pseudomonadota	Gammaproteobacteria	Burkholderiales	Burkholderiaceae	Tepidimonas	Tepidimonas aquatica	Contig	Portugal: Coimbra	GCA_007556585.1	none	Water	representative genome	247482	247482	aerobe	aerobic
RS_GCF_000218625.1	99.88	0.39	99.14	0.86	38.2943	2526590	TRUE	Bacteria;Chrysiogenota;Deferribacteres;Deferribacterales;Flexistipitaceae;Flexistipes;Flexistipes sinusarabici	Bacteria	Chrysiogenota	Deferribacteres	Deferribacterales	Flexistipitaceae	Flexistipes	Flexistipes sinusarabici	Complete Genome	Saudi Arabia: Red Sea	GCA_000218625.1	none	brine water; Atlantis II Deep; Red Sea; 2000 m depth	representative genome	2352	717231	anaerobe	anaerobic
RS_GCF_900215205.1	100	2.54	100	3.1	70.7288	10906727	TRUE	Bacteria;Actinomycetota;Actinomycetes;Mycobacteriales;Micromonosporaceae;Actinoplanes;Actinoplanes atraurantiacus	Bacteria	Actinomycetota	Actinomycetes	Mycobacteriales	Micromonosporaceae	Actinoplanes	Actinoplanes atraurantiacus	Scaffold	none	GCA_900215205.1	none	none	representative genome	1036182	1036182	aerobe	aerobic
RS_GCF_003534205.1	99.97	0.46	96.69	1.1	41.5088	3406292	TRUE	Bacteria;Bacillota;Bacilli;Lactobacillales;Listeriaceae;Listeria_A;Listeria_A weihenstephanensis	Bacteria	Bacillota	Bacilli	Lactobacillales	Listeriaceae	Listeria_A	Listeria_A weihenstephanensis	Complete Genome	Germany: Bavaria; Wolnzach/Pfaffenhofen a. d. Ilm; pond Postweiher	GCA_003534205.1	none	none	representative genome	1006155	1006155	anaerobe	anaerobic
RS_GCF_003012745.1	99.74	0.4	99.39	0.41	66.4326	6112273	TRUE	Bacteria;Pseudomonadota;Alphaproteobacteria;Rhizobiales;Rhizobiaceae;Mesorhizobium_D;Mesorhizobium_D ephedrae	Bacteria	Pseudomonadota	Alphaproteobacteria	Rhizobiales	Rhizobiaceae	Mesorhizobium_D	Mesorhizobium_D ephedrae	Contig	China: Xinjiang Province	GCA_003012745.1	none	none	representative genome	2116701	2116701	aerobe	aerobic
RS_GCF_900176275.1	100	0.6	100	0.43	62.112	4626202	TRUE	Bacteria;Pseudomonadota;Gammaproteobacteria;Burkholderiales;Chitinibacteraceae;Andreprevotia;Andreprevotia lacus	Bacteria	Pseudomonadota	Gammaproteobacteria	Burkholderiales	Chitinibacteraceae	Andreprevotia	Andreprevotia lacus	Scaffold	none	GCA_900176275.1	none	none	representative genome	1121000	1121001	aerobe	aerobic
RS_GCF_004022565.1	100	0.11	100	0.26	59.3422	3548703	TRUE	Bacteria;Pseudomonadota;Gammaproteobacteria;Burkholderiales;Burkholderiaceae;Pusillimonas_D;Pusillimonas_D thiosulfatoxidans	Bacteria	Pseudomonadota	Gammaproteobacteria	Burkholderiales	Burkholderiaceae	Pusillimonas_D	Pusillimonas_D thiosulfatoxidans	Complete Genome	South Korea: Daejeon	GCA_004022565.1	none	waste water treatment plant	representative genome	2028345	2028345	aerobe	aerobic
RS_GCF_004362975.1	99.7	0.2	98.94	0	45.7453	2286758	TRUE	Bacteria;Bacillota;Clostridia;Peptostreptococcales;Anaerovoracaceae;Aminicella;Aminicella lysinilytica	Bacteria	Bacillota	Clostridia	Peptostreptococcales	Anaerovoracaceae	Aminicella	Aminicella lysinilytica	Scaffold	none	GCA_004362975.1	none	none	representative genome	433323	433323	anaerobe	anaerobic
RS_GCF_001552155.1	98.69	0.97	100	1.07	71.5578	7079728	TRUE	Bacteria;Actinomycetota;Actinomycetes;Streptosporangiales;Streptosporangiaceae;Spirillospora;Spirillospora formosensis	Bacteria	Actinomycetota	Actinomycetes	Streptosporangiales	Streptosporangiaceae	Spirillospora	Spirillospora formosensis	Contig	none	GCA_001552155.1	none	none	na	60706	1220557	obligate aerobe	aerobic
RS_GCF_018501225.1	99.89	1.02	98.1	0	59.6208	4015526	TRUE	Bacteria;Desulfobacterota;Desulfuromonadia;Geobacterales;Geobacteraceae;Geobacter;Geobacter hydrogenophilus	Bacteria	Desulfobacterota	Desulfuromonadia	Geobacterales	Geobacteraceae	Geobacter	Geobacter hydrogenophilus	Contig	USA: Defense Fuel Supply Center; Hanahan; SC	GCA_018501225.1	none	A hydrocarbon-contaminated aquifer	na	40983	40983	anaerobe	anaerobic
RS_GCF_000787855.1	99.99	1.68	99.13	2.28	72.2085	9386419	TRUE	Bacteria;Actinomycetota;Actinomycetes;Streptomycetales;Streptomycetaceae;Streptacidiphilus;Streptacidiphilus anmyonensis	Bacteria	Actinomycetota	Actinomycetes	Streptomycetales	Streptomycetaceae	Streptacidiphilus	Streptacidiphilus anmyonensis	Scaffold	none	GCA_000787855.1	none	none	representative genome	405782	405782	aerobe	aerobic
RS_GCF_900129085.1	99.95	0.33	96.74	1.1	35.2638	2124342	TRUE	Bacteria;Bacillota;Bacilli;Lactobacillales;Carnobacteriaceae;Atopostipes;Atopostipes suicloacalis	Bacteria	Bacillota	Bacilli	Lactobacillales	Carnobacteriaceae	Atopostipes	Atopostipes suicloacalis	Scaffold	none	GCA_900129085.1	none	none	representative genome	180295	1121025	anaerobe	anaerobic
RS_GCF_014205295.1	100	1.36	99.44	2.76	68.2439	7851691	TRUE	Bacteria;Actinomycetota;Actinomycetes;Propionibacteriales;Kribbellaceae;Kribbella;Kribbella solani	Bacteria	Actinomycetota	Actinomycetes	Propionibacteriales	Kribbellaceae	Kribbella	Kribbella solani	Contig	none	GCA_014205295.1	none	none	representative genome	236067	236067	aerobe	aerobic
RS_GCF_000023825.1	100	0.47	100	0.48	42.0489	5167383	TRUE	Bacteria;Bacteroidota;Bacteroidia;Sphingobacteriales;Sphingobacteriaceae;Pedobacter;Pedobacter heparinus	Bacteria	Bacteroidota	Bacteroidia	Sphingobacteriales	Sphingobacteriaceae	Pedobacter	Pedobacter heparinus	Complete Genome	none	GCA_000023825.1	none	none	representative genome	984	485917	obligate aerobe	aerobic
RS_GCF_003355515.1	100	1.93	98.78	0.61	28.2181	1915613	TRUE	Bacteria;Campylobacterota;Campylobacteria;Campylobacterales;Arcobacteraceae;Aliarcobacter;Aliarcobacter trophiarum	Bacteria	Campylobacterota	Campylobacteria	Campylobacterales	Arcobacteraceae	Aliarcobacter	Aliarcobacter trophiarum	Complete Genome	Belgium	GCA_003355515.1	none	Pig; fecal	representative genome	708186	1032241	aerobe	aerobic
RS_GCF_900142415.1	99.7	0	100	0	59.1063	3139689	TRUE	Bacteria;Bacteroidota_A;Rhodothermia;Rhodothermales;Rhodothermaceae;Rhodothermus;Rhodothermus profundi	Bacteria	Bacteroidota_A	Rhodothermia	Rhodothermales	Rhodothermaceae	Rhodothermus	Rhodothermus profundi	Scaffold	none	GCA_900142415.1	none	none	representative genome	633813	633813	aerobe	aerobic
RS_GCF_000744655.1	100	0.56	99.47	3.05	71.8002	9002860	TRUE	Bacteria;Actinomycetota;Actinomycetes;Streptomycetales;Streptomycetaceae;Streptacidiphilus;Streptacidiphilus rugosus	Bacteria	Actinomycetota	Actinomycetes	Streptomycetales	Streptomycetaceae	Streptacidiphilus	Streptacidiphilus rugosus	Contig	none	GCA_000744655.1	none	none	representative genome	405783	981369	aerobe	aerobic
RS_GCF_002954265.1	98.85	1.23	99.01	1.72	43.1104	5429324	TRUE	Bacteria;Bacteroidota;Bacteroidia;Chitinophagales;Chitinophagaceae;Nemorincola;Nemorincola stenotropha	Bacteria	Bacteroidota	Bacteroidia	Chitinophagales	Chitinophagaceae	Nemorincola	Nemorincola stenotropha	Contig	China	GCA_002954265.1	none	glacier	representative genome	2077091	2077091	aerobe	aerobic
RS_GCF_000169255.2	99.72	7.79	98.32	1.48	59.1148	4241076	TRUE	Bacteria;Bacillota;Clostridia;Oscillospirales;Oscillospiraceae;Pseudoflavonifractor;Pseudoflavonifractor capillosus	Bacteria	Bacillota	Clostridia	Oscillospirales	Oscillospiraceae	Pseudoflavonifractor	Pseudoflavonifractor capillosus	Contig	none	GCA_000169255.2	none	biological product [ENVO:02000043]	representative genome	106588	411467	anaerobe	anaerobic
RS_GCF_000375465.1	99.52	0	100	0	39.7753	2857749	TRUE	Bacteria;Bacteroidota_A;Rhodothermia;Balneolales;Balneolaceae;Balneola;Balneola vulgaris	Bacteria	Bacteroidota_A	Rhodothermia	Balneolales	Balneolaceae	Balneola	Balneola vulgaris	Contig	France	GCA_000375465.1	none	none	representative genome	287535	1121104	aerobe	aerobic
RS_GCF_900102885.1	99.98	0.22	98.79	0.3	68.1195	3632870	TRUE	Bacteria;Pseudomonadota;Alphaproteobacteria;Rhodobacterales;Rhodobacteraceae;Paracoccus;Paracoccus chinensis	Bacteria	Pseudomonadota	Alphaproteobacteria	Rhodobacterales	Rhodobacteraceae	Paracoccus	Paracoccus chinensis	Contig	none	GCA_900102885.1	none	none	representative genome	525640	525640	aerobe	aerobic
RS_GCF_000210095.1	99.97	0.64	97.82	0	53.4499	2573208	TRUE	Bacteria;Bacillota;Clostridia;Oscillospirales;Ruminococcaceae;Ruminococcus_F;Ruminococcus_F champanellensis	Bacteria	Bacillota	Clostridia	Oscillospirales	Ruminococcaceae	Ruminococcus_F	Ruminococcus_F champanellensis	Chromosome	none	GCA_000210095.1	none	none	representative genome	1161942	213810	anaerobe	anaerobic
RS_GCF_900112395.1	100	0.54	99.67	0.71	33.3186	4816342	TRUE	Bacteria;Bacteroidota;Bacteroidia;Flavobacteriales;Flavobacteriaceae;Algibacter;Algibacter lectus	Bacteria	Bacteroidota	Bacteroidia	Flavobacteriales	Flavobacteriaceae	Algibacter	Algibacter lectus	Scaffold	none	GCA_900112395.1	none	none	na	221126	221126	aerobe	aerobic
RS_GCF_900188405.1	100	1.54	100	1.53	72.2871	9808662	TRUE	Bacteria;Actinomycetota;Actinomycetes;Streptomycetales;Streptomycetaceae;Actinacidiphila;Actinacidiphila glaucinigra	Bacteria	Actinomycetota	Actinomycetes	Streptomycetales	Streptomycetaceae	Actinacidiphila	Actinacidiphila glaucinigra	Scaffold	none	GCA_900188405.1	none	none	na	235986	235986	aerobe	aerobic
RS_GCF_001641285.1	99.99	0.06	100	1.44	67.9802	4227172	TRUE	Bacteria;Pseudomonadota;Gammaproteobacteria;Xanthomonadales;Rhodanobacteraceae;Dyella_A;Dyella_A thiooxydans	Bacteria	Pseudomonadota	Gammaproteobacteria	Xanthomonadales	Rhodanobacteraceae	Dyella_A	Dyella_A thiooxydans	Complete Genome	South Korea: Cheongwon	GCA_001641285.1	none	rhizosphere soil of sunflower (Helianthus annuus L.)	representative genome	445710	445710	aerobe	aerobic
RS_GCF_900143205.1	100	0	99.57	0	39.9007	3394947	TRUE	Bacteria;Bacillota;Clostridia;Lachnospirales;Lachnospiraceae;Butyrivibrio;Butyrivibrio hungatei	Bacteria	Bacillota	Clostridia	Lachnospirales	Lachnospiraceae	Butyrivibrio	Butyrivibrio hungatei	Scaffold	none	GCA_900143205.1	none	none	na	185008	1121132	anaerobe	anaerobic
RS_GCF_002165625.1	98.24	0.03	100	0.54	48.6629	4247794	TRUE	Bacteria;Pseudomonadota;Gammaproteobacteria;Enterobacterales;Neiellaceae;Neiella;Neiella marina	Bacteria	Pseudomonadota	Gammaproteobacteria	Enterobacterales	Neiellaceae	Neiella	Neiella marina	Contig	China: Shandong	GCA_002165625.1	none	intestine	representative genome	508461	508461	aerobe	aerobic
RS_GCF_900142395.1	99.98	0.23	99.9	0.3	60.7742	4767747	TRUE	Bacteria;Bacteroidota;Bacteroidia;Cytophagales;Hymenobacteraceae;Hymenobacter;Hymenobacter psychrotolerans	Bacteria	Bacteroidota	Bacteroidia	Cytophagales	Hymenobacteraceae	Hymenobacter	Hymenobacter psychrotolerans	Contig	none	GCA_900142395.1	none	none	representative genome	344998	1121959	aerobe	aerobic
RS_GCF_000697965.2	100	0.08	99.96	2.32	62.3192	7267502	TRUE	Bacteria;Pseudomonadota;Alphaproteobacteria;Rhizobiales;Rhizobiaceae;Ensifer;Ensifer adhaerens	Bacteria	Pseudomonadota	Alphaproteobacteria	Rhizobiales	Rhizobiaceae	Ensifer	Ensifer adhaerens	Complete Genome	USA: Hagerstown; Pennsylvania	GCA_000697965.2	none	silty clay loam soil (pH 6.1)	representative genome	106592	106592	aerobe	aerobic
RS_GCF_000425885.1	99.98	2.75	98.69	1.05	53.1007	3134829	TRUE	Bacteria;Bacillota;Bacilli;Lactobacillales;Lactobacillaceae;Schleiferilactobacillus;Schleiferilactobacillus harbinensis	Bacteria	Bacillota	Bacilli	Lactobacillales	Lactobacillaceae	Schleiferilactobacillus	Schleiferilactobacillus harbinensis	Scaffold	China	GCA_000425885.1	none	none	na	304207	1122147	anaerobe	anaerobic
RS_GCF_014652935.1	100	0.47	99.14	0.69	70.375	3117387	TRUE	Bacteria;Pseudomonadota;Gammaproteobacteria;Xanthomonadales;Xanthomonadaceae;Luteimonas;Luteimonas padinae	Bacteria	Pseudomonadota	Gammaproteobacteria	Xanthomonadales	Xanthomonadaceae	Luteimonas	Luteimonas padinae	Contig	none	GCA_014652935.1	none	none	representative genome	1714359	1714359	obligate aerobe	aerobic
RS_GCF_001270745.1	100	3.94	100	2.35	72.305	7266157	TRUE	Bacteria;Actinomycetota;Actinomycetes;Jiangellales;Jiangellaceae;Jiangella;Jiangella muralis	Bacteria	Actinomycetota	Actinomycetes	Jiangellales	Jiangellaceae	Jiangella	Jiangella muralis	Scaffold	Germany	GCA_001270745.1	none	indoor environment	representative genome	702383	702383	aerobe	aerobic
RS_GCF_014641555.1	99.97	0.74	99.73	0.09	49.0281	6502925	TRUE	Bacteria;Bacillota;Bacilli;Paenibacillales;Paenibacillaceae;Pristimantibacillus;Pristimantibacillus radicis	Bacteria	Bacillota	Bacilli	Paenibacillales	Paenibacillaceae	Pristimantibacillus	Pristimantibacillus radicis	Scaffold	none	GCA_014641555.1	none	none	na	1737354	1737354	aerobe	aerobic
RS_GCF_000284415.1	100	0.97	100	0	64.7433	3876289	TRUE	Bacteria;Pseudomonadota;Alphaproteobacteria;Rhodospirillales;Rhodospirillaceae;Pararhodospirillum;Pararhodospirillum photometricum	Bacteria	Pseudomonadota	Alphaproteobacteria	Rhodospirillales	Rhodospirillaceae	Pararhodospirillum	Pararhodospirillum photometricum	Complete Genome	none	GCA_000284415.2	none	none	representative genome	1084	1150469	anaerobe	anaerobic
RS_GCF_000973625.1	99.99	0.12	99.04	0.21	45.1601	2026292	TRUE	Bacteria;Pseudomonadota;Gammaproteobacteria;Burkholderiales;Burkholderiaceae;Polynucleobacter;Polynucleobacter duraquae	Bacteria	Pseudomonadota	Gammaproteobacteria	Burkholderiales	Burkholderiaceae	Polynucleobacter	Polynucleobacter duraquae	Complete Genome	Austria: Lake Mondsee	GCA_000973625.1	none	freshwater	representative genome	1835254	1835254	aerobe	aerobic
RS_GCF_001650695.1	99.99	0.8	100	0	60.6496	5136885	TRUE	Bacteria;Chloroflexota;Chloroflexia;Chloroflexales;Chloroflexaceae;Chloroflexus;Chloroflexus islandicus	Bacteria	Chloroflexota	Chloroflexia	Chloroflexales	Chloroflexaceae	Chloroflexus	Chloroflexus islandicus	Scaffold	Iceland	GCA_001650695.1	none	water-sand suspension from geyser Strokkur	representative genome	1707952	1707952	aerobe	aerobic
RS_GCF_000421605.1	100	0.24	99.17	1.65	37.0652	1787382	TRUE	Bacteria;Desulfobacterota;Thermodesulfobacteria;Thermodesulfobacteriales;Thermodesulfobacteriaceae;Thermodesulfobacterium;Thermodesulfobacterium thermophilum	Bacteria	Desulfobacterota	Thermodesulfobacteria	Thermodesulfobacteriales	Thermodesulfobacteriaceae	Thermodesulfobacterium	Thermodesulfobacterium thermophilum	Contig	Russia	GCA_000421605.1	none	none	representative genome	886	1123373	anaerobe	anaerobic
RS_GCF_028553805.1	99.99	0.64	99.39	1.92	61.09	4621331	TRUE	Bacteria;Pseudomonadota;Alphaproteobacteria;Rhodobacterales;Rhodobacteraceae;Paracoccus;Paracoccus saliphilus	Bacteria	Pseudomonadota	Alphaproteobacteria	Rhodobacterales	Rhodobacteraceae	Paracoccus	Paracoccus saliphilus	Complete Genome	China:Xinjiang province; edge of Ebinur Lake wetland natural reserve	GCA_028553805.1	none	saline-alkali soil	representative genome	405559	405559	aerobe	aerobic
RS_GCF_000379945.1	99.68	0.02	99.92	0.16	43.6088	2214526	TRUE	Bacteria;Bacteroidota;Bacteroidia;Bacteroidales;Porphyromonadaceae;Porphyromonas;Porphyromonas macacae	Bacteria	Bacteroidota	Bacteroidia	Bacteroidales	Porphyromonadaceae	Porphyromonas	Porphyromonas macacae	Scaffold	none	GCA_000379945.1	none	Periodontal pocket of stumptailed macaque (Macaca arctoides)	representative genome	28115	1122974	anaerobe	anaerobic
RS_GCF_007474545.1	99.99	0.08	100	0.74	34.9005	3611169	TRUE	Bacteria;Bacteroidota;Bacteroidia;Flavobacteriales;Weeksellaceae;Chryseobacterium;Chryseobacterium binzhouense	Bacteria	Bacteroidota	Bacteroidia	Flavobacteriales	Weeksellaceae	Chryseobacterium	Chryseobacterium binzhouense	Contig	China	GCA_007474545.1	none	activated sludge	representative genome	2593646	2593646	aerobe	aerobic
RS_GCF_002732165.1	99.99	0	99.44	1.39	32.6674	2734769	TRUE	Bacteria;Bacillota;Bacilli;Staphylococcales;Staphylococcaceae;Staphylococcus;Staphylococcus xylosus	Bacteria	Bacillota	Bacilli	Staphylococcales	Staphylococcaceae	Staphylococcus	Staphylococcus xylosus	Contig	USA: Raleigh	GCA_002732165.1	none	skin	na	1288	1288	aerobe	aerobic
RS_GCF_001045435.1	98.12	0.17	100	0.74	40.1246	3154203	TRUE	Bacteria;Bacteroidota;Bacteroidia;Flavobacteriales;Weeksellaceae;Kaistella;Kaistella koreensis	Bacteria	Bacteroidota	Bacteroidia	Flavobacteriales	Weeksellaceae	Kaistella	Kaistella koreensis	Contig	South Korea	GCA_001045435.1	none	freshwater stream	representative genome	232216	1304281	aerobe	aerobic
RS_GCF_017875555.1	100	0.35	100	0.25	70.6023	9443615	TRUE	Bacteria;Actinomycetota;Actinomycetes;Mycobacteriales;Pseudonocardiaceae;Amycolatopsis;Amycolatopsis magusensis	Bacteria	Actinomycetota	Actinomycetes	Mycobacteriales	Pseudonocardiaceae	Amycolatopsis	Amycolatopsis magusensis	Contig	none	GCA_017875555.1	none	none	representative genome	882444	882444	aerobe	aerobic
RS_GCF_900128925.1	99.99	0.05	99.5	0.48	63.1603	3960292	TRUE	Bacteria;Pseudomonadota;Gammaproteobacteria;Pseudomonadales;Halomonadaceae;Modicisalibacter;Modicisalibacter ilicicola	Bacteria	Pseudomonadota	Gammaproteobacteria	Pseudomonadales	Halomonadaceae	Modicisalibacter	Modicisalibacter ilicicola	Scaffold	none	GCA_900128925.1	none	none	representative genome	480814	1121942	aerobe	aerobic
RS_GCF_000420385.1	99.61	0	98.77	0.41	37.0312	1749386	TRUE	Bacteria;Campylobacterota;Desulfurellia;Desulfurellales;Hippeaceae;Hippea;Hippea alviniae	Bacteria	Campylobacterota	Desulfurellia	Desulfurellales	Hippeaceae	Hippea	Hippea alviniae	Contig	none	GCA_000420385.1	none	none	representative genome	1279027	944480	anaerobe	anaerobic
RS_GCF_900499075.1	100	0.05	99.13	0.66	61.6195	3901528	TRUE	Bacteria;Pseudomonadota;Alphaproteobacteria;Rhodobacterales;Rhodobacteraceae;Roseinatronobacter;Roseinatronobacter ekhonensis	Bacteria	Pseudomonadota	Alphaproteobacteria	Rhodobacterales	Rhodobacteraceae	Roseinatronobacter	Roseinatronobacter ekhonensis	Contig	none	GCA_900499075.1	none	Sample taken at 6 m depth at the hypersaline; meromictic and heliothermal Ekho	representative genome	254356	254356	aerobe	aerobic
RS_GCF_010729665.1	99.94	1.04	100	2.01	69.1376	5940375	TRUE	Bacteria;Actinomycetota;Actinomycetes;Mycobacteriales;Mycobacteriaceae;Mycobacterium;Mycobacterium madagascariense	Bacteria	Actinomycetota	Actinomycetes	Mycobacteriales	Mycobacteriaceae	Mycobacterium	Mycobacterium madagascariense	Complete Genome	none	GCA_010729665.1	none	none	representative genome	212765	212765	obligate aerobe	aerobic
RS_GCF_900129965.1	99.53	0.11	99.31	1.89	29.316	4474501	TRUE	Bacteria;Bacillota;Clostridia;Clostridiales;Clostridiaceae;Clostridium_AF;Clostridium_AF grantii	Bacteria	Bacillota	Clostridia	Clostridiales	Clostridiaceae	Clostridium_AF	Clostridium_AF grantii	Scaffold	none	GCA_900129965.1	none	none	representative genome	40575	1121316	anaerobe	anaerobic
RS_GCF_002866825.1	99.99	0.55	100	1.52	57.2356	4664827	TRUE	Bacteria;Pseudomonadota;Gammaproteobacteria;Pseudomonadales;Halieaceae;Halioglobus;Halioglobus lutimaris	Bacteria	Pseudomonadota	Gammaproteobacteria	Pseudomonadales	Halieaceae	Halioglobus	Halioglobus lutimaris	Contig	China: Weihai	GCA_002866825.1	none	coastal sediment	representative genome	1737061	1737061	aerobe	aerobic
RS_GCF_003386075.1	99.95	0.14	99.39	0.23	68.6711	3520711	TRUE	Bacteria;Actinomycetota;Actinomycetes;Actinomycetales;Micrococcaceae;Citricoccus;Citricoccus muralis	Bacteria	Actinomycetota	Actinomycetes	Actinomycetales	Micrococcaceae	Citricoccus	Citricoccus muralis	Contig	none	GCA_003386075.1	none	none	representative genome	169134	169134	aerobe	aerobic
GB_GCA_000715605.1	81.96	0	84.99	0	71.8467	8761485	TRUE	Bacteria;Actinomycetota;Actinomycetes;Streptomycetales;Streptomycetaceae;Streptomyces;Streptomyces speibonae	Bacteria	Actinomycetota	Actinomycetes	Streptomycetales	Streptomycetaceae	Streptomyces	Streptomyces speibonae	Scaffold	South Africa: Cape Town	GCA_000715605.1	none	soil	na	195801	195801	obligate aerobe	aerobic
RS_GCF_900111375.1	99.91	0	100	0.54	71.6747	4330933	TRUE	Bacteria;Actinomycetota;Actinomycetes;Actinomycetales;Dermatophilaceae;Pedococcus;Pedococcus cremeus	Bacteria	Actinomycetota	Actinomycetes	Actinomycetales	Dermatophilaceae	Pedococcus	Pedococcus cremeus	Scaffold	none	GCA_900111375.1	none	none	representative genome	587636	587636	aerobe	aerobic
RS_GCF_003730295.1	95.68	1.28	98.68	1.32	39.3499	3787664	TRUE	Bacteria;Bacillota;Bacilli;Bacillales_D;Amphibacillaceae;Ornithinibacillus_A;Ornithinibacillus_A gellani	Bacteria	Bacillota	Bacilli	Bacillales_D	Amphibacillaceae	Ornithinibacillus_A	Ornithinibacillus_A gellani	Scaffold	China: Taihu Lake	GCA_003730295.1	none	Taihu Lake sediment	representative genome	2293253	2293253	obligate aerobe	aerobic
RS_GCF_004305975.1	100	0.39	94.56	0.97	72.8337	6150387	TRUE	Bacteria;Actinomycetota;Actinomycetes;Streptomycetales;Streptomycetaceae;Streptomyces;Streptomyces otsuchiensis	Bacteria	Actinomycetota	Actinomycetes	Streptomycetales	Streptomycetaceae	Streptomyces	Streptomyces otsuchiensis	Scaffold	Japan	GCA_004305975.1	none	sediment	representative genome	2681388	2681388	aerobe	aerobic
RS_GCF_001889065.1	99.74	0.74	99.41	0.13	39.6539	2519568	TRUE	Bacteria;Pseudomonadota;Gammaproteobacteria;Cardiobacteriales;Cardiobacteriaceae;Suttonella_A;Suttonella_A ornithocola	Bacteria	Pseudomonadota	Gammaproteobacteria	Cardiobacteriales	Cardiobacteriaceae	Suttonella_A	Suttonella_A ornithocola	Contig	none	GCA_001889065.1	none	none	na	279832	279832	aerobe	aerobic
RS_GCF_003417535.1	100	0.03	99.77	0.47	70.0591	4583034	TRUE	Bacteria;Pseudomonadota;Gammaproteobacteria;Burkholderiales;Burkholderiaceae;Hydrogenophaga;Hydrogenophaga borbori	Bacteria	Pseudomonadota	Gammaproteobacteria	Burkholderiales	Burkholderiaceae	Hydrogenophaga	Hydrogenophaga borbori	Contig	South Korea: Hanam-si	GCA_003417535.1	none	sludge	representative genome	2294117	2294117	obligate aerobe	aerobic
RS_GCF_014117215.1	100	0.32	99.91	1.55	65.6084	4335669	TRUE	Bacteria;Pseudomonadota;Gammaproteobacteria;Xanthomonadales;Xanthomonadaceae;Stenotrophomonas;Stenotrophomonas tumulicola	Bacteria	Pseudomonadota	Gammaproteobacteria	Xanthomonadales	Xanthomonadaceae	Stenotrophomonas	Stenotrophomonas tumulicola	Scaffold	Japan	GCA_014117215.1	none	viscous gel (biofilm)	representative genome	1685415	1685415	obligate aerobe	aerobic
RS_GCF_000767615.3	100	0.26	98.68	0.06	64.8708	5389285	TRUE	Bacteria;Pseudomonadota;Gammaproteobacteria;Burkholderiales;Burkholderiaceae;Pandoraea;Pandoraea pnomenusa	Bacteria	Pseudomonadota	Gammaproteobacteria	Burkholderiales	Burkholderiaceae	Pandoraea	Pandoraea pnomenusa	Complete Genome	United Kingdom	GCA_000767615.3	none	Cystic Fibrosis Patients	na	93220	93220	obligate aerobe	aerobic
RS_GCF_004217445.1	99.6	0.03	99.38	0.68	60.9885	3682372	TRUE	Bacteria;Pseudomonadota;Gammaproteobacteria;Pseudomonadales;Moraxellaceae;Fluviicoccus;Fluviicoccus keumensis	Bacteria	Pseudomonadota	Gammaproteobacteria	Pseudomonadales	Moraxellaceae	Fluviicoccus	Fluviicoccus keumensis	Scaffold	none	GCA_004217445.1	none	none	representative genome	1435465	1435465	aerobe	aerobic
RS_GCF_014640435.1	100	0.55	100	0.3	60.4629	4775043	TRUE	Bacteria;Bacteroidota;Bacteroidia;Cytophagales;Hymenobacteraceae;Hymenobacter;Hymenobacter frigidus	Bacteria	Bacteroidota	Bacteroidia	Cytophagales	Hymenobacteraceae	Hymenobacter	Hymenobacter frigidus	Scaffold	none	GCA_014640435.1	none	none	representative genome	1524095	1524095	aerobe	aerobic
RS_GCF_002221595.1	99.99	0.9	98.75	0	44.094	2887709	TRUE	Bacteria;Pseudomonadota;Gammaproteobacteria;Burkholderiales;Burkholderiaceae;Turicimonas;Turicimonas muris	Bacteria	Pseudomonadota	Gammaproteobacteria	Burkholderiales	Burkholderiaceae	Turicimonas	Turicimonas muris	Contig	Switzerland: Zurich	GCA_002221595.1	none	organic material	na	1796652	1796652	anaerobe	anaerobic
RS_GCF_002846205.1	100	0.12	100	0	63.9673	5318553	TRUE	Bacteria;Pseudomonadota;Gammaproteobacteria;Xanthomonadales;Xanthomonadaceae;Xanthomonas;Xanthomonas prunicola	Bacteria	Pseudomonadota	Gammaproteobacteria	Xanthomonadales	Xanthomonadaceae	Xanthomonas	Xanthomonas prunicola	Contig	Spain: Murcia; Abaran	GCA_002846205.1	none	Canker exudate	na	2053930	2053930	aerobe	aerobic
RS_GCF_003710985.1	99.99	0.01	98.92	0.85	50.9911	5116160	TRUE	Bacteria;Bacillota;Bacilli;Brevibacillales;Brevibacillaceae;Brevibacillus;Brevibacillus panacihumi	Bacteria	Bacillota	Bacilli	Brevibacillales	Brevibacillaceae	Brevibacillus	Brevibacillus panacihumi	Contig	South Korea	GCA_003710985.1	none	soil	representative genome	497735	497735	aerobe	aerobic
RS_GCF_000308495.1	99.98	1.8	99.25	2.71	66.9778	7007170	TRUE	Bacteria;Actinomycetota;Actinomycetes;Mycobacteriales;Mycobacteriaceae;Nocardia;Nocardia brevicatena	Bacteria	Actinomycetota	Actinomycetes	Mycobacteriales	Mycobacteriaceae	Nocardia	Nocardia brevicatena	Contig	none	GCA_000308495.1	none	none	representative genome	37327	1206725	obligate aerobe	aerobic
RS_GCF_900143645.1	96.12	4.02	99.11	3.02	40.1431	5420325	TRUE	Bacteria;Bacillota;Clostridia;Lachnospirales;Lachnospiraceae;Anaerocolumna;Anaerocolumna xylanovorans	Bacteria	Bacillota	Clostridia	Lachnospirales	Lachnospiraceae	Anaerocolumna	Anaerocolumna xylanovorans	Scaffold	none	GCA_900143645.1	none	none	representative genome	100134	1121345	anaerobe	anaerobic
RS_GCF_024346875.1	99.92	0.07	94.95	0.62	43.7949	3518157	TRUE	Bacteria;Pseudomonadota;Gammaproteobacteria;Enterobacterales;Vibrionaceae;Vibrio;Vibrio gallicus	Bacteria	Pseudomonadota	Gammaproteobacteria	Enterobacterales	Vibrionaceae	Vibrio	Vibrio gallicus	Complete Genome	none	GCA_024346875.1	none	none	representative genome	190897	190897	aerobe	aerobic
RS_GCF_001632285.1	100	0.01	99.73	0.27	41.5324	1885013	TRUE	Bacteria;Pseudomonadota;Gammaproteobacteria;Pseudomonadales;Moraxellaceae;Moraxella;Moraxella catarrhalis	Bacteria	Pseudomonadota	Gammaproteobacteria	Pseudomonadales	Moraxellaceae	Moraxella	Moraxella catarrhalis	Scaffold	none	GCA_001632285.1	none	none	na	480	480	obligate aerobe	aerobic
RS_GCF_000265405.1	99.98	0.19	100	0	36.8131	4196595	TRUE	Bacteria;Bacteroidota;Bacteroidia;Cytophagales;Cyclobacteriaceae;Belliella;Belliella baltica	Bacteria	Bacteroidota	Bacteroidia	Cytophagales	Cyclobacteriaceae	Belliella	Belliella baltica	Complete Genome	none	GCA_000265405.1	none	surface water (5 m depth) of the central Baltic sea	representative genome	232259	866536	aerobe	aerobic
RS_GCF_000463155.2	100	0	99.32	0.24	57.8454	4236729	TRUE	Bacteria;Pseudomonadota;Gammaproteobacteria;Enterobacterales;Enterobacteriaceae;Siccibacter;Siccibacter turicensis	Bacteria	Pseudomonadota	Gammaproteobacteria	Enterobacterales	Enterobacteriaceae	Siccibacter	Siccibacter turicensis	Scaffold	Switzerland	GCA_000463155.2	none	powdered infant formula	na	357233	1388748	aerobe	aerobic
RS_GCF_016907735.1	99.99	0.12	98.26	1.16	58.3195	2410104	TRUE	Bacteria;Actinomycetota;Actinomycetes;Actinomycetales;Brevibacteriaceae;Brevibacterium;Brevibacterium paucivorans	Bacteria	Actinomycetota	Actinomycetes	Actinomycetales	Brevibacteriaceae	Brevibacterium	Brevibacterium paucivorans	Contig	Belgium	GCA_016907735.1	none	none	representative genome	170994	170994	aerobe	aerobic
RS_GCF_000429245.1	99.99	0.09	100	0.47	69.8716	2498023	TRUE	Bacteria;Actinomycetota;Actinomycetes;Actinomycetales;Actinomycetaceae;Pauljensenia;Pauljensenia georgiae	Bacteria	Actinomycetota	Actinomycetes	Actinomycetales	Actinomycetaceae	Pauljensenia	Pauljensenia georgiae	Scaffold	USA	GCA_000429245.1	none	none	representative genome	52768	1120942	anaerobe	anaerobic
RS_GCF_003950295.1	99.99	0.58	99.46	1.09	40.5874	2622292	TRUE	Bacteria;Bacillota;Bacilli;Lactobacillales;Lactobacillaceae;Loigolactobacillus;Loigolactobacillus iwatensis	Bacteria	Bacillota	Bacilli	Lactobacillales	Lactobacillaceae	Loigolactobacillus	Loigolactobacillus iwatensis	Contig	Japan	GCA_003950295.1	none	Orchardgrass silage	representative genome	1267156	1267156	anaerobe	anaerobic
RS_GCF_900101125.1	99.46	0.26	99.34	1.21	41.2653	3565081	TRUE	Bacteria;Bacillota;Bacilli;Bacillales_D;Amphibacillaceae;Sediminibacillus;Sediminibacillus albus	Bacteria	Bacillota	Bacilli	Bacillales_D	Amphibacillaceae	Sediminibacillus	Sediminibacillus albus	Scaffold	none	GCA_900101125.1	none	none	representative genome	407036	407036	aerobe	aerobic
RS_GCF_003202285.1	99.94	2.02	99.51	0.86	71.1621	7467757	TRUE	Bacteria;Actinomycetota;Actinomycetes;Mycobacteriales;Pseudonocardiaceae;Prauserella_B;Prauserella_B muralis	Bacteria	Actinomycetota	Actinomycetes	Mycobacteriales	Pseudonocardiaceae	Prauserella_B	Prauserella_B muralis	Contig	Germany: Berlin	GCA_003202285.1	none	mold-colonized wall of an indoor environment	representative genome	588067	588067	aerobe	aerobic
RS_GCF_001528745.1	100	1.22	99.57	2.05	57.1838	5637742	TRUE	Bacteria;Pseudomonadota;Gammaproteobacteria;Pseudomonadales;Balneatricaceae;Marinobacterium_A;Marinobacterium_A profundum	Bacteria	Pseudomonadota	Gammaproteobacteria	Pseudomonadales	Balneatricaceae	Marinobacterium_A	Marinobacterium_A profundum	Contig	South Korea:East Sea	GCA_001528745.1	none	none	representative genome	1714300	1714300	obligate aerobe	aerobic
RS_GCF_000188195.1	98.06	0.1	100	0	40.2757	2306546	TRUE	Bacteria;Pseudomonadota;Gammaproteobacteria;Enterobacterales;Succinivibrionaceae;Succinatimonas;Succinatimonas hippei	Bacteria	Pseudomonadota	Gammaproteobacteria	Enterobacterales	Succinivibrionaceae	Succinatimonas	Succinatimonas hippei	Scaffold	none	GCA_000188195.1	none	biological product [ENVO:02000043]	representative genome	626938	762983	anaerobe	anaerobic
RS_GCF_006363815.1	99.98	2.33	99.47	1.2	72.9329	5346804	TRUE	Bacteria;Actinomycetota;Actinomycetes;Streptosporangiales;Streptosporangiaceae;Thermomonospora;Thermomonospora catenispora	Bacteria	Actinomycetota	Actinomycetes	Streptosporangiales	Streptosporangiaceae	Thermomonospora	Thermomonospora catenispora	Scaffold	China: Nanning City	GCA_006363815.1	none	compost	representative genome	2493090	2493090	aerobe	aerobic
RS_GCF_000934745.1	99.26	2	99.78	0.6	56.9975	4634603	TRUE	Bacteria;Desulfobacterota_I;Desulfovibrionia;Desulfovibrionales;Desulfonatronaceae;Desulfonatronum;Desulfonatronum thioautotrophicum	Bacteria	Desulfobacterota_I	Desulfovibrionia	Desulfovibrionales	Desulfonatronaceae	Desulfonatronum	Desulfonatronum thioautotrophicum	Scaffold	Russia: South West Siberia	GCA_000934745.1	none	none	representative genome	617001	617001	anaerobe	anaerobic
RS_GCF_003431825.1	100	0.32	99.54	2.05	64.1656	4123210	TRUE	Bacteria;Pseudomonadota;Alphaproteobacteria;Sphingomonadales;Sphingomonadaceae;Blastomonas;Blastomonas fulva	Bacteria	Pseudomonadota	Alphaproteobacteria	Sphingomonadales	Sphingomonadaceae	Blastomonas	Blastomonas fulva	Complete Genome	South Korea: Daejeon	GCA_003431825.1	none	microcystis culture	representative genome	1550728	1550728	aerobe	aerobic
RS_GCF_000745975.1	95.38	0.96	96.13	0.65	48.6417	4466775	TRUE	Bacteria;Desulfobacterota;Desulfobacteria;Desulfobacterales;Desulfobacteraceae;Desulfobacter;Desulfobacter vibrioformis	Bacteria	Desulfobacterota	Desulfobacteria	Desulfobacterales	Desulfobacteraceae	Desulfobacter	Desulfobacter vibrioformis	Scaffold	Norway: North sea oil platform	GCA_000745975.1	none	none	representative genome	34031	1121398	anaerobe	anaerobic
RS_GCF_900112045.1	99.95	0.15	100	0	41.5717	3670765	TRUE	Bacteria;Bacillota;Bacilli;Bacillales_D;Amphibacillaceae;Lentibacillus;Lentibacillus halodurans	Bacteria	Bacillota	Bacilli	Bacillales_D	Amphibacillaceae	Lentibacillus	Lentibacillus halodurans	Scaffold	none	GCA_900112045.1	none	none	representative genome	237679	237679	obligate aerobe	aerobic
RS_GCF_001544075.1	100	0.01	99.54	0.67	65.7432	4716713	TRUE	Bacteria;Pseudomonadota;Gammaproteobacteria;Burkholderiales;Burkholderiaceae;Comamonas;Comamonas terrae	Bacteria	Pseudomonadota	Gammaproteobacteria	Burkholderiales	Burkholderiaceae	Comamonas	Comamonas terrae	Contig	none	GCA_001544075.1	none	none	representative genome	673548	673548	aerobe	aerobic
RS_GCF_029783845.1	100	0.34	100	0	37.8327	2638328	TRUE	Bacteria;Pseudomonadota;Gammaproteobacteria;Enterobacterales;Pasteurellaceae;Volucribacter;Volucribacter amazonae	Bacteria	Pseudomonadota	Gammaproteobacteria	Enterobacterales	Pasteurellaceae	Volucribacter	Volucribacter amazonae	Contig	Germany	GCA_029783845.1	none	none	representative genome	256731	256731	anaerobe	anaerobic
RS_GCF_002954355.1	100	2.67	99.12	1.61	35.7004	3028293	TRUE	Bacteria;Bacteroidota;Bacteroidia;Flavobacteriales;Flavobacteriaceae;Nonlabens;Nonlabens tegetincola	Bacteria	Bacteroidota	Bacteroidia	Flavobacteriales	Flavobacteriaceae	Nonlabens	Nonlabens tegetincola	Contig	Bahamas	GCA_002954355.1	none	a microbial mat covering a polystyrene surface retrieved from an estuarine mangrove habitat	na	323273	323273	aerobe	aerobic
RS_GCF_000012965.1	100	0.36	99.59	1.22	34.462	2201561	TRUE	Bacteria;Campylobacterota;Campylobacteria;Campylobacterales;Sulfurimonadaceae;Sulfurimonas;Sulfurimonas denitrificans	Bacteria	Campylobacterota	Campylobacteria	Campylobacterales	Sulfurimonadaceae	Sulfurimonas	Sulfurimonas denitrificans	Complete Genome	none	GCA_000012965.1	none	none	representative genome	39766	326298	anaerobe	anaerobic
GB_GCA_000488855.1	98.26	0.95	96.1	0	37.9086	1544525	TRUE	Bacteria;Bacillota;Clostridia;Peptostreptococcales;Anaerovoracaceae;Gallibacter;Gallibacter brachus	Bacteria	Bacillota	Clostridia	Peptostreptococcales	Anaerovoracaceae	Gallibacter	Gallibacter brachus	Scaffold	none	GCA_000488855.1	none	oral cavity- mouth	na	35517	1321814	anaerobe	anaerobic
RS_GCF_014196455.1	100	2.99	99.84	0.85	66.6953	5259388	TRUE	Bacteria;Pseudomonadota;Alphaproteobacteria;Rhizobiales;Kaistiaceae;Kaistia;Kaistia hirudinis	Bacteria	Pseudomonadota	Alphaproteobacteria	Rhizobiales	Kaistiaceae	Kaistia	Kaistia hirudinis	Contig	none	GCA_014196455.1	none	none	representative genome	1293440	1293440	aerobe	aerobic
RS_GCF_015731765.1	93.51	0.16	98.45	1.28	66.4719	4022810	TRUE	Bacteria;Desulfobacterota_I;Desulfovibrionia;Desulfovibrionales;Desulfovibrionaceae;Cupidesulfovibrio;Cupidesulfovibrio oxamicus	Bacteria	Desulfobacterota_I	Desulfovibrionia	Desulfovibrionales	Desulfovibrionaceae	Cupidesulfovibrio	Cupidesulfovibrio oxamicus	Contig	China: Beijing	GCA_015731765.1	none	none	representative genome	32016	32016	anaerobe	anaerobic
RS_GCF_000526155.1	98.02	0.3	98.32	1.68	70.0793	4236551	TRUE	Bacteria;Desulfobacterota_C;Deferrisomatia;Deferrisomatales;Deferrisomataceae;Deferrisoma;Deferrisoma camini	Bacteria	Desulfobacterota_C	Deferrisomatia	Deferrisomatales	Deferrisomataceae	Deferrisoma	Deferrisoma camini	Contig	none	GCA_000526155.1	none	not provided; submitted under MIGS 2.1	representative genome	1035120	1125863	anaerobe	anaerobic
RS_GCF_003797185.1	100	0.01	99.82	0	66.2939	4519536	TRUE	Bacteria;Actinomycetota;Actinomycetes;Mycobacteriales;Mycobacteriaceae;Gordonia;Gordonia oryzae	Bacteria	Actinomycetota	Actinomycetes	Mycobacteriales	Mycobacteriaceae	Gordonia	Gordonia oryzae	Contig	Thailand:Sisaket Province	GCA_003797185.1	none	surface-sterilized rice stems	representative genome	2487349	2487349	aerobe	aerobic
RS_GCF_900188205.1	99.98	0	100	1.01	75.5622	4892778	TRUE	Bacteria;Actinomycetota;Actinomycetes;Mycobacteriales;Geodermatophilaceae;Geodermatophilus;Geodermatophilus saharensis	Bacteria	Actinomycetota	Actinomycetes	Mycobacteriales	Geodermatophilaceae	Geodermatophilus	Geodermatophilus saharensis	Scaffold	none	GCA_900188205.1	none	none	representative genome	1137994	1137994	aerobe	aerobic
RS_GCF_004000745.1	99.76	0.24	99.85	0.59	51.6105	4930555	TRUE	Bacteria;Bacillota;Bacilli;Paenibacillales;Paenibacillaceae;Fontibacillus;Fontibacillus barengoltzii	Bacteria	Bacillota	Bacilli	Paenibacillales	Paenibacillaceae	Fontibacillus	Fontibacillus barengoltzii	Contig	USA:California; Pasadena; Jet Propulsion Laboratory	GCA_004000745.1	none	none	na	343517	1220556	aerobe	aerobic
RS_GCF_002901865.1	99.92	0.15	99.43	0.76	35.6284	2491359	TRUE	Bacteria;Bacillota;Bacilli;Staphylococcales;Staphylococcaceae;Staphylococcus;Staphylococcus agnetis	Bacteria	Bacillota	Bacilli	Staphylococcales	Staphylococcaceae	Staphylococcus	Staphylococcus agnetis	Scaffold	Germany: Braunschweig	GCA_002901865.1	none	mastitic milk	na	985762	985762	aerobe	aerobic
RS_GCF_000963965.1	100	0.49	100	0.5	52.3693	2910689	TRUE	Bacteria;Pseudomonadota;Alphaproteobacteria;Acetobacterales;Acetobacteraceae;Acetobacter;Acetobacter orientalis	Bacteria	Pseudomonadota	Alphaproteobacteria	Acetobacterales	Acetobacteraceae	Acetobacter	Acetobacter orientalis	Scaffold	none	GCA_000963965.1	none	none	representative genome	146474	146474	obligate aerobe	aerobic
RS_GCF_900113935.1	100	0.1	99.51	0.14	60.0617	3640212	TRUE	Bacteria;Pseudomonadota;Alphaproteobacteria;Rhizobiales;Rhizobiaceae;Aquamicrobium_A;Aquamicrobium_A aerolatum	Bacteria	Pseudomonadota	Alphaproteobacteria	Rhizobiales	Rhizobiaceae	Aquamicrobium_A	Aquamicrobium_A aerolatum	Scaffold	none	GCA_900113935.1	none	none	representative genome	561088	1121003	aerobe	aerobic
RS_GCF_007990775.1	96.3	1.8	97.88	1.27	56.498	6106829	TRUE	Bacteria;Deinococcota;Deinococci;Deinococcales;Deinococcaceae;Deinococcus_C;Deinococcus_C cellulosilyticus	Bacteria	Deinococcota	Deinococci	Deinococcales	Deinococcaceae	Deinococcus_C	Deinococcus_C cellulosilyticus	Contig	South Korea:Jeju Island	GCA_007990775.1	none	Air	representative genome	401558	1223518	aerobe	aerobic
RS_GCF_014651515.1	99.62	0.14	98.78	0	50.132	4031349	TRUE	Bacteria;Pseudomonadota;Gammaproteobacteria;Arenicellales;Arenicellaceae;Arenicella;Arenicella chitinivorans	Bacteria	Pseudomonadota	Gammaproteobacteria	Arenicellales	Arenicellaceae	Arenicella	Arenicella chitinivorans	Scaffold	none	GCA_014651515.1	none	none	representative genome	1329800	1329800	aerobe	aerobic
RS_GCF_002075345.1	100	0.61	99.97	0.82	51.9031	5575578	TRUE	Bacteria;Pseudomonadota;Gammaproteobacteria;Enterobacterales;Enterobacteriaceae;Citrobacter;Citrobacter braakii	Bacteria	Pseudomonadota	Gammaproteobacteria	Enterobacterales	Enterobacteriaceae	Citrobacter	Citrobacter braakii	Contig	France	GCA_002075345.1	none	none	na	57706	57706	aerobe	aerobic
RS_GCF_001467585.1	100	0.83	100	1.95	39.3231	3558106	TRUE	Bacteria;Pseudomonadota;Gammaproteobacteria;Legionellales;Legionellaceae;Tatlockia;Tatlockia drozanskii	Bacteria	Pseudomonadota	Gammaproteobacteria	Legionellales	Legionellaceae	Tatlockia	Tatlockia drozanskii	Scaffold	United Kingdom: Leeds	GCA_001467585.1	none	Tank of well water	na	96228	1212489	aerobe	aerobic
RS_GCF_001675165.1	100	2.38	98.62	0.23	31.0375	4424992	TRUE	Bacteria;Bacillota;Clostridia;Clostridiales;Clostridiaceae;Clostridium_B;Clostridium_B ragsdalei	Bacteria	Bacillota	Clostridia	Clostridiales	Clostridiaceae	Clostridium_B	Clostridium_B ragsdalei	Contig	USA: Duck Pond at the University of Oklahoma	GCA_001675165.1	none	anaerobic enrichment culture that was inoculated with fresh water sediment	representative genome	217158	1353534	anaerobe	anaerobic
RS_GCF_000225505.1	100	0.3	99.82	0	67.4139	5071550	TRUE	Bacteria;Actinomycetota;Actinomycetes;Mycobacteriales;Mycobacteriaceae;Gordonia;Gordonia alkanivorans	Bacteria	Actinomycetota	Actinomycetes	Mycobacteriales	Mycobacteriaceae	Gordonia	Gordonia alkanivorans	Contig	none	GCA_000225505.1	none	none	na	84096	1027371	obligate aerobe	aerobic
RS_GCF_000023225.1	99.98	0.96	99.96	0	58.647	3942657	TRUE	Bacteria;Desulfobacterota_I;Desulfovibrionia;Desulfovibrionales;Desulfomicrobiaceae;Desulfomicrobium;Desulfomicrobium baculatum	Bacteria	Desulfobacterota_I	Desulfovibrionia	Desulfovibrionales	Desulfomicrobiaceae	Desulfomicrobium	Desulfomicrobium baculatum	Complete Genome	none	GCA_000023225.1	none	none	representative genome	899	525897	anaerobe	anaerobic
RS_GCF_902859595.1	100	1.22	99.53	0	63.7013	7020072	TRUE	Bacteria;Pseudomonadota;Gammaproteobacteria;Burkholderiales;Burkholderiaceae;Achromobacter;Achromobacter kerstersii	Bacteria	Pseudomonadota	Gammaproteobacteria	Burkholderiales	Burkholderiaceae	Achromobacter	Achromobacter kerstersii	Contig	none	GCA_902859595.1	none	Soil	representative genome	1353890	1353890	aerobe	aerobic
RS_GCF_003858645.1	99.98	0.47	100	0.6	51.389	7652494	TRUE	Bacteria;Bacteroidota;Bacteroidia;Cytophagales;Spirosomataceae;Larkinella;Larkinella knui	Bacteria	Bacteroidota	Bacteroidia	Cytophagales	Spirosomataceae	Larkinella	Larkinella knui	Contig	none	GCA_003858645.1	none	none	representative genome	2025310	2025310	aerobe	aerobic
RS_GCF_003096035.1	99.98	0.14	99.29	0.53	44.5435	3983546	TRUE	Bacteria;Bacteroidota;Bacteroidia;Flavobacteriales;Flavobacteriaceae;Flavobacterium;Flavobacterium album	Bacteria	Bacteroidota	Bacteroidia	Flavobacteriales	Flavobacteriaceae	Flavobacterium	Flavobacterium album	Complete Genome	South Korea	GCA_003096035.1	none	freshwater	representative genome	2175091	2175091	aerobe	aerobic
RS_GCF_002259595.1	83.96	0.7	94.58	0	54.0334	1631097	TRUE	Bacteria;Actinomycetota;Actinomycetes;Actinomycetales;Bifidobacteriaceae;Aeriscardovia;Aeriscardovia aeriphila	Bacteria	Actinomycetota	Actinomycetes	Actinomycetales	Bifidobacteriaceae	Aeriscardovia	Aeriscardovia aeriphila	Contig	Ireland	GCA_002259595.1	none	Caecum	na	218139	218139	anaerobe	anaerobic
RS_GCF_000196455.1	99.97	0.5	98.46	1.4	33.2997	2715461	TRUE	Bacteria;Bacillota;Clostridia;Peptostreptococcales;Filifactoraceae;Acetoanaerobium;Acetoanaerobium sticklandii	Bacteria	Bacillota	Clostridia	Peptostreptococcales	Filifactoraceae	Acetoanaerobium	Acetoanaerobium sticklandii	Complete Genome	none	GCA_000196455.1	none	none	representative genome	1511	1511	anaerobe	anaerobic
RS_GCF_002150035.1	99.94	0.41	98.82	0	39.1892	4308482	TRUE	Bacteria;Spirochaetota;Leptospiria;Leptospirales;Leptospiraceae;Leptospira_B;Leptospira_B venezuelensis	Bacteria	Spirochaetota	Leptospiria	Leptospirales	Leptospiraceae	Leptospira_B	Leptospira_B venezuelensis	Contig	Venezuela: Caracas	GCA_002150035.1	none	urine	representative genome	1958811	1958811	anaerobe	anaerobic
RS_GCF_000934725.1	100	0.26	99.25	1.58	61.1007	4902375	TRUE	Bacteria;Pseudomonadota;Gammaproteobacteria;Methylococcales;Methylococcaceae;Methyloterricola;Methyloterricola oryzae	Bacteria	Pseudomonadota	Gammaproteobacteria	Methylococcales	Methylococcaceae	Methyloterricola	Methyloterricola oryzae	Scaffold	none	GCA_000934725.1	none	none	representative genome	1495050	1495050	aerobe	aerobic
RS_GCF_900109165.1	99.95	0	99.34	0.99	53.7663	3101161	TRUE	Bacteria;Bacillota;Bacilli;Bacillales_A;Planococcaceae;Bhargavaea;Bhargavaea ginsengi	Bacteria	Bacillota	Bacilli	Bacillales_A	Planococcaceae	Bhargavaea	Bhargavaea ginsengi	Scaffold	none	GCA_900109165.1	none	none	representative genome	426757	426757	aerobe	aerobic
RS_GCF_000455605.1	99.98	0.27	99.29	0.07	31.3836	2993089	TRUE	Bacteria;Bacteroidota;Bacteroidia;Flavobacteriales;Flavobacteriaceae;Flavobacterium;Flavobacterium indicum	Bacteria	Bacteroidota	Bacteroidia	Flavobacteriales	Flavobacteriaceae	Flavobacterium	Flavobacterium indicum	Complete Genome	none	GCA_000455605.1	none	none	representative genome	312277	1094466	aerobe	aerobic
RS_GCF_024171995.1	100	1.32	100	1.16	70.7872	6600894	TRUE	Bacteria;Actinomycetota;Actinomycetes;Actinomycetales;Cellulomonadaceae;Promicromonospora;Promicromonospora umidemergens	Bacteria	Actinomycetota	Actinomycetes	Actinomycetales	Cellulomonadaceae	Promicromonospora	Promicromonospora umidemergens	Scaffold	none	GCA_024171995.1	none	none	representative genome	629679	629679	aerobe	aerobic
RS_GCF_001431415.1	100	0.26	99.6	1.03	64.0453	4122049	TRUE	Bacteria;Pseudomonadota;Gammaproteobacteria;Xanthomonadales;Xanthomonadaceae;Stenotrophomonas;Stenotrophomonas humi	Bacteria	Pseudomonadota	Gammaproteobacteria	Xanthomonadales	Xanthomonadaceae	Stenotrophomonas	Stenotrophomonas humi	Contig	Belgium	GCA_001431415.1	none	soil	representative genome	405444	405444	aerobe	aerobic
RS_GCF_900116415.1	99.92	0.5	100	0	34.7888	4432606	TRUE	Bacteria;Bacteroidota;Bacteroidia;Flavobacteriales;Weeksellaceae;Chryseobacterium;Chryseobacterium formosense	Bacteria	Bacteroidota	Bacteroidia	Flavobacteriales	Weeksellaceae	Chryseobacterium	Chryseobacterium formosense	Contig	none	GCA_900116415.1	none	none	representative genome	236814	236814	aerobe	aerobic
RS_GCF_002920895.1	100	0.02	98.91	0	34.3875	3823090	TRUE	Bacteria;Bacteroidota;Bacteroidia;Flavobacteriales;Flavobacteriaceae;Flavobacterium;Flavobacterium alvei	Bacteria	Bacteroidota	Bacteroidia	Flavobacteriales	Flavobacteriaceae	Flavobacterium	Flavobacterium alvei	Contig	South Korea: Han River; Seoul	GCA_002920895.1	none	freshwater	representative genome	2080416	2080416	obligate aerobe	aerobic
RS_GCF_000190595.1	99.99	0.03	99.67	0	32.1109	3765936	TRUE	Bacteria;Bacteroidota;Bacteroidia;Flavobacteriales;Flavobacteriaceae;Cellulophaga;Cellulophaga lytica	Bacteria	Bacteroidota	Bacteroidia	Flavobacteriales	Flavobacteriaceae	Cellulophaga	Cellulophaga lytica	Complete Genome	Costa Rica	GCA_000190595.1	none	beach mud	representative genome	979	867900	aerobe	aerobic
RS_GCF_000585335.1	99.98	4.93	100	0	55.9534	3488464	TRUE	Bacteria;Synergistota;Synergistia;Synergistales;Synergistaceae;Cloacibacillus;Cloacibacillus evryensis	Bacteria	Synergistota	Synergistia	Synergistales	Synergistaceae	Cloacibacillus	Cloacibacillus evryensis	Scaffold	none	GCA_000585335.1	none	none	representative genome	508460	866499	anaerobe	anaerobic
RS_GCF_000527095.1	99.97	0.25	99.59	0.95	54.6728	4384919	TRUE	Bacteria;Pseudomonadota;Gammaproteobacteria;Methylococcales;Methylomonadaceae;Methylomicrobium;Methylomicrobium lacus	Bacteria	Pseudomonadota	Gammaproteobacteria	Methylococcales	Methylomonadaceae	Methylomicrobium	Methylomicrobium lacus	Contig	none	GCA_000527095.1	none	not provided; submitted under MIGS 2.1	representative genome	136992	1114263	aerobe	aerobic
RS_GCF_001625085.1	100	0	99.56	2.43	66.8807	7571893	TRUE	Bacteria;Actinomycetota;Actinomycetes;Mycobacteriales;Mycobacteriaceae;Nocardia;Nocardia acidivorans	Bacteria	Actinomycetota	Actinomycetes	Mycobacteriales	Mycobacteriaceae	Nocardia	Nocardia acidivorans	Contig	none	GCA_001625085.1	none	none	representative genome	404580	1210062	aerobe	aerobic
RS_GCF_000426665.1	99.86	0.3	99.65	0.05	56.7948	2350599	TRUE	Bacteria;Bacillota;Negativicutes;Selenomonadales;Selenomonadaceae;Centipeda;Centipeda artemidis	Bacteria	Bacillota	Negativicutes	Selenomonadales	Selenomonadaceae	Centipeda	Centipeda artemidis	Scaffold	none	GCA_000426665.1	none	none	representative genome	671224	1123249	anaerobe	anaerobic
RS_GCF_011761605.1	100	1.53	99.48	3.02	69.0135	8596726	TRUE	Bacteria;Actinomycetota;Actinomycetes;Propionibacteriales;Kribbellaceae;Kribbella;Kribbella shirazensis	Bacteria	Actinomycetota	Actinomycetes	Propionibacteriales	Kribbellaceae	Kribbella	Kribbella shirazensis	Contig	none	GCA_011761605.1	none	none	representative genome	1105143	1105143	aerobe	aerobic
RS_GCF_001598375.1	100	0.07	99.42	0.68	65.7213	4836455	TRUE	Bacteria;Pseudomonadota;Alphaproteobacteria;Sphingomonadales;Sphingomonadaceae;Novosphingobium;Novosphingobium capsulatum	Bacteria	Pseudomonadota	Alphaproteobacteria	Sphingomonadales	Sphingomonadaceae	Novosphingobium	Novosphingobium capsulatum	Contig	none	GCA_001598375.1	none	none	representative genome	13688	1219042	aerobe	aerobic
RS_GCF_014640195.1	99.97	0.02	99.49	0.19	34.04	3113709	TRUE	Bacteria;Bacteroidota;Bacteroidia;Flavobacteriales;Flavobacteriaceae;Psychroflexus;Psychroflexus planctonicus	Bacteria	Bacteroidota	Bacteroidia	Flavobacteriales	Flavobacteriaceae	Psychroflexus	Psychroflexus planctonicus	Scaffold	none	GCA_014640195.1	none	none	representative genome	1526575	1526575	aerobe	aerobic
RS_GCF_003259835.1	100	0.03	99.65	0.02	32.4748	2821499	TRUE	Bacteria;Bacteroidota;Bacteroidia;Flavobacteriales;Flavobacteriaceae;Flavobacterium;Flavobacterium aquaticum	Bacteria	Bacteroidota	Bacteroidia	Flavobacteriales	Flavobacteriaceae	Flavobacterium	Flavobacterium aquaticum	Scaffold	none	GCA_003259835.1	none	none	representative genome	1236486	1236486	aerobe	aerobic
RS_GCF_003965815.1	86.22	1.4	80.37	0.23	67.4438	6300928	TRUE	Bacteria;Pseudomonadota;Gammaproteobacteria;Burkholderiales;Burkholderiaceae;Variovorax;Variovorax gossypii	Bacteria	Pseudomonadota	Gammaproteobacteria	Burkholderiales	Burkholderiaceae	Variovorax	Variovorax gossypii	Contig	USA: Alabama	GCA_003965815.1	none	root	representative genome	1679495	1679495	aerobe	aerobic
RS_GCF_002995845.1	99.74	0.14	99.23	1.38	34.971	3754778	TRUE	Bacteria;Bacillota;Clostridia;Clostridiales;Clostridiaceae;Clostridium_B;Clostridium_B luticellarii	Bacteria	Bacillota	Clostridia	Clostridiales	Clostridiaceae	Clostridium_B	Clostridium_B luticellarii	Contig	none	GCA_002995845.1	none	mud cellar	representative genome	1691940	1691940	anaerobe	anaerobic
RS_GCF_004362825.1	99.11	0.21	99.29	0.89	70.4403	8317180	TRUE	Bacteria;Actinomycetota;Actinomycetes;Mycobacteriales;Pseudonocardiaceae;Labedaea;Labedaea rhizosphaerae	Bacteria	Actinomycetota	Actinomycetes	Mycobacteriales	Pseudonocardiaceae	Labedaea	Labedaea rhizosphaerae	Scaffold	none	GCA_004362825.1	none	none	representative genome	598644	598644	aerobe	aerobic
RS_GCF_028532485.1	99.44	0.67	97.44	1.28	74.8721	4576919	TRUE	Bacteria;Actinomycetota;Acidimicrobiia;Acidimicrobiales;Iamiaceae;Iamia;Iamia majanohamensis	Bacteria	Actinomycetota	Acidimicrobiia	Acidimicrobiales	Iamiaceae	Iamia	Iamia majanohamensis	Complete Genome	Germany: Leibniz-Institut DSMZ-Deutsche Sammlung von Mikroorganismen und Zellkulturen GmbH	GCA_028532485.1	none	none	representative genome	467976	467976	aerobe	aerobic
RS_GCF_009193135.1	100	0.06	100	0	73.2028	3440128	TRUE	Bacteria;Actinomycetota;Actinomycetes;Actinomycetales;Actinomycetaceae;Oceanitalea;Oceanitalea satyanarayanai	Bacteria	Actinomycetota	Actinomycetes	Actinomycetales	Actinomycetaceae	Oceanitalea	Oceanitalea satyanarayanai	Contig	India: Maharashtra	GCA_009193135.1	none	soda lake	representative genome	860221	860221	aerobe	aerobic
RS_GCF_002003465.1	98.54	0.21	98.45	0.28	51.7787	3356119	TRUE	Bacteria;Bacillota;Bacilli;Bacillales_K;Sporolactobacillaceae;Caenibacillus;Caenibacillus caldisaponilyticus	Bacteria	Bacillota	Bacilli	Bacillales_K	Sporolactobacillaceae	Caenibacillus	Caenibacillus caldisaponilyticus	Contig	Japan:Ibaraki	GCA_002003465.1	none	none	representative genome	1674942	1674942	aerobe	aerobic
RS_GCF_003752135.1	99.99	0.01	99.59	1.22	33.8619	1858153	TRUE	Bacteria;Campylobacterota;Campylobacteria;Nautiliales;Nautiliaceae;Caminibacter;Caminibacter pacificus	Bacteria	Campylobacterota	Campylobacteria	Nautiliales	Nautiliaceae	Caminibacter	Caminibacter pacificus	Contig	none	GCA_003752135.1	none	none	na	1424653	1424653	anaerobe	anaerobic
RS_GCF_002117125.1	99.98	0.17	98.49	0	40.3849	3393335	TRUE	Bacteria;Bacteroidota;Bacteroidia;Flavobacteriales;Flavobacteriaceae;Nonlabens;Nonlabens spongiae	Bacteria	Bacteroidota	Bacteroidia	Flavobacteriales	Flavobacteriaceae	Nonlabens	Nonlabens spongiae	Chromosome	Bahamas	GCA_002117125.1	none	none	representative genome	331648	331648	aerobe	aerobic
RS_GCF_003002095.1	98.1	0.16	100	1.84	73.8616	6972847	TRUE	Bacteria;Actinomycetota;Actinomycetes;Streptosporangiales;Streptosporangiaceae;Allonocardiopsis;Allonocardiopsis opalescens	Bacteria	Actinomycetota	Actinomycetes	Streptosporangiales	Streptosporangiaceae	Allonocardiopsis	Allonocardiopsis opalescens	Scaffold	none	GCA_003002095.1	none	none	representative genome	1144618	1144618	aerobe	aerobic
RS_GCF_001202035.1	100	0.48	100	0	57.8311	3887441	TRUE	Bacteria;Pseudomonadota;Alphaproteobacteria;Rhodobacterales;Rhodobacteraceae;Pseudorhodobacter;Pseudorhodobacter wandonensis	Bacteria	Pseudomonadota	Alphaproteobacteria	Rhodobacterales	Rhodobacteraceae	Pseudorhodobacter	Pseudorhodobacter wandonensis	Contig	South Korea: Wando; Southern Coast	GCA_001202035.1	none	water	representative genome	1120568	1120568	aerobe	aerobic
RS_GCF_000023885.1	99.89	1.23	100	0	60.2116	3165038	TRUE	Bacteria;Actinomycetota;Coriobacteriia;Coriobacteriales;Eggerthellaceae;Slackia;Slackia heliotrinireducens	Bacteria	Actinomycetota	Coriobacteriia	Coriobacteriales	Eggerthellaceae	Slackia	Slackia heliotrinireducens	Complete Genome	none	GCA_000023885.1	none	none	na	84110	471855	anaerobe	anaerobic
RS_GCF_001983165.1	100	0.23	98.64	1.88	60.39	6508266	TRUE	Bacteria;Pseudomonadota;Gammaproteobacteria;Pseudomonadales;Pseudomonadaceae;Pseudomonas_E;Pseudomonas_E gessardii	Bacteria	Pseudomonadota	Gammaproteobacteria	Pseudomonadales	Pseudomonadaceae	Pseudomonas_E	Pseudomonas_E gessardii	Contig	France	GCA_001983165.1	none	mineral water	na	78544	78544	aerobe	aerobic
RS_GCF_003344925.1	99.93	0.05	99.65	0.53	34.9928	2970356	TRUE	Bacteria;Bacteroidota;Bacteroidia;Flavobacteriales;Flavobacteriaceae;Flavobacterium;Flavobacterium arcticum	Bacteria	Bacteroidota	Bacteroidia	Flavobacteriales	Flavobacteriaceae	Flavobacterium	Flavobacterium arcticum	Complete Genome	Svalbard: King s Fjord; Arctic	GCA_003344925.1	none	seawater	representative genome	1784713	1784713	aerobe	aerobic
RS_GCF_000966195.1	99.57	1.35	98.68	2.65	42.7302	4689432	TRUE	Bacteria;Bacillota;Bacilli;Bacillales_B;Domibacillaceae;Domibacillus;Domibacillus robiginosus	Bacteria	Bacillota	Bacilli	Bacillales_B	Domibacillaceae	Domibacillus	Domibacillus robiginosus	Contig	Germany	GCA_000966195.1	none	pharmaseutical clean room of a vaccine-producing company	representative genome	1071054	1071054	aerobe	aerobic
RS_GCF_005893125.1	100	8.03	99.47	3.81	69.561	14334648	TRUE	Bacteria;Actinomycetota;Actinomycetes;Streptosporangiales;Streptosporangiaceae;Nonomuraea;Nonomuraea basaltis	Bacteria	Actinomycetota	Actinomycetes	Streptosporangiales	Streptosporangiaceae	Nonomuraea	Nonomuraea basaltis	Contig	Turkey: Samsun	GCA_005893125.1	none	soil	representative genome	2495887	2495887	aerobe	aerobic
RS_GCF_003703395.1	99.99	0.7	98.97	0.59	67.761	3374414	TRUE	Bacteria;Pseudomonadota;Gammaproteobacteria;Xanthomonadales;Xanthomonadaceae;Pseudoxanthomonas_A;Pseudoxanthomonas_A spadix	Bacteria	Pseudomonadota	Gammaproteobacteria	Xanthomonadales	Xanthomonadaceae	Pseudoxanthomonas_A	Pseudoxanthomonas_A spadix	Contig	Taiwan: Chyai County	GCA_003703395.1	none	oil-contaminated soil	na	415229	415229	aerobe	aerobic
RS_GCF_009711465.1	100	1.34	99.57	2.86	50.3484	4841513	TRUE	Bacteria;Pseudomonadota;Gammaproteobacteria;Pseudomonadales;Endozoicomonadaceae;Sansalvadorimonas;Sansalvadorimonas verongulae	Bacteria	Pseudomonadota	Gammaproteobacteria	Pseudomonadales	Endozoicomonadaceae	Sansalvadorimonas	Sansalvadorimonas verongulae	Scaffold	Bahamas: San Salvador	GCA_009711465.1	none	Verongula gigantea	representative genome	2172824	2172824	obligate aerobe	aerobic
RS_GCF_016907015.1	99.9	0.03	99.97	0	58.4799	3356276	TRUE	Bacteria;Pseudomonadota;Gammaproteobacteria;Enterobacterales;Aeromonadaceae;Oceanimonas;Oceanimonas litoralis	Bacteria	Pseudomonadota	Gammaproteobacteria	Enterobacterales	Aeromonadaceae	Oceanimonas	Oceanimonas litoralis	Scaffold	Russia: Sea of Japan	GCA_016907015.1	none	none	representative genome	225144	225144	obligate aerobe	aerobic
RS_GCF_900113125.1	99.99	0.4	99.33	1.33	41.6266	4092525	TRUE	Bacteria;Bacillota;Bacilli;Bacillales_D;Halobacillaceae;Halobacillus;Halobacillus alkaliphilus	Bacteria	Bacillota	Bacilli	Bacillales_D	Halobacillaceae	Halobacillus	Halobacillus alkaliphilus	Scaffold	none	GCA_900113125.1	none	none	representative genome	396056	396056	aerobe	aerobic
RS_GCF_002896855.1	100	2.3	97.99	3.71	41.5438	4731216	TRUE	Bacteria;Bacillota;Clostridia;Acetivibrionales;DSM-5807;Pseudoclostridium;Pseudoclostridium thermosuccinogenes	Bacteria	Bacillota	Clostridia	Acetivibrionales	DSM-5807	Pseudoclostridium	Pseudoclostridium thermosuccinogenes	Complete Genome	Netherlands	GCA_002896855.1	none	beet pulp; sugar refinery	representative genome	84032	84032	anaerobe	anaerobic
RS_GCF_022809095.1	99.99	0	96.99	0.26	38.6556	3314096	TRUE	Bacteria;Bacillota;Bacilli;Bacillales;Aeribacillaceae;Bacillus_BZ;Bacillus_BZ kexueae	Bacteria	Bacillota	Bacilli	Bacillales	Aeribacillaceae	Bacillus_BZ	Bacillus_BZ kexueae	Contig	China	GCA_022809095.1	none	hydrothermal sediments	representative genome	2078952	2078952	aerobe	aerobic
RS_GCF_016446285.1	99.99	0.74	100	0.6	52.3645	3102012	TRUE	Bacteria;Desulfobacterota;Desulfobulbia;Desulfobulbales;Desulfobulbaceae;Desulfobulbus;Desulfobulbus oligotrophicus	Bacteria	Desulfobacterota	Desulfobulbia	Desulfobulbales	Desulfobulbaceae	Desulfobulbus	Desulfobulbus oligotrophicus	Complete Genome	Morocco: Marrakech	GCA_016446285.1	none	municipal mesophilic anaerobic sewage sludge digester	representative genome	1909699	1909699	obligate anaerobe	anaerobic
RS_GCF_004014805.1	100	0.1	100	1.68	67.6232	5469939	TRUE	Bacteria;Actinomycetota;Actinomycetes;Mycobacteriales;Mycobacteriaceae;Mycobacterium;Mycobacterium elephantis	Bacteria	Actinomycetota	Actinomycetes	Mycobacteriales	Mycobacteriaceae	Mycobacterium	Mycobacterium elephantis	Contig	none	GCA_004014805.1	none	none	na	81858	1335622	obligate aerobe	aerobic
RS_GCF_000315365.1	99.94	0.02	99.37	0.32	49.4759	2695031	TRUE	Bacteria;Bacillota;Desulfotomaculia;Desulfotomaculales;Desulfotomaculaceae;Desulfotomaculum;Desulfotomaculum hydrothermale	Bacteria	Bacillota	Desulfotomaculia	Desulfotomaculales	Desulfotomaculaceae	Desulfotomaculum	Desulfotomaculum hydrothermale	Scaffold	none	GCA_000315365.1	none	none	representative genome	412895	1121428	anaerobe	anaerobic
RS_GCF_900108405.1	99.74	0.04	98.28	0.76	67.3128	3191900	TRUE	Bacteria;Pseudomonadota;Alphaproteobacteria;Rhodobacterales;Rhodobacteraceae;Paracoccus;Paracoccus alkenifer	Bacteria	Pseudomonadota	Alphaproteobacteria	Rhodobacterales	Rhodobacteraceae	Paracoccus	Paracoccus alkenifer	Contig	none	GCA_900108405.1	none	none	representative genome	65735	65735	obligate aerobe	aerobic
RS_GCF_900176595.1	99.98	0.76	100	0.19	39.3885	5987195	TRUE	Bacteria;Bacteroidota;Bacteroidia;Cytophagales;Cyclobacteriaceae;Aquiflexum;Aquiflexum balticum	Bacteria	Bacteroidota	Bacteroidia	Cytophagales	Cyclobacteriaceae	Aquiflexum	Aquiflexum balticum	Chromosome	none	GCA_900176595.1	none	none	representative genome	280473	758820	aerobe	aerobic
RS_GCF_001436695.1	99.97	0	99.03	0	33.9492	1873389	TRUE	Bacteria;Bacillota;Bacilli;Lactobacillales;Lactobacillaceae;Lactobacillus;Lactobacillus taiwanensis	Bacteria	Bacillota	Bacilli	Lactobacillales	Lactobacillaceae	Lactobacillus	Lactobacillus taiwanensis	Scaffold	China	GCA_001436695.1	none	silage cattle feed	na	508451	1423809	anaerobe	anaerobic
RS_GCF_002886185.1	99.95	1.91	99.34	1.1	37.3638	5511086	TRUE	Bacteria;Bacillota;Bacilli;Bacillales_H;Salisediminibacteriaceae;Salipaludibacillus;Salipaludibacillus neizhouensis	Bacteria	Bacillota	Bacilli	Bacillales_H	Salisediminibacteriaceae	Salipaludibacillus	Salipaludibacillus neizhouensis	Scaffold	China	GCA_002886185.1	none	a sea anemone collected from Neizhou Bay in the South China Sea	representative genome	885475	885475	aerobe	aerobic
RS_GCF_000738675.1	100	0.15	99.81	0	59.5361	5224920	TRUE	Bacteria;Pseudomonadota;Gammaproteobacteria;Enterobacterales;Enterobacteriaceae;Serratia;Serratia nematodiphila	Bacteria	Pseudomonadota	Gammaproteobacteria	Enterobacterales	Enterobacteriaceae	Serratia	Serratia nematodiphila	Contig	China	GCA_000738675.1	none	intestine	na	458197	1449981	aerobe	aerobic
RS_GCF_025264645.1	99.97	0.21	98.28	0.86	56.4835	5662239	TRUE	Bacteria;Acidobacteriota;Terriglobia;Terriglobales;Acidobacteriaceae;Edaphobacter;Edaphobacter lichenicola	Bacteria	Acidobacteriota	Terriglobia	Terriglobales	Acidobacteriaceae	Edaphobacter	Edaphobacter lichenicola	Complete Genome	none	GCA_025264645.1	none	forested tundra	representative genome	2051959	2051959	obligate aerobe	aerobic
RS_GCF_000300995.1	100	0.06	100	0.37	60.7233	3664876	TRUE	Bacteria;Pseudomonadota;Gammaproteobacteria;Pseudomonadales;Alcanivoracaceae;Alcanivorax;Alcanivorax hongdengensis	Bacteria	Pseudomonadota	Gammaproteobacteria	Pseudomonadales	Alcanivoracaceae	Alcanivorax	Alcanivorax hongdengensis	Contig	none	GCA_000300995.1	none	seawater from the Strait of Malacca	representative genome	519051	1177179	aerobe	aerobic
RS_GCF_003986955.1	99.94	0.04	98.95	1.18	52.0856	2854851	TRUE	Bacteria;Pseudomonadota;Gammaproteobacteria;Enterobacterales;Alteromonadaceae;Aliidiomarina;Aliidiomarina sedimenti	Bacteria	Pseudomonadota	Gammaproteobacteria	Enterobacterales	Alteromonadaceae	Aliidiomarina	Aliidiomarina sedimenti	Contig	Iran: Gomishan wetland	GCA_003986955.1	none	Wetland	representative genome	1933879	1933879	aerobe	aerobic
RS_GCF_000382225.1	100	0.31	99.4	0.3	62.0897	4253037	TRUE	Bacteria;Bacteroidota;Bacteroidia;Cytophagales;Hymenobacteraceae;Hymenobacter;Hymenobacter aerophilus	Bacteria	Bacteroidota	Bacteroidia	Cytophagales	Hymenobacteraceae	Hymenobacter	Hymenobacter aerophilus	Scaffold	Italy	GCA_000382225.1	none	none	representative genome	119644	1121953	aerobe	aerobic
RS_GCF_003253545.1	97.57	0.14	99.24	0.19	33.1416	3088900	TRUE	Bacteria;Bacteroidota;Bacteroidia;Flavobacteriales;Flavobacteriaceae;Mesonia;Mesonia algae	Bacteria	Bacteroidota	Bacteroidia	Flavobacteriales	Flavobacteriaceae	Mesonia	Mesonia algae	Scaffold	none	GCA_003253545.1	none	none	representative genome	213248	213248	aerobe	aerobic
RS_GCF_003966895.1	98.95	1.81	99.37	2.26	46.5978	4781198	TRUE	Bacteria;Bacillota;Negativicutes;Sporomusales;Sporomusaceae;Methylomusa;Methylomusa anaerophila	Bacteria	Bacillota	Negativicutes	Sporomusales	Sporomusaceae	Methylomusa	Methylomusa anaerophila	Complete Genome	Japan:Gifu	GCA_003966895.1	none	sludge	representative genome	1930071	1930071	anaerobe	anaerobic
RS_GCF_014855495.1	99.97	0.1	99.32	0	39.7293	4463747	TRUE	Bacteria;Bacteroidota;Bacteroidia;Flavobacteriales;Flavobacteriaceae;Euzebyella;Euzebyella saccharophila	Bacteria	Bacteroidota	Bacteroidia	Flavobacteriales	Flavobacteriaceae	Euzebyella	Euzebyella saccharophila	Contig	none	GCA_014855495.1	none	none	representative genome	679664	679664	aerobe	aerobic
RS_GCF_003261635.1	99.96	1.84	100	2.09	67.8224	8028932	TRUE	Bacteria;Actinomycetota;Actinomycetes;Propionibacteriales;Kribbellaceae;Kribbella;Kribbella monticola	Bacteria	Actinomycetota	Actinomycetes	Propionibacteriales	Kribbellaceae	Kribbella	Kribbella monticola	Contig	China: Harbin	GCA_003261635.1	none	soil	representative genome	2185285	2185285	aerobe	aerobic
RS_GCF_004152845.1	99.99	0.59	100	1.65	64.8927	4595643	TRUE	Bacteria;Pseudomonadota;Alphaproteobacteria;Sphingomonadales;Sphingomonadaceae;Sphingobium;Sphingobium fuliginis	Bacteria	Pseudomonadota	Alphaproteobacteria	Sphingomonadales	Sphingomonadaceae	Sphingobium	Sphingobium fuliginis	Contig	India: Panki; Kanpur	GCA_004152845.1	none	fly ash dumping site of thermal power plant	na	336203	336203	obligate aerobe	aerobic
RS_GCF_000953135.1	100	0.25	99.43	1.91	38.3226	4434890	TRUE	Bacteria;Pseudomonadota;Gammaproteobacteria;Legionellales;Legionellaceae;Legionella;Legionella fallonii	Bacteria	Pseudomonadota	Gammaproteobacteria	Legionellales	Legionellaceae	Legionella	Legionella fallonii	Complete Genome	none	GCA_000953135.1	none	none	representative genome	96230	1212491	aerobe	aerobic
RS_GCF_021532375.1	99.52	1.81	99.73	1.33	48.2994	5647115	TRUE	Bacteria;Bacillota;Bacilli;Paenibacillales;Paenibacillaceae;Pristimantibacillus;Pristimantibacillus alkaliterrae	Bacteria	Bacillota	Bacilli	Paenibacillales	Paenibacillaceae	Pristimantibacillus	Pristimantibacillus alkaliterrae	Contig	South Korea	GCA_021532375.1	none	alkaline soil	representative genome	320909	320909	aerobe	aerobic
RS_GCF_004342585.1	100	1.92	99.61	1.21	57.8244	4215120	TRUE	Bacteria;Pseudomonadota;Gammaproteobacteria;Burkholderiales;Burkholderiaceae;Paucimonas;Paucimonas lemoignei	Bacteria	Pseudomonadota	Gammaproteobacteria	Burkholderiales	Burkholderiaceae	Paucimonas	Paucimonas lemoignei	Scaffold	USA	GCA_004342585.1	none	none	representative genome	29443	29443	aerobe	aerobic
RS_GCF_000413935.1	100	0.19	100	0.27	41.2572	3897684	TRUE	Bacteria;Pseudomonadota;Gammaproteobacteria;Pseudomonadales;Moraxellaceae;Acinetobacter;Acinetobacter colistiniresistens	Bacteria	Pseudomonadota	Gammaproteobacteria	Pseudomonadales	Moraxellaceae	Acinetobacter	Acinetobacter colistiniresistens	Scaffold	Belgium	GCA_000413935.1	none	Catheter	representative genome	280145	280145	aerobe	aerobic
RS_GCF_000698595.1	100	0.94	99.19	1.33	64.4065	8637375	TRUE	Bacteria;Pseudomonadota;Gammaproteobacteria;Burkholderiales;Burkholderiaceae;Caballeronia;Caballeronia glathei	Bacteria	Pseudomonadota	Gammaproteobacteria	Burkholderiales	Burkholderiaceae	Caballeronia	Caballeronia glathei	Contig	Germany	GCA_000698595.1	none	acid lateritic relicts	na	60547	60547	aerobe	aerobic
RS_GCF_003121625.1	99.83	2.25	97.93	1.22	70.8529	4558292	TRUE	Bacteria;Actinomycetota;Actinomycetes;Actinomycetales;Dermatophilaceae;Ornithinicoccus;Ornithinicoccus cavernae	Bacteria	Actinomycetota	Actinomycetes	Actinomycetales	Dermatophilaceae	Ornithinicoccus	Ornithinicoccus cavernae	Contig	China: Luoyang	GCA_003121625.1	none	cave	representative genome	2666047	2666047	aerobe	aerobic
RS_GCF_013778505.1	100	0.05	99.93	0.68	59.4832	6393295	TRUE	Bacteria;Pseudomonadota;Gammaproteobacteria;Pseudomonadales;Pseudomonadaceae;Pseudomonas_E;Pseudomonas_E sivasensis	Bacteria	Pseudomonadota	Gammaproteobacteria	Pseudomonadales	Pseudomonadaceae	Pseudomonas_E	Pseudomonas_E sivasensis	Scaffold	Turkey: Central Anatolia; Kayseri	GCA_013778505.1	none	fish farm	na	1880678	1880678	aerobe	aerobic
RS_GCF_013328205.1	100	0.06	99.16	0.76	67.116	3558103	TRUE	Bacteria;Pseudomonadota;Alphaproteobacteria;Sphingomonadales;Sphingomonadaceae;Sphingomonas;Sphingomonas hominis	Bacteria	Pseudomonadota	Alphaproteobacteria	Sphingomonadales	Sphingomonadaceae	Sphingomonas	Sphingomonas hominis	Scaffold	China: Nanjing	GCA_013328205.1	none	hair of a 22-year-old girl	representative genome	2741495	2741495	aerobe	aerobic
RS_GCF_900187185.1	99.97	0.1	100	1.72	40.3951	2764880	TRUE	Bacteria;Bacteroidota;Bacteroidia;Flavobacteriales;Weeksellaceae;Planobacterium;Planobacterium taklimakanense	Bacteria	Bacteroidota	Bacteroidia	Flavobacteriales	Weeksellaceae	Planobacterium	Planobacterium taklimakanense	Complete Genome	China	GCA_900187185.1	none	Soil	representative genome	536441	536441	aerobe	aerobic
RS_GCF_008329945.1	96.85	1.34	99.2	1.6	32.5916	3700583	TRUE	Bacteria;Spirochaetota;Spirochaetia;Spirochaetales_E;DSM-19205;Thiospirochaeta;Thiospirochaeta perfilievii	Bacteria	Spirochaetota	Spirochaetia	Spirochaetales_E	DSM-19205	Thiospirochaeta	Thiospirochaeta perfilievii	Complete Genome	Russia:Novgorod Region; Staraya Russa resort	GCA_008329945.1	none	Thiodendron bacterial sulfur mat from mineral sulfide spring	representative genome	252967	252967	anaerobe	anaerobic
RS_GCF_004339575.1	99.4	0.02	99.16	1.9	44.9414	1621410	TRUE	Bacteria;Aquificota;Aquificia;Desulfurobacteriales;Desulfurobacteriaceae;Phorcysia;Phorcysia thermohydrogeniphila	Bacteria	Aquificota	Aquificia	Desulfurobacteriales	Desulfurobacteriaceae	Phorcysia	Phorcysia thermohydrogeniphila	Scaffold	none	GCA_004339575.1	none	none	representative genome	936138	936138	anaerobe	anaerobic
RS_GCF_004362525.1	100	0.13	99.77	1.17	66.4227	6368575	TRUE	Bacteria;Pseudomonadota;Gammaproteobacteria;Burkholderiales;Burkholderiaceae;Paucibacter;Paucibacter toxinivorans	Bacteria	Pseudomonadota	Gammaproteobacteria	Burkholderiales	Burkholderiaceae	Paucibacter	Paucibacter toxinivorans	Scaffold	Finland: Helsinki	GCA_004362525.1	none	none	representative genome	270368	270368	aerobe	aerobic
RS_GCF_022179345.1	99.99	0.01	98.71	0.31	71.0357	4459488	TRUE	Bacteria;Pseudomonadota;Alphaproteobacteria;Rhizobiales;Beijerinckiaceae;Methylobacterium;Methylobacterium jeotgali	Bacteria	Pseudomonadota	Alphaproteobacteria	Rhizobiales	Beijerinckiaceae	Methylobacterium	Methylobacterium jeotgali	Contig	none	GCA_022179345.1	none	none	representative genome	381630	381630	aerobe	aerobic
RS_GCF_900107535.1	99.97	0.62	99.84	1.91	43.0344	5188723	TRUE	Bacteria;Bacteroidota;Bacteroidia;Sphingobacteriales;Sphingobacteriaceae;Pedobacter;Pedobacter hartonius	Bacteria	Bacteroidota	Bacteroidia	Sphingobacteriales	Sphingobacteriaceae	Pedobacter	Pedobacter hartonius	Scaffold	none	GCA_900107535.1	none	none	representative genome	425514	425514	aerobe	aerobic
RS_GCF_014137855.1	98.64	1.48	97.32	1.55	72.7804	4302690	TRUE	Bacteria;Actinomycetota;Actinomycetes;Propionibacteriales;Propionibacteriaceae;Microlunatus_A;Microlunatus_A kandeliicorticis	Bacteria	Actinomycetota	Actinomycetes	Propionibacteriales	Propionibacteriaceae	Microlunatus_A	Microlunatus_A kandeliicorticis	Contig	none	GCA_014137855.1	none	none	representative genome	1759536	1759536	aerobe	aerobic
RS_GCF_000817955.1	97.02	0.37	99.84	0	62.2727	3618700	TRUE	Bacteria;Desulfobacterota;Desulfuromonadia;Geobacterales;Geobacteraceae;Geobacter;Geobacter pickeringii	Bacteria	Desulfobacterota	Desulfuromonadia	Geobacterales	Geobacteraceae	Geobacter	Geobacter pickeringii	Complete Genome	USA: Tabernacle Church; Georgia	GCA_000817955.1	none	kaolin clays	representative genome	345632	345632	anaerobe	anaerobic
RS_GCF_900215625.1	99.98	0.01	99.34	1.55	42.6325	3389510	TRUE	Bacteria;Bacillota;Bacilli;Bacillales_D;Amphibacillaceae;Terribacillus;Terribacillus aidingensis	Bacteria	Bacillota	Bacilli	Bacillales_D	Amphibacillaceae	Terribacillus	Terribacillus aidingensis	Scaffold	none	GCA_900215625.1	none	none	representative genome	586416	586416	aerobe	aerobic
RS_GCF_013409575.1	99.95	2.05	98.46	1.35	41.8772	3935985	TRUE	Bacteria;Bacteroidota;Bacteroidia;Bacteroidales;Tannerellaceae;Macellibacteroides;Macellibacteroides fermentans	Bacteria	Bacteroidota	Bacteroidia	Bacteroidales	Tannerellaceae	Macellibacteroides	Macellibacteroides fermentans	Contig	none	GCA_013409575.1	none	none	representative genome	879969	879969	anaerobe	anaerobic
RS_GCF_022788655.1	100	4.75	99.68	0	59.1736	4498570	TRUE	Bacteria;Pseudomonadota;Alphaproteobacteria;Rhodobacterales;Rhodobacteraceae;Sulfitobacter;Sulfitobacter indolifex	Bacteria	Pseudomonadota	Alphaproteobacteria	Rhodobacterales	Rhodobacteraceae	Sulfitobacter	Sulfitobacter indolifex	Complete Genome	Germany: North Sea around Helgoland	GCA_022788655.1	none	Seawater from the North Sea by Helgoland	representative genome	225422	225422	aerobe	aerobic
RS_GCF_003986975.1	99.68	0.14	99.04	0.51	51.6243	3099062	TRUE	Bacteria;Pseudomonadota;Gammaproteobacteria;Enterobacterales;Alteromonadaceae;Aliidiomarina;Aliidiomarina soli	Bacteria	Pseudomonadota	Gammaproteobacteria	Enterobacterales	Alteromonadaceae	Aliidiomarina	Aliidiomarina soli	Contig	China: Ordos	GCA_003986975.1	none	soil	representative genome	1928574	1928574	aerobe	aerobic
RS_GCF_900107935.1	100	0.03	99.84	3.6	46.5708	5123217	TRUE	Bacteria;Pseudomonadota;Gammaproteobacteria;Enterobacterales;Vibrionaceae;Vibrio;Vibrio hangzhouensis	Bacteria	Pseudomonadota	Gammaproteobacteria	Enterobacterales	Vibrionaceae	Vibrio	Vibrio hangzhouensis	Contig	none	GCA_900107935.1	none	none	representative genome	462991	462991	aerobe	aerobic
RS_GCF_900094545.1	99.97	0.08	99.66	0.89	59.7003	6808054	TRUE	Bacteria;Pseudomonadota;Alphaproteobacteria;Rhizobiales;Rhizobiaceae;Rhizobium;Rhizobium miluonense	Bacteria	Pseudomonadota	Alphaproteobacteria	Rhizobiales	Rhizobiaceae	Rhizobium	Rhizobium miluonense	Scaffold	none	GCA_900094545.1	none	none	representative genome	411945	411945	aerobe	aerobic
RS_GCF_004004555.2	100	0	99.69	0.48	71.8639	6327435	TRUE	Bacteria;Pseudomonadota;Alphaproteobacteria;Rhizobiales;Beijerinckiaceae;Methylobacterium;Methylobacterium oryzihabitans	Bacteria	Pseudomonadota	Alphaproteobacteria	Rhizobiales	Beijerinckiaceae	Methylobacterium	Methylobacterium oryzihabitans	Contig	Taiwan	GCA_004004555.2	none	water	representative genome	2499852	2499852	aerobe	aerobic
RS_GCF_002866065.1	100	1.04	96.21	0.46	58.9773	2841088	TRUE	Bacteria;Pseudomonadota;Gammaproteobacteria;Pseudomonadales;Pseudomonadaceae;Thiopseudomonas;Thiopseudomonas denitrificans	Bacteria	Pseudomonadota	Gammaproteobacteria	Pseudomonadales	Pseudomonadaceae	Thiopseudomonas	Thiopseudomonas denitrificans	Scaffold	China	GCA_002866065.1	none	active sludge	na	1501432	1501432	aerobe	aerobic
RS_GCF_000380505.1	100	1.72	100	0	65.8956	4766107	TRUE	Bacteria;Pseudomonadota;Alphaproteobacteria;Rhizobiales;Kaistiaceae;Kaistia;Kaistia granuli	Bacteria	Pseudomonadota	Alphaproteobacteria	Rhizobiales	Kaistiaceae	Kaistia	Kaistia granuli	Contig	South Korea	GCA_000380505.1	none	none	representative genome	363259	1122132	aerobe	aerobic
RS_GCF_003854965.1	100	0.08	99.8	2.45	51.8893	5205297	TRUE	Bacteria;Bacillota;Bacilli;Paenibacillales;Paenibacillaceae;Paenibacillus;Paenibacillus rhizophilus	Bacteria	Bacillota	Bacilli	Paenibacillales	Paenibacillaceae	Paenibacillus	Paenibacillus rhizophilus	Contig	China: Inner Mongolia	GCA_003854965.1	none	rhizosphere soil of wheat	representative genome	1850366	1850366	aerobe	aerobic
RS_GCF_014635325.1	100	0.55	99.68	0.63	66.6308	6396426	TRUE	Bacteria;Pseudomonadota;Alphaproteobacteria;Rhizobiales;Xanthobacteraceae;Azorhizobium;Azorhizobium oxalatiphilum	Bacteria	Pseudomonadota	Alphaproteobacteria	Rhizobiales	Xanthobacteraceae	Azorhizobium	Azorhizobium oxalatiphilum	Scaffold	none	GCA_014635325.1	none	none	representative genome	980631	980631	aerobe	aerobic
RS_GCF_000378765.1	100	0.09	99.62	0	36.5493	3001811	TRUE	Bacteria;Bacteroidota;Bacteroidia;Flavobacteriales;Flavobacteriaceae;Psychroflexus;Psychroflexus tropicus	Bacteria	Bacteroidota	Bacteroidia	Flavobacteriales	Flavobacteriaceae	Psychroflexus	Psychroflexus tropicus	Scaffold	USA	GCA_000378765.1	none	none	representative genome	197345	1123035	aerobe	aerobic
RS_GCF_003702705.1	99.99	0.27	99.45	0.18	72.3231	3835003	TRUE	Bacteria;Actinomycetota;Actinomycetes;Actinomycetales;Dermatophilaceae;Ornithinimicrobium;Ornithinimicrobium cerasi	Bacteria	Actinomycetota	Actinomycetes	Actinomycetales	Dermatophilaceae	Ornithinimicrobium	Ornithinimicrobium cerasi	Contig	China: Beijing	GCA_003702705.1	none	fruit	na	2248773	2248773	aerobe	aerobic
RS_GCF_000482505.1	99.98	0.32	100	2.27	30.2777	2853356	TRUE	Bacteria;Fusobacteriota;Fusobacteriia;Fusobacteriales;Leptotrichiaceae;Leptotrichia;Leptotrichia trevisanii	Bacteria	Fusobacteriota	Fusobacteriia	Fusobacteriales	Leptotrichiaceae	Leptotrichia	Leptotrichia trevisanii	Scaffold	Australia	GCA_000482505.1	none	none	na	109328	1122173	anaerobe	anaerobic
[truncated: 4,484 more rows]
