# Supplementary material for: Predicting oxygen levels in microbial habitats using a metagenome-based approach
Source: mSystems. 2026 Jun 16;11(7):e00545-26. doi: 10.1128/msystems.00545-26 (PMC13386939; doi:10.1128/msystems.00545-26)
Supplement: Table S6 — Sample metadata for the 331 Australian surface soil samples, downloaded from Bioplatforms Australia. [file msystems.00545-26-s0007.xlsx]

## Sheet: metadata_331
Table S6. Sample metadata for the 331 Australian surface soil samples, downloaded from Bioplatforms Australia.
Sample	sampleID	am_environment	ammonium_nitrogen_wt	ammonium_nitrogen_wt_meth	biotic_relationship	boron_hot_cacl2	boron_hot_cacl2_meth	clay	clay_meth	coarse_sand	coarse_sand_meth	collection_date	collection_permit	color	color_meth	conductivity	conductivity_meth	crop_rotation_1yr_since_present	crop_rotation_2yrs_since_present	crop_rotation_3yrs_since_present	crop_rotation_4yrs_since_present	crop_rotation_5yrs_since_present	database_schema_definitions_url	density	density_meth	depth	depth_lower	depth_upper	dtpa_copper	dtpa_copper_meth	dtpa_iron	dtpa_iron_meth	dtpa_manganese	dtpa_manganese_meth	dtpa_zinc	dtpa_zinc_meth	elev	env_broad_scale	env_local_scale	env_medium	exc_aluminium	exc_aluminium_meth	exc_calcium	exc_calcium_meth	exc_magnesium	exc_magnesium_meth	exc_potassium	exc_potassium_meth	exc_sodium
X10714	10714	Soil	2	meth_2.1	Free-living	0.33	meth_2.1	8.82	meth_2.1	75.41	meth_2.1	2013-03-29T00:00:00		BROR		0.103	meth_2.1						https://github.com/AusMicrobiome/contextualdb_doc/raw/4.2.0/db_schema_definitions/db_schema_definitions.xlsx	NA		0	0.1	0	0.86	meth_2.1	5	meth_2.1	2.67	meth_2.1	0.46	meth_2.1	21	1 Conservation and Natural Environments	1.1.4 Natural feature protection	Soil [ENVO_00001998]	0.041	meth_2.1	7.71	meth_2.1	1.1	meth_2.1	0.48	meth_2.1	0.07
X10716	10716	Soil	3	meth_2.1	Free-living	1.66	meth_2.1	42.24	meth_2.1	4.79	meth_2.1	2013-03-29T00:00:00		LTGR		0.549	meth_2.1						https://github.com/AusMicrobiome/contextualdb_doc/raw/4.2.0/db_schema_definitions/db_schema_definitions.xlsx	NA		0	0.1	0	3.19	meth_2.1	162.44	meth_2.1	23.6	meth_2.1	0.94	meth_2.1	16	1 Conservation and Natural Environments	1.1.4 Natural feature protection	Soil [ENVO_00001998]	0.049	meth_2.1	20.24	meth_2.1	6.72	meth_2.1	1.38	meth_2.1	3.8
X10718	10718	Soil	5	meth_2.1	Free-living	0.79	meth_2.1	65.29	meth_2.1	0.72	meth_2.1	2013-03-29T00:00:00		GRWH		0.534	meth_2.1						https://github.com/AusMicrobiome/contextualdb_doc/raw/4.2.0/db_schema_definitions/db_schema_definitions.xlsx	NA		0	0.1	0	3.28	meth_2.1	105.19	meth_2.1	32.34	meth_2.1	0.43	meth_2.1	19	1 Conservation and Natural Environments	1.1.4 Natural feature protection	Soil [ENVO_00001998]	0.102	meth_2.1	8.86	meth_2.1	9.51	meth_2.1	0.76	meth_2.1	6.17
X10720	10720	Soil	1e-10	meth_2.1	Free-living	0.72	meth_2.1	11.86	meth_2.1	61.63	meth_2.1	2013-03-29T00:00:00		OR		0.161	meth_2.1						https://github.com/AusMicrobiome/contextualdb_doc/raw/4.2.0/db_schema_definitions/db_schema_definitions.xlsx	NA		0	0.1	0	1.12	meth_2.1	7.52	meth_2.1	4.08	meth_2.1	0.2	meth_2.1	62	1 Conservation and Natural Environments	1.1.4 Natural feature protection	Soil [ENVO_00001998]	0.06	meth_2.1	8.01	meth_2.1	1.46	meth_2.1	0.65	meth_2.1	0.77
X12426	12426	Soil	9	meth_2.1	Free-living	1.76	meth_2.1	16.29	meth_2.1	59.99	meth_2.1	2013-07-16T00:00:00		DKGR		0.361	meth_2.1						https://github.com/AusMicrobiome/contextualdb_doc/raw/4.2.0/db_schema_definitions/db_schema_definitions.xlsx	NA		0	0.1	0	0.31	meth_2.1	181.26	meth_2.1	14.1	meth_2.1	1.4	meth_2.1	60	1 Conservation and Natural Environments	1.1.3 National park	Soil [ENVO_00001998]	0.114	meth_2.1	8.06	meth_2.1	6.03	meth_2.1	0.62	meth_2.1	2.61
X12428	12428	Soil	17	meth_2.1	Free-living	1.66	meth_2.1	16.15	meth_2.1	61.45	meth_2.1	2013-07-16T00:00:00		DKGR		0.286	meth_2.1						https://github.com/AusMicrobiome/contextualdb_doc/raw/4.2.0/db_schema_definitions/db_schema_definitions.xlsx	NA		0	0.1	0	0.46	meth_2.1	82.9	meth_2.1	21.75	meth_2.1	1.06	meth_2.1	45	1 Conservation and Natural Environments	1.1.3 National park	Soil [ENVO_00001998]	0.042	meth_2.1	15.36	meth_2.1	5.12	meth_2.1	0.71	meth_2.1	1.16
X12432	12432	Soil	2	meth_2.1	Free-living	0.19	meth_2.1	3.93	meth_2.1	89.48	meth_2.1	2013-07-16T00:00:00		GRWH		0.034	meth_2.1						https://github.com/AusMicrobiome/contextualdb_doc/raw/4.2.0/db_schema_definitions/db_schema_definitions.xlsx	NA		0	0.1	0	0.39	meth_2.1	12.54	meth_2.1	2.21	meth_2.1	0.71	meth_2.1	20	1 Conservation and Natural Environments	1.1.3 National park	Soil [ENVO_00001998]	0.026	meth_2.1	1.3	meth_2.1	0.49	meth_2.1	0.08	meth_2.1	0.12
X12446	12446	Soil	39	meth_2.1	Free-living	1.81	meth_2.1	52.02	meth_2.1	15.8	meth_2.1	2013-07-18T00:00:00		BR		0.219	meth_2.1						https://github.com/AusMicrobiome/contextualdb_doc/raw/4.2.0/db_schema_definitions/db_schema_definitions.xlsx	NA		0	0.1	0	32.71	meth_2.1	176.66	meth_2.1	393.12	meth_2.1	30.04	meth_2.1	1035	1 Conservation and Natural Environments	1.1.3 National park	Soil [ENVO_00001998]	0.628	meth_2.1	22.88	meth_2.1	7.91	meth_2.1	1.49	meth_2.1	0.96
X12447	12447	Soil	10	meth_2.1	Free-living	0.7	meth_2.1	13.45	meth_2.1	54.82	meth_2.1	2013-07-18T00:00:00		LTBR		0.051	meth_2.1						https://github.com/AusMicrobiome/contextualdb_doc/raw/4.2.0/db_schema_definitions/db_schema_definitions.xlsx	NA		0	0.1	0	0.97	meth_2.1	376.22	meth_2.1	14.69	meth_2.1	6.21	meth_2.1	692	1 Conservation and Natural Environments	1.1.3 National park	Soil [ENVO_00001998]	4.127	meth_2.1	0.64	meth_2.1	0.6	meth_2.1	0.23	meth_2.1	0.1
X12459	12459	Soil	11	meth_2.1	Free-living	0.52	meth_2.1	11.96	meth_2.1	52.99	meth_2.1	2013-08-14T00:00:00		BR		0.042	meth_2.1						https://github.com/AusMicrobiome/contextualdb_doc/raw/4.2.0/db_schema_definitions/db_schema_definitions.xlsx	NA		0	0.1	0	0.59	meth_2.1	85.61	meth_2.1	69.51	meth_2.1	4.22	meth_2.1	1281	1 Conservation and Natural Environments	1.1.3 National park	Soil [ENVO_00001998]	3.088	meth_2.1	1.84	meth_2.1	0.68	meth_2.1	0.63	meth_2.1	0.04
X12461	12461	Soil	14	meth_2.1	Free-living	0.64	meth_2.1	20.02	meth_2.1	40.74	meth_2.1	2013-08-14T00:00:00		BR		0.077	meth_2.1						https://github.com/AusMicrobiome/contextualdb_doc/raw/4.2.0/db_schema_definitions/db_schema_definitions.xlsx	NA		0	0.1	0	0.66	meth_2.1	159.65	meth_2.1	146.03	meth_2.1	6.49	meth_2.1	1266	1 Conservation and Natural Environments	1.1.3 National park	Soil [ENVO_00001998]	2.097	meth_2.1	8.23	meth_2.1	1.72	meth_2.1	0.82	meth_2.1	0.07
X12463	12463	Soil	12	meth_2.1	Free-living	0.41	meth_2.1	15.84	meth_2.1	47.36	meth_2.1	2013-08-14T00:00:00		BR		0.063	meth_2.1						https://github.com/AusMicrobiome/contextualdb_doc/raw/4.2.0/db_schema_definitions/db_schema_definitions.xlsx	NA		0	0.1	0	0.84	meth_2.1	130.67	meth_2.1	232.09	meth_2.1	10.12	meth_2.1	1263	1 Conservation and Natural Environments	1.1.3 National park	Soil [ENVO_00001998]	0.796	meth_2.1	10.45	meth_2.1	1.8	meth_2.1	0.67	meth_2.1	0.05
X12465	12465	Soil	22	meth_2.1	Free-living	1.35	meth_2.1	12.69	meth_2.1	46.07	meth_2.1	2013-08-14T00:00:00		BR		0.064	meth_2.1						https://github.com/AusMicrobiome/contextualdb_doc/raw/4.2.0/db_schema_definitions/db_schema_definitions.xlsx	NA		0	0.1	0	0.89	meth_2.1	133.05	meth_2.1	167.95	meth_2.1	8.88	meth_2.1	1262	1 Conservation and Natural Environments	1.1.3 National park	Soil [ENVO_00001998]	0.2	meth_2.1	18.56	meth_2.1	2.4	meth_2.1	0.74	meth_2.1	0.05
X12467	12467	Soil	6	meth_2.1	Free-living	0.37	meth_2.1	18.15	meth_2.1	51.52	meth_2.1	2013-08-14T00:00:00		BR		0.07	meth_2.1						https://github.com/AusMicrobiome/contextualdb_doc/raw/4.2.0/db_schema_definitions/db_schema_definitions.xlsx	NA		0	0.1	0	0.75	meth_2.1	129.03	meth_2.1	206.88	meth_2.1	10.48	meth_2.1	1294	1 Conservation and Natural Environments	1.1.3 National park	Soil [ENVO_00001998]	0.769	meth_2.1	8.04	meth_2.1	0.86	meth_2.1	0.63	meth_2.1	0.06
X12469	12469	Soil	7	meth_2.1	Free-living	0.49	meth_2.1	16.9	meth_2.1	50.11	meth_2.1	2013-08-14T00:00:00		BR		0.081	meth_2.1						https://github.com/AusMicrobiome/contextualdb_doc/raw/4.2.0/db_schema_definitions/db_schema_definitions.xlsx	NA		0	0.1	0	0.62	meth_2.1	99.48	meth_2.1	100.06	meth_2.1	4.24	meth_2.1	1278	1 Conservation and Natural Environments	1.1.3 National park	Soil [ENVO_00001998]	0.115	meth_2.1	12.39	meth_2.1	1.63	meth_2.1	0.92	meth_2.1	0.05
X12471	12471	Soil	13	meth_2.1	Free-living	0.33	meth_2.1	13.51	meth_2.1	43.12	meth_2.1	2013-08-14T00:00:00		BRYW		0.05	meth_2.1						https://github.com/AusMicrobiome/contextualdb_doc/raw/4.2.0/db_schema_definitions/db_schema_definitions.xlsx	NA		0	0.1	0	0.73	meth_2.1	132.78	meth_2.1	110.04	meth_2.1	3.37	meth_2.1	1267	1 Conservation and Natural Environments	1.1.3 National park	Soil [ENVO_00001998]	0.275	meth_2.1	10.73	meth_2.1	1.48	meth_2.1	0.44	meth_2.1	0.04
X12473	12473	Soil	8	meth_2.1	Free-living	0.25	meth_2.1	13.08	meth_2.1	48.8	meth_2.1	2013-08-14T00:00:00		GRYW		0.08	meth_2.1						https://github.com/AusMicrobiome/contextualdb_doc/raw/4.2.0/db_schema_definitions/db_schema_definitions.xlsx	NA		0	0.1	0	0.91	meth_2.1	129.46	meth_2.1	88.25	meth_2.1	5.79	meth_2.1	1300	1 Conservation and Natural Environments	1.1.3 National park	Soil [ENVO_00001998]	1.019	meth_2.1	4.2	meth_2.1	0.83	meth_2.1	0.42	meth_2.1	0.04
X12475	12475	Soil	16	meth_2.1	Free-living	0.47	meth_2.1	16.13	meth_2.1	53.17	meth_2.1	2013-08-14T00:00:00		BR		0.101	meth_2.1						https://github.com/AusMicrobiome/contextualdb_doc/raw/4.2.0/db_schema_definitions/db_schema_definitions.xlsx	NA		0	0.1	0	0.62	meth_2.1	98.66	meth_2.1	191.35	meth_2.1	4.57	meth_2.1	1292	1 Conservation and Natural Environments	1.1.3 National park	Soil [ENVO_00001998]	0.364	meth_2.1	11.18	meth_2.1	1.48	meth_2.1	0.62	meth_2.1	0.05
X12477	12477	Soil	9	meth_2.1	Free-living	0.49	meth_2.1	16.26	meth_2.1	55.88	meth_2.1	2013-08-14T00:00:00		BR		0.075	meth_2.1						https://github.com/AusMicrobiome/contextualdb_doc/raw/4.2.0/db_schema_definitions/db_schema_definitions.xlsx	NA		0	0.1	0	0.85	meth_2.1	71.23	meth_2.1	114.96	meth_2.1	5.6	meth_2.1	1285	1 Conservation and Natural Environments	1.1.3 National park	Soil [ENVO_00001998]	0.6	meth_2.1	7.84	meth_2.1	0.9	meth_2.1	0.6	meth_2.1	0.03
X12479	12479	Soil	6	meth_2.1	Free-living	0.33	meth_2.1	21.63	meth_2.1	50.76	meth_2.1	2013-08-14T00:00:00		GRBR		0.058	meth_2.1						https://github.com/AusMicrobiome/contextualdb_doc/raw/4.2.0/db_schema_definitions/db_schema_definitions.xlsx	NA		0	0.1	0	0.65	meth_2.1	143.21	meth_2.1	134.83	meth_2.1	7.46	meth_2.1	1287	1 Conservation and Natural Environments	1.1.3 National park	Soil [ENVO_00001998]	0.543	meth_2.1	7.85	meth_2.1	1.16	meth_2.1	0.33	meth_2.1	0.04
X12481	12481	Soil	1	meth_2.1	Free-living	0.92	meth_2.1	18.58	meth_2.1	49.49	meth_2.1	2014-03-10T00:00:00		BROR		0.159	meth_2.1						https://github.com/AusMicrobiome/contextualdb_doc/raw/4.2.0/db_schema_definitions/db_schema_definitions.xlsx	NA		0	0.1	0	0.58	meth_2.1	2.18	meth_2.1	1.53	meth_2.1	0.63	meth_2.1	61	1 Conservation and Natural Environments	1.1.3 National park	Soil [ENVO_00001998]	0.053	meth_2.1	10.73	meth_2.1	2.59	meth_2.1	0.51	meth_2.1	0.85
X12483	12483	Soil	2	meth_2.1	Free-living	0.3	meth_2.1	10.98	meth_2.1	56.99	meth_2.1	2014-03-11T00:00:00		BROR		0.019	meth_2.1						https://github.com/AusMicrobiome/contextualdb_doc/raw/4.2.0/db_schema_definitions/db_schema_definitions.xlsx	NA		0	0.1	0	0.57	meth_2.1	3.48	meth_2.1	4.38	meth_2.1	0.62	meth_2.1	171	1 Conservation and Natural Environments	1.1.3 National park	Soil [ENVO_00001998]	0.016	meth_2.1	2.64	meth_2.1	1.54	meth_2.1	0.59	meth_2.1	0.09
X12485	12485	Soil	1	meth_2.1	Free-living	0.31	meth_2.1	7.94	meth_2.1	59.94	meth_2.1	2014-03-11T00:00:00		BROR		0.018	meth_2.1						https://github.com/AusMicrobiome/contextualdb_doc/raw/4.2.0/db_schema_definitions/db_schema_definitions.xlsx	NA		0	0.1	0	0.45	meth_2.1	2.32	meth_2.1	2.82	meth_2.1	0.57	meth_2.1	142	1 Conservation and Natural Environments	1.1.3 National park	Soil [ENVO_00001998]	0.051	meth_2.1	1.68	meth_2.1	1.02	meth_2.1	0.45	meth_2.1	0.13
X12487	12487	Soil	1e-10	meth_2.1	Free-living	0.46	meth_2.1	24.83	meth_2.1	23.87	meth_2.1	2014-03-12T00:00:00		BR		0.026	meth_2.1						https://github.com/AusMicrobiome/contextualdb_doc/raw/4.2.0/db_schema_definitions/db_schema_definitions.xlsx	NA		0	0.1	0	0.69	meth_2.1	18.28	meth_2.1	6.65	meth_2.1	0.78	meth_2.1	107	1 Conservation and Natural Environments	1.1.3 National park	Soil [ENVO_00001998]	0.025	meth_2.1	4.43	meth_2.1	2.19	meth_2.1	1.02	meth_2.1	0.03
X12489	12489	Soil	1	meth_2.1	Free-living	0.37	meth_2.1	19.77	meth_2.1	34.79	meth_2.1	2014-03-13T00:00:00		BR		0.013	meth_2.1						https://github.com/AusMicrobiome/contextualdb_doc/raw/4.2.0/db_schema_definitions/db_schema_definitions.xlsx	NA		0	0.1	0	0.71	meth_2.1	11.21	meth_2.1	14.48	meth_2.1	0.84	meth_2.1	136	1 Conservation and Natural Environments	1.1.3 National park	Soil [ENVO_00001998]	0.147	meth_2.1	2.77	meth_2.1	1.25	meth_2.1	0.73	meth_2.1	0.01
X12491	12491	Soil	6	meth_2.1	Free-living	0.53	meth_2.1	26.4	meth_2.1	15.71	meth_2.1	2014-05-12T00:00:00		GR		0.054	meth_2.1						https://github.com/AusMicrobiome/contextualdb_doc/raw/4.2.0/db_schema_definitions/db_schema_definitions.xlsx	NA		0	0.1	0	1.79	meth_2.1	325.67	meth_2.1	37.84	meth_2.1	15.15	meth_2.1	1093	1 Conservation and Natural Environments	1.1.3 National park	Soil [ENVO_00001998]	0.07	meth_2.1	11.46	meth_2.1	3.87	meth_2.1	0.49	meth_2.1	0.04
X12493	12493	Soil	5	meth_2.1	Free-living	0.45	meth_2.1	12.23	meth_2.1	41.01	meth_2.1	2014-05-12T00:00:00		GRWH		0.036	meth_2.1						https://github.com/AusMicrobiome/contextualdb_doc/raw/4.2.0/db_schema_definitions/db_schema_definitions.xlsx	NA		0	0.1	0	0.42	meth_2.1	120.66	meth_2.1	28.82	meth_2.1	3	meth_2.1	1111	1 Conservation and Natural Environments	1.1.3 National park	Soil [ENVO_00001998]	0.089	meth_2.1	7.7	meth_2.1	1.84	meth_2.1	0.45	meth_2.1	0.02
X12495	12495	Soil	8	meth_2.1	Free-living	0.33	meth_2.1	43.02	meth_2.1	13.05	meth_2.1	2014-05-12T00:00:00		GR		0.101	meth_2.1						https://github.com/AusMicrobiome/contextualdb_doc/raw/4.2.0/db_schema_definitions/db_schema_definitions.xlsx	NA		0	0.1	0	0.72	meth_2.1	423.74	meth_2.1	7.99	meth_2.1	5.05	meth_2.1	1092	1 Conservation and Natural Environments	1.1.3 National park	Soil [ENVO_00001998]	0.154	meth_2.1	11	meth_2.1	10.68	meth_2.1	0.66	meth_2.1	0.55
X12497	12497	Soil	6	meth_2.1	Free-living	0.41	meth_2.1	13.08	meth_2.1	40.69	meth_2.1	2014-05-13T00:00:00		LTGR		0.038	meth_2.1						https://github.com/AusMicrobiome/contextualdb_doc/raw/4.2.0/db_schema_definitions/db_schema_definitions.xlsx	NA		0	0.1	0	0.52	meth_2.1	106.78	meth_2.1	54.08	meth_2.1	2.51	meth_2.1	1105	1 Conservation and Natural Environments	1.1.3 National park	Soil [ENVO_00001998]	0.179	meth_2.1	5.68	meth_2.1	1.49	meth_2.1	0.47	meth_2.1	0.02
X12560	12560	Soil	6	meth_2.1	Free-living	0.59	meth_2.1	26.23	meth_2.1	23.87	meth_2.1	2014-11-04T00:00:00		DKGR		0.057	meth_2.1						https://github.com/AusMicrobiome/contextualdb_doc/raw/4.2.0/db_schema_definitions/db_schema_definitions.xlsx	NA		0	0.1	0	1.65	meth_2.1	229.9	meth_2.1	46.41	meth_2.1	12.57	meth_2.1	1093	1 Conservation and Natural Environments	1.1.3 National park	Soil [ENVO_00001998]	0.075	meth_2.1	10.63	meth_2.1	3.69	meth_2.1	0.52	meth_2.1	0.04
X12562	12562	Soil	10	meth_2.1	Free-living	0.51	meth_2.1	11.06	meth_2.1	43.42	meth_2.1	2014-11-04T00:00:00		BRGR		0.061	meth_2.1						https://github.com/AusMicrobiome/contextualdb_doc/raw/4.2.0/db_schema_definitions/db_schema_definitions.xlsx	NA		0	0.1	0	0.52	meth_2.1	103.61	meth_2.1	47.85	meth_2.1	5.05	meth_2.1	1111	1 Conservation and Natural Environments	1.1.3 National park	Soil [ENVO_00001998]	0.073	meth_2.1	8.9	meth_2.1	2.17	meth_2.1	0.62	meth_2.1	0.03
X12564	12564	Soil	14	meth_2.1	Free-living	0.49	meth_2.1	44.31	meth_2.1	8	meth_2.1	2014-11-05T00:00:00		DKGR		0.17	meth_2.1						https://github.com/AusMicrobiome/contextualdb_doc/raw/4.2.0/db_schema_definitions/db_schema_definitions.xlsx	NA		0	0.1	0	1.18	meth_2.1	370.81	meth_2.1	23.63	meth_2.1	0.02	meth_2.1	1092	1 Conservation and Natural Environments	1.1.3 National park	Soil [ENVO_00001998]	0.047	meth_2.1	11.39	meth_2.1	11.14	meth_2.1	0.61	meth_2.1	0.59
X12566	12566	Soil	5	meth_2.1	Free-living	0.36	meth_2.1	13.21	meth_2.1	39.19	meth_2.1	2014-11-04T00:00:00		LTBR		0.032	meth_2.1						https://github.com/AusMicrobiome/contextualdb_doc/raw/4.2.0/db_schema_definitions/db_schema_definitions.xlsx	NA		0	0.1	0	0.55	meth_2.1	91.18	meth_2.1	62.39	meth_2.1	2.26	meth_2.1	1105	1 Conservation and Natural Environments	1.1.3 National park	Soil [ENVO_00001998]	0.409	meth_2.1	3.51	meth_2.1	1.19	meth_2.1	0.46	meth_2.1	0.02
X12568	12568	Soil	10	meth_2.1	Free-living	0.64	meth_2.1	37.48	meth_2.1	14.04	meth_2.1	2014-11-05T00:00:00		DKGR		0.074	meth_2.1						https://github.com/AusMicrobiome/contextualdb_doc/raw/4.2.0/db_schema_definitions/db_schema_definitions.xlsx	NA		0	0.1	0	1.77	meth_2.1	476.87	meth_2.1	43.1	meth_2.1	14.72	meth_2.1	1088	1 Conservation and Natural Environments	1.1.3 National park	Soil [ENVO_00001998]	0.073	meth_2.1	10.52	meth_2.1	7.47	meth_2.1	0.63	meth_2.1	0.12
X12570	12570	Soil	8	meth_2.1	Free-living	0.44	meth_2.1	16.49	meth_2.1	33.61	meth_2.1	2014-11-05T00:00:00		BR		0.047	meth_2.1						https://github.com/AusMicrobiome/contextualdb_doc/raw/4.2.0/db_schema_definitions/db_schema_definitions.xlsx	NA		0	0.1	0	0.68	meth_2.1	121.43	meth_2.1	61.84	meth_2.1	3.19	meth_2.1	1099	1 Conservation and Natural Environments	1.1.3 National park	Soil [ENVO_00001998]	0.474	meth_2.1	4.4	meth_2.1	1.43	meth_2.1	0.52	meth_2.1	0.03
X12572	12572	Soil	5	meth_2.1	Free-living	0.6	meth_2.1	26.23	meth_2.1	23.87	meth_2.1	2014-02-17T00:00:00		DKGR		0.063	meth_2.1						https://github.com/AusMicrobiome/contextualdb_doc/raw/4.2.0/db_schema_definitions/db_schema_definitions.xlsx	NA		0	0.1	0	1.64	meth_2.1	250.92	meth_2.1	46.19	meth_2.1	10.28	meth_2.1	1093	1 Conservation and Natural Environments	1.1.3 National park	Soil [ENVO_00001998]	0.054	meth_2.1	11.31	meth_2.1	3.84	meth_2.1	0.56	meth_2.1	0.03
X12574	12574	Soil	6	meth_2.1	Free-living	0.57	meth_2.1	11.06	meth_2.1	43.42	meth_2.1	2014-02-17T00:00:00		GR		0.048	meth_2.1						https://github.com/AusMicrobiome/contextualdb_doc/raw/4.2.0/db_schema_definitions/db_schema_definitions.xlsx	NA		0	0.1	0	0.61	meth_2.1	100.69	meth_2.1	51.13	meth_2.1	2.7	meth_2.1	1111	1 Conservation and Natural Environments	1.1.3 National park	Soil [ENVO_00001998]	0.036	meth_2.1	9.67	meth_2.1	2.3	meth_2.1	0.52	meth_2.1	0.02
X12576	12576	Soil	11	meth_2.1	Free-living	0.55	meth_2.1	44.31	meth_2.1	8	meth_2.1	2014-02-17T00:00:00		DKGR		0.144	meth_2.1						https://github.com/AusMicrobiome/contextualdb_doc/raw/4.2.0/db_schema_definitions/db_schema_definitions.xlsx	NA		0	0.1	0	3.95	meth_2.1	481.54	meth_2.1	78.26	meth_2.1	16.37	meth_2.1	1092	1 Conservation and Natural Environments	1.1.3 National park	Soil [ENVO_00001998]	0.093	meth_2.1	11.98	meth_2.1	11.66	meth_2.1	0.65	meth_2.1	0.54
X12578	12578	Soil	6	meth_2.1	Free-living	0.4	meth_2.1	13.21	meth_2.1	39.19	meth_2.1	2014-02-17T00:00:00		GRBR		0.038	meth_2.1						https://github.com/AusMicrobiome/contextualdb_doc/raw/4.2.0/db_schema_definitions/db_schema_definitions.xlsx	NA		0	0.1	0	0.68	meth_2.1	94.88	meth_2.1	53.57	meth_2.1	2.47	meth_2.1	1105	1 Conservation and Natural Environments	1.1.3 National park	Soil [ENVO_00001998]	0.299	meth_2.1	4.4	meth_2.1	1.36	meth_2.1	0.5	meth_2.1	0.02
X12580	12580	Soil	10	meth_2.1	Free-living	0.53	meth_2.1	37.48	meth_2.1	14.04	meth_2.1	2014-02-18T00:00:00		DKGR		0.085	meth_2.1						https://github.com/AusMicrobiome/contextualdb_doc/raw/4.2.0/db_schema_definitions/db_schema_definitions.xlsx	NA		0	0.1	0	2.19	meth_2.1	510.25	meth_2.1	51.12	meth_2.1	13.26	meth_2.1	1088	1 Conservation and Natural Environments	1.1.3 National park	Soil [ENVO_00001998]	0.11	meth_2.1	10.91	meth_2.1	7.37	meth_2.1	0.52	meth_2.1	0.13
X12582	12582	Soil	8	meth_2.1	Free-living	0.45	meth_2.1	16.49	meth_2.1	33.61	meth_2.1	2014-02-18T00:00:00		GRBR		0.035	meth_2.1						https://github.com/AusMicrobiome/contextualdb_doc/raw/4.2.0/db_schema_definitions/db_schema_definitions.xlsx	NA		0	0.1	0	0.6	meth_2.1	99.4	meth_2.1	67.86	meth_2.1	1.91	meth_2.1	1099	1 Conservation and Natural Environments	1.1.3 National park	Soil [ENVO_00001998]	0.369	meth_2.1	4.55	meth_2.1	1.36	meth_2.1	0.5	meth_2.1	0.02
X12816	12816	Soil	17	meth_2.1	Free-living	0.93	meth_2.1	24.16	meth_2.1	42.38	meth_2.1	2013-10-30T00:00:00		LTGR		0.099	meth_2.1						https://github.com/AusMicrobiome/contextualdb_doc/raw/4.2.0/db_schema_definitions/db_schema_definitions.xlsx	NA		0	0.1	0	0.96	meth_2.1	120.57	meth_2.1	58.74	meth_2.1	5.41	meth_2.1	100	1 Conservation and Natural Environments	1.1.3 National park	Soil [ENVO_00001998]	1.552	meth_2.1	1.69	meth_2.1	1.27	meth_2.1	0.41	meth_2.1	0.2
X12818	12818	Soil	16	meth_2.1	Free-living	0.76	meth_2.1	19.42	meth_2.1	19.83	meth_2.1	2013-10-30T00:00:00		BRYW		0.104	meth_2.1						https://github.com/AusMicrobiome/contextualdb_doc/raw/4.2.0/db_schema_definitions/db_schema_definitions.xlsx	NA		0	0.1	0	1.25	meth_2.1	93.63	meth_2.1	148.61	meth_2.1	3.86	meth_2.1	56	1 Conservation and Natural Environments	1.1.3 National park	Soil [ENVO_00001998]	0.368	meth_2.1	5.16	meth_2.1	1.79	meth_2.1	0.5	meth_2.1	0.16
X12819	12819	Soil	16	meth_2.1	Free-living	0.93	meth_2.1	NA		NA		2013-10-30T00:00:00		GR		0.108	meth_2.1						https://github.com/AusMicrobiome/contextualdb_doc/raw/4.2.0/db_schema_definitions/db_schema_definitions.xlsx	NA		0	0.1	0	1.14	meth_2.1	110.87	meth_2.1	129.47	meth_2.1	3.24	meth_2.1	56	1 Conservation and Natural Environments	1.1.3 National park	Soil [ENVO_00001998]	0.134	meth_2.1	10.34	meth_2.1	2.72	meth_2.1	0.81	meth_2.1	0.26
X12824	12824	Soil	14	meth_2.1	Free-living	0.64	meth_2.1	25.09	meth_2.1	58.33	meth_2.1	2013-10-29T00:00:00		BRYW		0.05	meth_2.1						https://github.com/AusMicrobiome/contextualdb_doc/raw/4.2.0/db_schema_definitions/db_schema_definitions.xlsx	NA		0	0.1	0	0.44	meth_2.1	109.96	meth_2.1	5.19	meth_2.1	17.28	meth_2.1	718	1 Conservation and Natural Environments	1.1.3 National park	Soil [ENVO_00001998]	1.648	meth_2.1	0.33	meth_2.1	0.37	meth_2.1	0.18	meth_2.1	0.06
X12828	12828	Soil	58	meth_2.1	Free-living	0.6	meth_2.1	21.41	meth_2.1	54.47	meth_2.1	2013-10-29T00:00:00		GR		0.081	meth_2.1						https://github.com/AusMicrobiome/contextualdb_doc/raw/4.2.0/db_schema_definitions/db_schema_definitions.xlsx	NA		0	0.1	0	0.34	meth_2.1	86.56	meth_2.1	27.8	meth_2.1	12.32	meth_2.1	895	1 Conservation and Natural Environments	1.1.3 National park	Soil [ENVO_00001998]	1.182	meth_2.1	2.38	meth_2.1	0.96	meth_2.1	0.32	meth_2.1	0.09
X12830	12830	Soil	27	meth_2.1	Free-living	0.73	meth_2.1	28.53	meth_2.1	49.36	meth_2.1	2013-10-29T00:00:00		BRRD		0.079	meth_2.1						https://github.com/AusMicrobiome/contextualdb_doc/raw/4.2.0/db_schema_definitions/db_schema_definitions.xlsx	NA		0	0.1	0	0.52	meth_2.1	131.58	meth_2.1	33.68	meth_2.1	13.3	meth_2.1	1129	1 Conservation and Natural Environments	1.1.3 National park	Soil [ENVO_00001998]	1.674	meth_2.1	0.68	meth_2.1	0.47	meth_2.1	0.18	meth_2.1	0.1
X12834	12834	Soil	9	meth_2.1	Free-living	0.35	meth_2.1	20.1	meth_2.1	0	meth_2.1	2013-09-19T00:00:00		DKGR		0.03	meth_2.1						https://github.com/AusMicrobiome/contextualdb_doc/raw/4.2.0/db_schema_definitions/db_schema_definitions.xlsx	NA		0	0.1	0	0.56	meth_2.1	100.93	meth_2.1	19.23	meth_2.1	1.91	meth_2.1	61	1 Conservation and Natural Environments	1.3.3 Residual native cover	Soil [ENVO_00001998]	0.16	meth_2.1	1.79	meth_2.1	0.92	meth_2.1	0.1	meth_2.1	0.05
X12838	12838	Soil	4	meth_2.1	Free-living	0.28	meth_2.1	NA		NA		2013-08-21T00:00:00		LTGR		0.024	meth_2.1						https://github.com/AusMicrobiome/contextualdb_doc/raw/4.2.0/db_schema_definitions/db_schema_definitions.xlsx	NA		0	0.1	0	0.23	meth_2.1	87.52	meth_2.1	9.78	meth_2.1	0.43	meth_2.1	47	1 Conservation and Natural Environments	1.1.7 Other conserved area	Soil [ENVO_00001998]	1.021	meth_2.1	0.87	meth_2.1	0.9	meth_2.1	0.1	meth_2.1	0.12
X12876	12876	Soil	NA		Free-living	NA		NA		NA		2013-08-03T00:00:00		LTGR		0.016	meth_2.1						https://github.com/AusMicrobiome/contextualdb_doc/raw/4.2.0/db_schema_definitions/db_schema_definitions.xlsx	NA		0	0.1	0	NA		NA		NA		NA		42	1 Conservation and Natural Environments	1.1.2 Wilderness area	Soil [ENVO_00001998]	NA		NA		NA		NA		NA
X12878	12878	Soil	NA		Free-living	NA		NA		NA		2013-07-21T00:00:00		WH		0.007	meth_2.1						https://github.com/AusMicrobiome/contextualdb_doc/raw/4.2.0/db_schema_definitions/db_schema_definitions.xlsx	NA		0	0.1	0	NA		NA		NA		NA		98	1 Conservation and Natural Environments	1.1.2 Wilderness area	Soil [ENVO_00001998]	NA		NA		NA		NA		NA
X12880	12880	Soil	NA		Free-living	NA		NA		NA		2013-07-23T00:00:00		YW		0.012	meth_2.1						https://github.com/AusMicrobiome/contextualdb_doc/raw/4.2.0/db_schema_definitions/db_schema_definitions.xlsx	NA		0	0.1	0	NA		NA		NA		NA		74	1 Conservation and Natural Environments	1.1.2 Wilderness area	Soil [ENVO_00001998]	NA		NA		NA		NA		NA
X12882	12882	Soil	NA		Free-living	NA		NA		NA		2013-07-18T00:00:00		LTGR		0.011	meth_2.1						https://github.com/AusMicrobiome/contextualdb_doc/raw/4.2.0/db_schema_definitions/db_schema_definitions.xlsx	NA		0	0.1	0	NA		NA		NA		NA		171	1 Conservation and Natural Environments	1.1.2 Wilderness area	Soil [ENVO_00001998]	NA		NA		NA		NA		NA
X12884	12884	Soil	3	meth_2.1	Free-living	0.62	meth_2.1	NA		NA		2013-09-05T00:00:00		GRYW		0.077	meth_2.1						https://github.com/AusMicrobiome/contextualdb_doc/raw/4.2.0/db_schema_definitions/db_schema_definitions.xlsx	NA		0	0.1	0	0.63	meth_2.1	287.16	meth_2.1	16.19	meth_2.1	0.65	meth_2.1	152	1 Conservation and Natural Environments	1.1.1 Strict nature reserve	Soil [ENVO_00001998]	0.595	meth_2.1	2.56	meth_2.1	4.97	meth_2.1	0.72	meth_2.1	0.7
X12891	12891	Soil	NA		Free-living	NA		NA		NA		2013-09-23T00:00:00				NA							https://github.com/AusMicrobiome/contextualdb_doc/raw/4.2.0/db_schema_definitions/db_schema_definitions.xlsx	NA		0	0.1	0	NA		NA		NA		NA		730	1 Conservation and Natural Environments		Soil [ENVO_00001998]	NA		NA		NA		NA		NA
X12897	12897	Soil	2	meth_2.1	Free-living	0.41	meth_2.1	6.62	meth_2.1	0	meth_2.1	2013-09-12T00:00:00		BROR		0.051	meth_2.1						https://github.com/AusMicrobiome/contextualdb_doc/raw/4.2.0/db_schema_definitions/db_schema_definitions.xlsx	NA		0	0.1	0	0.39	meth_2.1	10.39	meth_2.1	5.21	meth_2.1	0.25	meth_2.1	75	1 Conservation and Natural Environments	1.1.3 National park	Soil [ENVO_00001998]	0.068	meth_2.1	4.74	meth_2.1	0.93	meth_2.1	0.41	meth_2.1	0.06
X12899	12899	Soil	6	meth_2.1	Free-living	1.25	meth_2.1	10.1	meth_2.1	0	meth_2.1	2013-09-10T00:00:00		GR		0.168	meth_2.1						https://github.com/AusMicrobiome/contextualdb_doc/raw/4.2.0/db_schema_definitions/db_schema_definitions.xlsx	NA		0	0.1	0	3.2	meth_2.1	233.13	meth_2.1	27.36	meth_2.1	1.35	meth_2.1	21	1 Conservation and Natural Environments	1.1.3 National park	Soil [ENVO_00001998]	0.054	meth_2.1	12.18	meth_2.1	7.25	meth_2.1	1.09	meth_2.1	0.97
X12901	12901	Soil	2	meth_2.1	Free-living	0.48	meth_2.1	5.54	meth_2.1	0	meth_2.1	2013-09-11T00:00:00		BR		0.076	meth_2.1						https://github.com/AusMicrobiome/contextualdb_doc/raw/4.2.0/db_schema_definitions/db_schema_definitions.xlsx	NA		0	0.1	0	0.88	meth_2.1	11.31	meth_2.1	4.11	meth_2.1	0.42	meth_2.1	40	1 Conservation and Natural Environments	1.1.3 National park	Soil [ENVO_00001998]	0.042	meth_2.1	9.08	meth_2.1	1.66	meth_2.1	0.86	meth_2.1	0.05
X12903	12903	Soil	10	meth_2.1	Free-living	1.13	meth_2.1	32.26	meth_2.1	23.55	meth_2.1	2013-12-06T00:00:00		LTGR		0.092	meth_2.1						https://github.com/AusMicrobiome/contextualdb_doc/raw/4.2.0/db_schema_definitions/db_schema_definitions.xlsx	NA		0	0.1	0	0.37	meth_2.1	628.67	meth_2.1	0.16	meth_2.1	6.49	meth_2.1	100	1 Conservation and Natural Environments	1.1.1 Strict nature reserve	Soil [ENVO_00001998]	4.175	meth_2.1	1.19	meth_2.1	0.97	meth_2.1	0.27	meth_2.1	0.13
X12939	12939	Soil	NA		Free-living	NA		NA		NA		2013-08-01T00:00:00		LTGR		0.006	meth_2.1						https://github.com/AusMicrobiome/contextualdb_doc/raw/4.2.0/db_schema_definitions/db_schema_definitions.xlsx	NA		0	0.1	0	NA		NA		NA		NA		50	1 Conservation and Natural Environments	1.1.2 Wilderness area	Soil [ENVO_00001998]	NA		NA		NA		NA		NA
X13268	13268	Soil	19	meth_2.1	Free-living	1.34	meth_2.1	15.93	meth_2.1	31.59	meth_2.1	2013-10-24T00:00:00		DKBR		0.37	meth_2.1						https://github.com/AusMicrobiome/contextualdb_doc/raw/4.2.0/db_schema_definitions/db_schema_definitions.xlsx	NA		0	0.1	0	0.3	meth_2.1	97.84	meth_2.1	14.52	meth_2.1	1.24	meth_2.1	79	1 Conservation and Natural Environments	1.1.1 Strict nature reserve	Soil [ENVO_00001998]	0.321	meth_2.1	3.73	meth_2.1	3.22	meth_2.1	0.44	meth_2.1	2.34
X13270	13270	Soil	5	meth_2.1	Free-living	0.28	meth_2.1	11.28	meth_2.1	60	meth_2.1	2013-10-24T00:00:00		GR		0.052	meth_2.1						https://github.com/AusMicrobiome/contextualdb_doc/raw/4.2.0/db_schema_definitions/db_schema_definitions.xlsx	NA		0	0.1	0	0.24	meth_2.1	64.3	meth_2.1	1	meth_2.1	0.18	meth_2.1	35	1 Conservation and Natural Environments	1.1.1 Strict nature reserve	Soil [ENVO_00001998]	0.351	meth_2.1	2.17	meth_2.1	1.26	meth_2.1	0.16	meth_2.1	0.31
X13729	13729	Soil	1e-10	meth_2.1	Free-living	9.74	meth_2.1	10.8	meth_2.1	NA		2013-10-16T00:00:00		BRRD		0.779	meth_2.1						https://github.com/AusMicrobiome/contextualdb_doc/raw/4.2.0/db_schema_definitions/db_schema_definitions.xlsx	NA		0	0.1	0	4.26	meth_2.1	6.94	meth_2.1	2.43	meth_2.1	0.28	meth_2.1	437	1 Conservation and Natural Environments	1.1 Nature conservation	Soil [ENVO_00001998]	0.124	meth_2.1	12.49	meth_2.1	10.41	meth_2.1	0.76	meth_2.1	7.74
X13733	13733	Soil	1e-10	meth_2.1	Free-living	1.83	meth_2.1	10.3	meth_2.1	NA		2013-10-16T00:00:00		BROR		0.131	meth_2.1						https://github.com/AusMicrobiome/contextualdb_doc/raw/4.2.0/db_schema_definitions/db_schema_definitions.xlsx	NA		0	0.1	0	2.57	meth_2.1	3.75	meth_2.1	5.88	meth_2.1	0.46	meth_2.1	444	1 Conservation and Natural Environments	1.1 Nature conservation	Soil [ENVO_00001998]	0.055	meth_2.1	19.63	meth_2.1	4.87	meth_2.1	1.46	meth_2.1	0.37
X13735	13735	Soil	1e-10	meth_2.1	Free-living	1.7	meth_2.1	13.2	meth_2.1	NA		2013-10-16T00:00:00		BROR		0.18	meth_2.1						https://github.com/AusMicrobiome/contextualdb_doc/raw/4.2.0/db_schema_definitions/db_schema_definitions.xlsx	NA		0	0.1	0	2.38	meth_2.1	3.51	meth_2.1	4.73	meth_2.1	0.4	meth_2.1	448	1 Conservation and Natural Environments	1.1 Nature conservation	Soil [ENVO_00001998]	0.074	meth_2.1	21.22	meth_2.1	3.04	meth_2.1	1.36	meth_2.1	0.21
X138511	138511	Soil	3	meth_2.1	Free-living	0.4	meth_2.1	7.73	meth_2.1	83.71	meth_2.1	2019-10-28T10:00:00		GR	meth_2.1	0.069	meth_2.1						https://github.com/AusMicrobiome/contextualdb_doc/raw/4.2.0/db_schema_definitions/db_schema_definitions.xlsx	NA		0	0.1	0	0.24	meth_2.1	26.8	meth_2.1	21.34	meth_2.1	1.15	meth_2.1	102	1 Conservation and Natural Environments	1.1 Nature conservation	Soil [ENVO_00001998]	0.04	meth_2.1	3.66	meth_2.1	0.93	meth_2.1	0.14	meth_2.1	0.39
X138513	138513	Soil	1	meth_2.1	Free-living	0.18	meth_2.1	2.95	meth_2.1	90.88	meth_2.1	2019-10-28T12:00:00		LTGR	meth_2.1	0.024	meth_2.1						https://github.com/AusMicrobiome/contextualdb_doc/raw/4.2.0/db_schema_definitions/db_schema_definitions.xlsx	NA		0	0.1	0	0.14	meth_2.1	20.7	meth_2.1	3.56	meth_2.1	0.27	meth_2.1	135	1 Conservation and Natural Environments	1.1 Nature conservation	Soil [ENVO_00001998]	0.07	meth_2.1	1.79	meth_2.1	0.31	meth_2.1	0.07	meth_2.1	0.04
X138515	138515	Soil	3	meth_2.1	Free-living	5.99	meth_2.1	11.44	meth_2.1	69.82	meth_2.1	2019-10-28T23:00:00		GR	meth_2.1	3.257	meth_2.1						https://github.com/AusMicrobiome/contextualdb_doc/raw/4.2.0/db_schema_definitions/db_schema_definitions.xlsx	NA		0	0.1	0	0.36	meth_2.1	18.2	meth_2.1	1.53	meth_2.1	0.64	meth_2.1	85	1 Conservation and Natural Environments	1.1 Nature conservation	Soil [ENVO_00001998]	0.05	meth_2.1	5.04	meth_2.1	3.06	meth_2.1	0.48	meth_2.1	12.31
X138524	138524	Soil	3	meth_2.1	Free-living	0.27	meth_2.1	7.91	meth_2.1	79.97	meth_2.1	2022-03-15T23:40:00		GR	meth_2.1	0.063	meth_2.1						https://github.com/AusMicrobiome/contextualdb_doc/raw/4.2.0/db_schema_definitions/db_schema_definitions.xlsx	NA		0	0.1	0	0.21	meth_2.1	42.2	meth_2.1	11.71	meth_2.1	0.63	meth_2.1	NA	1 Conservation and Natural Environments	1.1.4 Natural feature protection	Soil [ENVO_00001998]	0.17	meth_2.1	2.82	meth_2.1	0.86	meth_2.1	0.13	meth_2.1	0.16
X138526	138526	Soil	1	meth_2.1	Free-living	0.23	meth_2.1	2.92	meth_2.1	79.23	meth_2.1	2022-03-16T00:30:00		GRWH	meth_2.1	0.021	meth_2.1						https://github.com/AusMicrobiome/contextualdb_doc/raw/4.2.0/db_schema_definitions/db_schema_definitions.xlsx	NA		0	0.1	0	0.16	meth_2.1	15	meth_2.1	2.68	meth_2.1	0.4	meth_2.1	NA	1 Conservation and Natural Environments	1.1.4 Natural feature protection	Soil [ENVO_00001998]	0.07	meth_2.1	0.74	meth_2.1	0.29	meth_2.1	0.07	meth_2.1	0.05
X138528	138528	Soil	2	meth_2.1	Free-living	0.19	meth_2.1	1.95	meth_2.1	78.18	meth_2.1	2022-03-16T01:30:00		LTGR	meth_2.1	0.017	meth_2.1						https://github.com/AusMicrobiome/contextualdb_doc/raw/4.2.0/db_schema_definitions/db_schema_definitions.xlsx	NA		0	0.1	0	0.12	meth_2.1	22.9	meth_2.1	2.7	meth_2.1	0.33	meth_2.1	NA	1 Conservation and Natural Environments	1.1.4 Natural feature protection	Soil [ENVO_00001998]	0.08	meth_2.1	0.99	meth_2.1	0.38	meth_2.1	0.06	meth_2.1	0.05
X138530	138530	Soil	14	meth_2.1	Free-living	3.04	meth_2.1	26.9	meth_2.1	10.96	meth_2.1	2022-03-16T03:45:00		DKGR	meth_2.1	0.35	meth_2.1						https://github.com/AusMicrobiome/contextualdb_doc/raw/4.2.0/db_schema_definitions/db_schema_definitions.xlsx	NA		0	0.1	0	0.69	meth_2.1	259.3	meth_2.1	73.65	meth_2.1	0.92	meth_2.1	NA	1 Conservation and Natural Environments	1.1.4 Natural feature protection	Soil [ENVO_00001998]	0.03	meth_2.1	11.08	meth_2.1	10.87	meth_2.1	0.94	meth_2.1	3.34
X138532	138532	Soil	2	meth_2.1	Free-living	0.28	meth_2.1	5.89	meth_2.1	78.87	meth_2.1	2022-03-16T05:10:00		LTGR	meth_2.1	0.04	meth_2.1						https://github.com/AusMicrobiome/contextualdb_doc/raw/4.2.0/db_schema_definitions/db_schema_definitions.xlsx	NA		0	0.1	0	0.18	meth_2.1	37.5	meth_2.1	14.98	meth_2.1	0.31	meth_2.1	NA	1 Conservation and Natural Environments	1.1.4 Natural feature protection	Soil [ENVO_00001998]	0.14	meth_2.1	1.8	meth_2.1	0.75	meth_2.1	0.11	meth_2.1	0.13
X138538	138538	Soil	5	meth_2.1	Free-living	0.28	meth_2.1	1.89	meth_2.1	84.62	meth_2.1	2022-03-17T04:00:00		LTGR	meth_2.1	0.022	meth_2.1						https://github.com/AusMicrobiome/contextualdb_doc/raw/4.2.0/db_schema_definitions/db_schema_definitions.xlsx	NA		0	0.1	0	1.11	meth_2.1	31.5	meth_2.1	7.89	meth_2.1	8.49	meth_2.1	NA	1 Conservation and Natural Environments	1.1.4 Natural feature protection	Soil [ENVO_00001998]	0.04	meth_2.1	2.71	meth_2.1	0.97	meth_2.1	0.06	meth_2.1	0.08
X138543	138543	Soil	3	meth_2.1	Free-living	0.54	meth_2.1	8.1	meth_2.1	60.23	meth_2.1	2022-03-17T05:00:00		GRBR	meth_2.1	0.073	meth_2.1						https://github.com/AusMicrobiome/contextualdb_doc/raw/4.2.0/db_schema_definitions/db_schema_definitions.xlsx	NA		0	0.1	0	0.41	meth_2.1	200.2	meth_2.1	3.99	meth_2.1	1.23	meth_2.1	NA	1 Conservation and Natural Environments	1.1.4 Natural feature protection	Soil [ENVO_00001998]	0.44	meth_2.1	1.77	meth_2.1	0.88	meth_2.1	0.18	meth_2.1	0.25
X138545	138545	Soil	8	meth_2.1	Free-living	0.88	meth_2.1	15.92	meth_2.1	54.05	meth_2.1	2022-03-17T05:40:00		DKGR	meth_2.1	0.132	meth_2.1						https://github.com/AusMicrobiome/contextualdb_doc/raw/4.2.0/db_schema_definitions/db_schema_definitions.xlsx	NA		0	0.1	0	0.25	meth_2.1	247	meth_2.1	9.53	meth_2.1	1.45	meth_2.1	NA	1 Conservation and Natural Environments	1.1.4 Natural feature protection	Soil [ENVO_00001998]	0.55	meth_2.1	3.45	meth_2.1	3.2	meth_2.1	0.35	meth_2.1	0.63
X138590	138590	Soil	3	meth_2.1	Free-living	0.22	meth_2.1	7.93	meth_2.1	71.13	meth_2.1	2021-06-18T01:30:00		GR	meth_2.1	0.017	meth_2.1						https://github.com/AusMicrobiome/contextualdb_doc/raw/4.2.0/db_schema_definitions/db_schema_definitions.xlsx	NA		0	0.1	0	0.29	meth_2.1	32	meth_2.1	6.09	meth_2.1	0.18	meth_2.1	NA	1 Conservation and Natural Environments	1.1 Nature conservation	Soil [ENVO_00001998]	0.6	meth_2.1	1.46	meth_2.1	0.52	meth_2.1	0.03	meth_2.1	0.03
X138594	138594	Soil	1e-10	meth_2.1	Free-living	0.59	meth_2.1	4.86	meth_2.1	73.26	meth_2.1	2021-06-17T01:30:00		LTGR	meth_2.1	0.274	meth_2.1						https://github.com/AusMicrobiome/contextualdb_doc/raw/4.2.0/db_schema_definitions/db_schema_definitions.xlsx	NA		0	0.1	0	0.28	meth_2.1	4.2	meth_2.1	1.05	meth_2.1	0.1	meth_2.1	NA	1 Conservation and Natural Environments	1.1 Nature conservation	Soil [ENVO_00001998]	0.07	meth_2.1	0.64	meth_2.1	0.94	meth_2.1	0.06	meth_2.1	1.16
X138607	138607	Soil	2	meth_2.1	Free-living	0.12	meth_2.1	2.88	meth_2.1	94.25	meth_2.1	2021-06-15T04:30:00		BRGR	meth_2.1	0.015	meth_2.1						https://github.com/AusMicrobiome/contextualdb_doc/raw/4.2.0/db_schema_definitions/db_schema_definitions.xlsx	NA		0	0.1	0	0.26	meth_2.1	13.9	meth_2.1	5.5	meth_2.1	0.05	meth_2.1	NA	1 Conservation and Natural Environments	1.1 Nature conservation	Soil [ENVO_00001998]	0.12	meth_2.1	0.1	meth_2.1	0.07	meth_2.1	0.01	meth_2.1	0.02
X13906	13906	Soil	5	meth_2.1	Free-living	0.35	meth_2.1	12.53	meth_2.1	37.78	meth_2.1	2014-07-22T00:00:00		LTGR		0.037	meth_2.1						https://github.com/AusMicrobiome/contextualdb_doc/raw/4.2.0/db_schema_definitions/db_schema_definitions.xlsx	NA		0	0.1	0	0.44	meth_2.1	120.34	meth_2.1	45.01	meth_2.1	1.73	meth_2.1	1099	1 Conservation and Natural Environments	1.1.3 National park	Soil [ENVO_00001998]	0.485	meth_2.1	3.75	meth_2.1	1.26	meth_2.1	0.45	meth_2.1	0.03
X14181	14181	Soil	4	meth_2.1	Free-living	0.37	meth_2.1	15.93	meth_2.1	67.47	meth_2.1	2014-10-15T00:00:00		GR		0.031	meth_2.1						https://github.com/AusMicrobiome/contextualdb_doc/raw/4.2.0/db_schema_definitions/db_schema_definitions.xlsx	NA		0	0.1	0	0.8	meth_2.1	98.13	meth_2.1	4.02	meth_2.1	4.36	meth_2.1	860	1 Conservation and Natural Environments	1.1.6 Protected landscape	Soil [ENVO_00001998]	0.103	meth_2.1	4.35	meth_2.1	2.05	meth_2.1	0.23	meth_2.1	0.09
X14183	14183	Soil	2	meth_2.1	Free-living	0.16	meth_2.1	4.91	meth_2.1	82.79	meth_2.1	2014-10-15T00:00:00		GRBR		0.014	meth_2.1						https://github.com/AusMicrobiome/contextualdb_doc/raw/4.2.0/db_schema_definitions/db_schema_definitions.xlsx	NA		0	0.1	0	0.38	meth_2.1	40.22	meth_2.1	7.48	meth_2.1	2.17	meth_2.1	738	1 Conservation and Natural Environments	1.1.6 Protected landscape	Soil [ENVO_00001998]	0.169	meth_2.1	1.29	meth_2.1	0.33	meth_2.1	0.11	meth_2.1	0.02
X14185	14185	Soil	8	meth_2.1	Free-living	1.92	meth_2.1	23.05	meth_2.1	26.18	meth_2.1	2015-01-29T00:00:00		DKBR		0.522	meth_2.1						https://github.com/AusMicrobiome/contextualdb_doc/raw/4.2.0/db_schema_definitions/db_schema_definitions.xlsx	NA		0	0.1	0	5.02	meth_2.1	1018.95	meth_2.1	5.18	meth_2.1	37.65	meth_2.1	16	1 Conservation and Natural Environments	1.1.6 Protected landscape	Soil [ENVO_00001998]	0.573	meth_2.1	14.84	meth_2.1	10.79	meth_2.1	0.77	meth_2.1	1.71
X14187	14187	Soil	12	meth_2.1	Free-living	2.09	meth_2.1	21.58	meth_2.1	18.23	meth_2.1	2015-01-31T00:00:00		GR		0.187	meth_2.1						https://github.com/AusMicrobiome/contextualdb_doc/raw/4.2.0/db_schema_definitions/db_schema_definitions.xlsx	NA		0	0.1	0	1.81	meth_2.1	552.67	meth_2.1	6.52	meth_2.1	27.81	meth_2.1	244	1 Conservation and Natural Environments	1.1.6 Protected landscape	Soil [ENVO_00001998]	1.458	meth_2.1	2.22	meth_2.1	3.36	meth_2.1	0.44	meth_2.1	0.75
X19453	19453	Soil	5	meth_2.1	Free-living	0.19	meth_2.1	7.7	meth_2.1	58.7	meth_2.1	2015-02-18T00:00:00		GRBR		0.02	meth_2.1						https://github.com/AusMicrobiome/contextualdb_doc/raw/4.2.0/db_schema_definitions/db_schema_definitions.xlsx	NA		0	0.1	0	0.4	meth_2.1	30.48	meth_2.1	22.77	meth_2.1	1.22	meth_2.1	21	1 Conservation and Natural Environments	3.2.1 Native/exotic pasture mosaic	Soil [ENVO_00001998]	0.168	meth_2.1	0.93	meth_2.1	0.26	meth_2.1	0.15	meth_2.1	0.02
X19455	19455	Soil	9	meth_2.1	Free-living	0.16	meth_2.1	7.61	meth_2.1	61.01	meth_2.1	2015-02-18T00:00:00		GR		0.015	meth_2.1						https://github.com/AusMicrobiome/contextualdb_doc/raw/4.2.0/db_schema_definitions/db_schema_definitions.xlsx	NA		0	0.1	0	0.16	meth_2.1	41.44	meth_2.1	9.3	meth_2.1	1.04	meth_2.1	24	1 Conservation and Natural Environments	3.2.1 Native/exotic pasture mosaic	Soil [ENVO_00001998]	0.2	meth_2.1	0.51	meth_2.1	0.19	meth_2.1	0.13	meth_2.1	0.01
X19457	19457	Soil	11	meth_2.1	Free-living	0.16	meth_2.1	5.72	meth_2.1	76.72	meth_2.1	2015-02-18T00:00:00		BRGR		0.032	meth_2.1						https://github.com/AusMicrobiome/contextualdb_doc/raw/4.2.0/db_schema_definitions/db_schema_definitions.xlsx	NA		0	0.1	0	0.21	meth_2.1	13.45	meth_2.1	29.19	meth_2.1	2.01	meth_2.1	29	1 Conservation and Natural Environments	3.2.1 Native/exotic pasture mosaic	Soil [ENVO_00001998]	0.035	meth_2.1	1.46	meth_2.1	0.44	meth_2.1	0.22	meth_2.1	0.01
X19459	19459	Soil	8	meth_2.1	Free-living	0.18	meth_2.1	5.97	meth_2.1	69.04	meth_2.1	2015-02-18T00:00:00		GR		0.011	meth_2.1						https://github.com/AusMicrobiome/contextualdb_doc/raw/4.2.0/db_schema_definitions/db_schema_definitions.xlsx	NA		0	0.1	0	0.2	meth_2.1	43.98	meth_2.1	12.19	meth_2.1	0.79	meth_2.1	31	1 Conservation and Natural Environments	3.2.1 Native/exotic pasture mosaic	Soil [ENVO_00001998]	0.193	meth_2.1	0.5	meth_2.1	0.18	meth_2.1	0.12	meth_2.1	0.02
X19461	19461	Soil	6	meth_2.1	Free-living	0.2	meth_2.1	5.76	meth_2.1	73	meth_2.1	2015-02-18T00:00:00		GRBR		0.018	meth_2.1						https://github.com/AusMicrobiome/contextualdb_doc/raw/4.2.0/db_schema_definitions/db_schema_definitions.xlsx	NA		0	0.1	0	0.05	meth_2.1	34.14	meth_2.1	9.9	meth_2.1	1.46	meth_2.1	31	1 Conservation and Natural Environments	3.2.1 Native/exotic pasture mosaic	Soil [ENVO_00001998]	0.08	meth_2.1	0.8	meth_2.1	0.24	meth_2.1	0.13	meth_2.1	1e-10
X19463	19463	Soil	16	meth_2.1	Free-living	0.48	meth_2.1	19.55	meth_2.1	2.01	meth_2.1	2015-02-18T00:00:00		GR		0.034	meth_2.1						https://github.com/AusMicrobiome/contextualdb_doc/raw/4.2.0/db_schema_definitions/db_schema_definitions.xlsx	NA		0	0.1	0	1.03	meth_2.1	106.81	meth_2.1	12.39	meth_2.1	2.07	meth_2.1	29	1 Conservation and Natural Environments	3.2.1 Native/exotic pasture mosaic	Soil [ENVO_00001998]	1.358	meth_2.1	1.06	meth_2.1	0.2	meth_2.1	0.27	meth_2.1	0.03
X19465	19465	Soil	23	meth_2.1	Free-living	0.49	meth_2.1	25.96	meth_2.1	1.32	meth_2.1	2015-02-18T00:00:00		GR		0.034	meth_2.1						https://github.com/AusMicrobiome/contextualdb_doc/raw/4.2.0/db_schema_definitions/db_schema_definitions.xlsx	NA		0	0.1	0	0.96	meth_2.1	87.95	meth_2.1	11.54	meth_2.1	1.51	meth_2.1	27	1 Conservation and Natural Environments	3.2.1 Native/exotic pasture mosaic	Soil [ENVO_00001998]	1.149	meth_2.1	1.54	meth_2.1	0.39	meth_2.1	0.25	meth_2.1	0.05
X19467	19467	Soil	37	meth_2.1	Free-living	0.82	meth_2.1	24.97	meth_2.1	0.57	meth_2.1	2015-02-18T00:00:00		DKGR		0.065	meth_2.1						https://github.com/AusMicrobiome/contextualdb_doc/raw/4.2.0/db_schema_definitions/db_schema_definitions.xlsx	NA		0	0.1	0	1.19	meth_2.1	146	meth_2.1	16.84	meth_2.1	3.44	meth_2.1	27	1 Conservation and Natural Environments	3.2.1 Native/exotic pasture mosaic	Soil [ENVO_00001998]	1.423	meth_2.1	2.55	meth_2.1	0.81	meth_2.1	0.45	meth_2.1	0.06
X19475	19475	Soil	9	meth_2.1	Free-living	0.29	meth_2.1	9.93	meth_2.1	30.61	meth_2.1	2015-02-18T00:00:00		LTGR		0.025	meth_2.1						https://github.com/AusMicrobiome/contextualdb_doc/raw/4.2.0/db_schema_definitions/db_schema_definitions.xlsx	NA		0	0.1	0	0.15	meth_2.1	35.09	meth_2.1	23.9	meth_2.1	1.42	meth_2.1	33	1 Conservation and Natural Environments	1.1.5 Habitat/species management area	Soil [ENVO_00001998]	0.043	meth_2.1	2.89	meth_2.1	0.52	meth_2.1	0.18	meth_2.1	0.03
X19477	19477	Soil	5	meth_2.1	Free-living	0.33	meth_2.1	7.83	meth_2.1	39.74	meth_2.1	2015-02-18T00:00:00		LTGR		0.032	meth_2.1						https://github.com/AusMicrobiome/contextualdb_doc/raw/4.2.0/db_schema_definitions/db_schema_definitions.xlsx	NA		0	0.1	0	0.05	meth_2.1	34.57	meth_2.1	18.97	meth_2.1	1.71	meth_2.1	35	1 Conservation and Natural Environments	1.1.5 Habitat/species management area	Soil [ENVO_00001998]	0.049	meth_2.1	1.77	meth_2.1	0.51	meth_2.1	0.24	meth_2.1	0.04
X19479	19479	Soil	5	meth_2.1	Free-living	0.42	meth_2.1	20.62	meth_2.1	11.3	meth_2.1	2015-02-19T00:00:00		BRGR		0.036	meth_2.1						https://github.com/AusMicrobiome/contextualdb_doc/raw/4.2.0/db_schema_definitions/db_schema_definitions.xlsx	NA		0	0.1	0	0.21	meth_2.1	471.19	meth_2.1	15.43	meth_2.1	1.03	meth_2.1	28	1 Conservation and Natural Environments	1.1.5 Habitat/species management area	Soil [ENVO_00001998]	1.186	meth_2.1	1.22	meth_2.1	2.09	meth_2.1	0.23	meth_2.1	0.4
X19481	19481	Soil	11	meth_2.1	Free-living	0.76	meth_2.1	13.84	meth_2.1	10.71	meth_2.1	2015-02-19T00:00:00		GR		0.052	meth_2.1						https://github.com/AusMicrobiome/contextualdb_doc/raw/4.2.0/db_schema_definitions/db_schema_definitions.xlsx	NA		0	0.1	0	0.17	meth_2.1	430.29	meth_2.1	26.32	meth_2.1	1.45	meth_2.1	32	1 Conservation and Natural Environments	1.1.5 Habitat/species management area	Soil [ENVO_00001998]	1.048	meth_2.1	1.12	meth_2.1	1.32	meth_2.1	0.29	meth_2.1	0.44
X19483	19483	Soil	17	meth_2.1	Free-living	0.59	meth_2.1	22.15	meth_2.1	2.33	meth_2.1	2015-02-19T00:00:00		LTGR		0.023	meth_2.1						https://github.com/AusMicrobiome/contextualdb_doc/raw/4.2.0/db_schema_definitions/db_schema_definitions.xlsx	NA		0	0.1	0	0.39	meth_2.1	233.7	meth_2.1	22.34	meth_2.1	1.42	meth_2.1	37	1 Conservation and Natural Environments	1.1.5 Habitat/species management area	Soil [ENVO_00001998]	0.84	meth_2.1	1.32	meth_2.1	0.82	meth_2.1	0.27	meth_2.1	0.12
X19485	19485	Soil	7	meth_2.1	Free-living	0.26	meth_2.1	5.84	meth_2.1	71.17	meth_2.1	2015-02-19T00:00:00		GR		0.023	meth_2.1						https://github.com/AusMicrobiome/contextualdb_doc/raw/4.2.0/db_schema_definitions/db_schema_definitions.xlsx	NA		0	0.1	0	0.17	meth_2.1	73.56	meth_2.1	8.52	meth_2.1	0.96	meth_2.1	35	1 Conservation and Natural Environments	3.2.1 Native/exotic pasture mosaic	Soil [ENVO_00001998]	0.251	meth_2.1	0.51	meth_2.1	0.15	meth_2.1	0.1	meth_2.1	0.04
X19487	19487	Soil	5	meth_2.1	Free-living	0.21	meth_2.1	9.85	meth_2.1	42.22	meth_2.1	2015-02-23T00:00:00		GR		0.024	meth_2.1						https://github.com/AusMicrobiome/contextualdb_doc/raw/4.2.0/db_schema_definitions/db_schema_definitions.xlsx	NA		0	0.1	0	0.4	meth_2.1	156.41	meth_2.1	11.21	meth_2.1	4.32	meth_2.1	38	1 Conservation and Natural Environments	3.2.1 Native/exotic pasture mosaic	Soil [ENVO_00001998]	0.235	meth_2.1	1.36	meth_2.1	0.4	meth_2.1	0.32	meth_2.1	0.02
X19489	19489	Soil	6	meth_2.1	Free-living	0.23	meth_2.1	7.76	meth_2.1	35.84	meth_2.1	2015-02-23T00:00:00		LTBR		0.029	meth_2.1						https://github.com/AusMicrobiome/contextualdb_doc/raw/4.2.0/db_schema_definitions/db_schema_definitions.xlsx	NA		0	0.1	0	0.37	meth_2.1	44.91	meth_2.1	51.24	meth_2.1	1.62	meth_2.1	40	1 Conservation and Natural Environments	3.2.1 Native/exotic pasture mosaic	Soil [ENVO_00001998]	0.165	meth_2.1	1.3	meth_2.1	0.31	meth_2.1	0.24	meth_2.1	0.04
X19491	19491	Soil	10	meth_2.1	Free-living	0.16	meth_2.1	9.64	meth_2.1	69.43	meth_2.1	2015-02-23T00:00:00		BR		0.034	meth_2.1						https://github.com/AusMicrobiome/contextualdb_doc/raw/4.2.0/db_schema_definitions/db_schema_definitions.xlsx	NA		0	0.1	0	0.61	meth_2.1	35	meth_2.1	72.07	meth_2.1	1.6	meth_2.1	42	1 Conservation and Natural Environments	3.2.1 Native/exotic pasture mosaic	Soil [ENVO_00001998]	0.156	meth_2.1	1.31	meth_2.1	0.27	meth_2.1	0.24	meth_2.1	0.01
X19493	19493	Soil	4	meth_2.1	Free-living	0.11	meth_2.1	5.79	meth_2.1	84.88	meth_2.1	2015-02-23T00:00:00		GRBR		0.018	meth_2.1						https://github.com/AusMicrobiome/contextualdb_doc/raw/4.2.0/db_schema_definitions/db_schema_definitions.xlsx	NA		0	0.1	0	0.03	meth_2.1	24.73	meth_2.1	12.85	meth_2.1	1.23	meth_2.1	40	1 Conservation and Natural Environments	3.2.1 Native/exotic pasture mosaic	Soil [ENVO_00001998]	0.086	meth_2.1	0.53	meth_2.1	0.2	meth_2.1	0.16	meth_2.1	1e-10
X19495	19495	Soil	7	meth_2.1	Free-living	0.14	meth_2.1	4.11	meth_2.1	82.47	meth_2.1	2015-02-23T00:00:00		GR		0.048	meth_2.1						https://github.com/AusMicrobiome/contextualdb_doc/raw/4.2.0/db_schema_definitions/db_schema_definitions.xlsx	NA		0	0.1	0	0.12	meth_2.1	34.05	meth_2.1	16.53	meth_2.1	1.62	meth_2.1	40	1 Conservation and Natural Environments	3.2.1 Native/exotic pasture mosaic	Soil [ENVO_00001998]	0.127	meth_2.1	0.89	meth_2.1	0.2	meth_2.1	0.16	meth_2.1	1e-10
X19497	19497	Soil	2	meth_2.1	Free-living	0.12	meth_2.1	2.01	meth_2.1	91.61	meth_2.1	2015-02-23T00:00:00		GRBR		0.019	meth_2.1						https://github.com/AusMicrobiome/contextualdb_doc/raw/4.2.0/db_schema_definitions/db_schema_definitions.xlsx	NA		0	0.1	0	0.16	meth_2.1	26.02	meth_2.1	9.03	meth_2.1	0.79	meth_2.1	40	1 Conservation and Natural Environments	3.2.1 Native/exotic pasture mosaic	Soil [ENVO_00001998]	0.184	meth_2.1	0.36	meth_2.1	0.09	meth_2.1	0.09	meth_2.1	1e-10
X19499	19499	Soil	15	meth_2.1	Free-living	0.2	meth_2.1	5.97	meth_2.1	74.73	meth_2.1	2015-02-23T00:00:00		GR		0.04	meth_2.1						https://github.com/AusMicrobiome/contextualdb_doc/raw/4.2.0/db_schema_definitions/db_schema_definitions.xlsx	NA		0	0.1	0	0.19	meth_2.1	54.49	meth_2.1	10.71	meth_2.1	1.78	meth_2.1	38	1 Conservation and Natural Environments	3.2.1 Native/exotic pasture mosaic	Soil [ENVO_00001998]	0.195	meth_2.1	0.9	meth_2.1	0.29	meth_2.1	0.23	meth_2.1	0.03
X19501	19501	Soil	7	meth_2.1	Free-living	0.25	meth_2.1	4.05	meth_2.1	75.16	meth_2.1	2015-02-23T00:00:00		GR		0.025	meth_2.1						https://github.com/AusMicrobiome/contextualdb_doc/raw/4.2.0/db_schema_definitions/db_schema_definitions.xlsx	NA		0	0.1	0	0.16	meth_2.1	62.9	meth_2.1	15.93	meth_2.1	1.13	meth_2.1	36	1 Conservation and Natural Environments	1.1.5 Habitat/species management area	Soil [ENVO_00001998]	0.486	meth_2.1	0.66	meth_2.1	0.21	meth_2.1	0.12	meth_2.1	0.02
X19503	19503	Soil	12	meth_2.1	Free-living	0.35	meth_2.1	6.24	meth_2.1	21.14	meth_2.1	2015-02-23T00:00:00		BRYW		0.026	meth_2.1						https://github.com/AusMicrobiome/contextualdb_doc/raw/4.2.0/db_schema_definitions/db_schema_definitions.xlsx	NA		0	0.1	0	0.2	meth_2.1	176.62	meth_2.1	35.85	meth_2.1	1.1	meth_2.1	31	1 Conservation and Natural Environments	1.1.5 Habitat/species management area	Soil [ENVO_00001998]	0.339	meth_2.1	0.68	meth_2.1	0.58	meth_2.1	0.15	meth_2.1	0.12
X19505	19505	Soil	11	meth_2.1	Free-living	0.3	meth_2.1	3.93	meth_2.1	69.02	meth_2.1	2015-02-23T00:00:00		GR		0.045	meth_2.1						https://github.com/AusMicrobiome/contextualdb_doc/raw/4.2.0/db_schema_definitions/db_schema_definitions.xlsx	NA		0	0.1	0	0.21	meth_2.1	94.95	meth_2.1	29.79	meth_2.1	2.97	meth_2.1	38	1 Conservation and Natural Environments	1.1.5 Habitat/species management area	Soil [ENVO_00001998]	0.283	meth_2.1	1.12	meth_2.1	0.43	meth_2.1	0.21	meth_2.1	0.03
X19507	19507	Soil	11	meth_2.1	Free-living	1.1	meth_2.1	16.47	meth_2.1	11.76	meth_2.1	2015-02-25T00:00:00		BRBK		0.071	meth_2.1						https://github.com/AusMicrobiome/contextualdb_doc/raw/4.2.0/db_schema_definitions/db_schema_definitions.xlsx	NA		0	0.1	0	0.54	meth_2.1	94.17	meth_2.1	90.53	meth_2.1	6.78	meth_2.1	29	1 Conservation and Natural Environments	1.1.5 Habitat/species management area	Soil [ENVO_00001998]	0.053	meth_2.1	19.27	meth_2.1	3.32	meth_2.1	0.48	meth_2.1	0.18
X19511	19511	Soil	6	meth_2.1	Free-living	0.32	meth_2.1	8.12	meth_2.1	72.46	meth_2.1	2015-02-25T00:00:00		LTGR		0.03	meth_2.1						https://github.com/AusMicrobiome/contextualdb_doc/raw/4.2.0/db_schema_definitions/db_schema_definitions.xlsx	NA		0	0.1	0	0.14	meth_2.1	67.26	meth_2.1	34.4	meth_2.1	0.77	meth_2.1	38	1 Conservation and Natural Environments	1.1.5 Habitat/species management area	Soil [ENVO_00001998]	0.339	meth_2.1	0.61	meth_2.1	0.33	meth_2.1	0.14	meth_2.1	0.05
X19515	19515	Soil	8	meth_2.1	Free-living	0.45	meth_2.1	12.43	meth_2.1	20.47	meth_2.1	2015-02-25T00:00:00		GR		0.053	meth_2.1						https://github.com/AusMicrobiome/contextualdb_doc/raw/4.2.0/db_schema_definitions/db_schema_definitions.xlsx	NA		0	0.1	0	0.14	meth_2.1	416.87	meth_2.1	11.06	meth_2.1	1.65	meth_2.1	26	1 Conservation and Natural Environments	1.1.5 Habitat/species management area	Soil [ENVO_00001998]	0.977	meth_2.1	0.6	meth_2.1	0.79	meth_2.1	0.23	meth_2.1	0.26
X19517	19517	Soil	20	meth_2.1	Free-living	0.45	meth_2.1	14.61	meth_2.1	4.15	meth_2.1	2015-02-25T00:00:00		LTGR		0.042	meth_2.1						https://github.com/AusMicrobiome/contextualdb_doc/raw/4.2.0/db_schema_definitions/db_schema_definitions.xlsx	NA		0	0.1	0	0.27	meth_2.1	193.16	meth_2.1	35.96	meth_2.1	2.35	meth_2.1	33	1 Conservation and Natural Environments	1.1.5 Habitat/species management area	Soil [ENVO_00001998]	0.171	meth_2.1	2.37	meth_2.1	0.88	meth_2.1	0.26	meth_2.1	0.13
X401548	401548	Soil	4.77706	meth_2.1	Free-living	NA		12.91	meth_1.23	NA		2021-01-27T00:00:00	SL102346			0.0547	meth_2.1	No crop	No crop	No crop	No crop	No crop	https://github.com/AusMicrobiome/contextualdb_doc/raw/4.2.0/db_schema_definitions/db_schema_definitions.xlsx	1.21423	meth_1.23	0	0.1	0	NA		NA		NA		NA		NA	1 Conservation and Natural Environments	1.1.6 Protected landscape	Soil [ENVO_00001998]	NA		NA		NA		NA		NA
X401549	401549	Soil	3.54054	meth_2.1	Free-living	NA		1.91	meth_1.23	NA		2021-01-27T00:00:00	SL102346			0.0849	meth_2.1	No crop	No crop	No crop	No crop	No crop	https://github.com/AusMicrobiome/contextualdb_doc/raw/4.2.0/db_schema_definitions/db_schema_definitions.xlsx	1.90439	meth_1.23	0	0.1	0	NA		NA		NA		NA		NA	1 Conservation and Natural Environments	1.1.6 Protected landscape	Soil [ENVO_00001998]	NA		NA		NA		NA		NA
X401550	401550	Soil	4.4536	meth_2.1	Free-living	NA		4.91	meth_1.23	NA		2021-01-27T00:00:00	SL102346			0.0551	meth_2.1	No crop	No crop	No crop	No crop	No crop	https://github.com/AusMicrobiome/contextualdb_doc/raw/4.2.0/db_schema_definitions/db_schema_definitions.xlsx	2.32083	meth_1.23	0	0.1	0	NA		NA		NA		NA		NA	1 Conservation and Natural Environments	1.1.6 Protected landscape	Soil [ENVO_00001998]	NA		NA		NA		NA		NA
X401551	401551	Soil	3.79796	meth_2.1	Free-living	NA		8.91	meth_1.23	NA		2021-01-27T00:00:00	SL102346			0.0611	meth_2.1	No crop	No crop	No crop	No crop	No crop	https://github.com/AusMicrobiome/contextualdb_doc/raw/4.2.0/db_schema_definitions/db_schema_definitions.xlsx	1.88919	meth_1.23	0	0.1	0	NA		NA		NA		NA		NA	1 Conservation and Natural Environments	1.1.6 Protected landscape	Soil [ENVO_00001998]	NA		NA		NA		NA		NA
X401552	401552	Soil	3.79584	meth_2.1	Free-living	NA		11.91	meth_1.23	NA		2021-01-27T00:00:00	SL102346			0.0396	meth_2.1	No crop	No crop	No crop	No crop	No crop	https://github.com/AusMicrobiome/contextualdb_doc/raw/4.2.0/db_schema_definitions/db_schema_definitions.xlsx	2.82735	meth_1.23	0	0.1	0	NA		NA		NA		NA		NA	1 Conservation and Natural Environments	1.1.6 Protected landscape	Soil [ENVO_00001998]	NA		NA		NA		NA		NA
X401553	401553	Soil	2.92187	meth_2.1	Free-living	NA		7.91	meth_1.23	NA		2021-01-27T00:00:00	SL102346			0.0839	meth_2.1	No crop	No crop	No crop	No crop	No crop	https://github.com/AusMicrobiome/contextualdb_doc/raw/4.2.0/db_schema_definitions/db_schema_definitions.xlsx	3.42627	meth_1.23	0	0.1	0	NA		NA		NA		NA		NA	1 Conservation and Natural Environments	1.1.6 Protected landscape	Soil [ENVO_00001998]	NA		NA		NA		NA		NA
X401554	401554	Soil	3.4321	meth_2.1	Free-living	NA		8.91	meth_1.23	NA		2021-01-27T00:00:00	SL102346			0.0574	meth_2.1	No crop	No crop	No crop	No crop	No crop	https://github.com/AusMicrobiome/contextualdb_doc/raw/4.2.0/db_schema_definitions/db_schema_definitions.xlsx	2.89168	meth_1.23	0	0.1	0	NA		NA		NA		NA		NA	1 Conservation and Natural Environments	1.1.6 Protected landscape	Soil [ENVO_00001998]	NA		NA		NA		NA		NA
X401555	401555	Soil	4.10281	meth_2.1	Free-living	NA		2.91	meth_1.23	NA		2021-01-27T00:00:00	SL102346			0.0434	meth_2.1	No crop	No crop	No crop	No crop	No crop	https://github.com/AusMicrobiome/contextualdb_doc/raw/4.2.0/db_schema_definitions/db_schema_definitions.xlsx	2.7361	meth_1.23	0	0.1	0	NA		NA		NA		NA		NA	1 Conservation and Natural Environments	1.1.6 Protected landscape	Soil [ENVO_00001998]	NA		NA		NA		NA		NA
X401556	401556	Soil	4.13923	meth_2.1	Free-living	NA		18.91	meth_1.23	NA		2021-01-29T00:00:00	SL102346			0.0495	meth_2.1	No crop	No crop	No crop	No crop	No crop	https://github.com/AusMicrobiome/contextualdb_doc/raw/4.2.0/db_schema_definitions/db_schema_definitions.xlsx	3.05545	meth_1.23	0	0.1	0	NA		NA		NA		NA		NA	1 Conservation and Natural Environments	1.1.3 National park	Soil [ENVO_00001998]	NA		NA		NA		NA		NA
X401557	401557	Soil	4.29408	meth_2.1	Free-living	NA		4.91	meth_1.23	NA		2021-01-29T00:00:00	SL102346			0.0599	meth_2.1	No crop	No crop	No crop	No crop	No crop	https://github.com/AusMicrobiome/contextualdb_doc/raw/4.2.0/db_schema_definitions/db_schema_definitions.xlsx	3.20284	meth_1.23	0	0.1	0	NA		NA		NA		NA		NA	1 Conservation and Natural Environments	1.1.3 National park	Soil [ENVO_00001998]	NA		NA		NA		NA		NA
X401558	401558	Soil	2.55617	meth_2.1	Free-living	NA		19.91	meth_1.23	NA		2021-01-29T00:00:00	SL102346			0.0482	meth_2.1	No crop	No crop	No crop	No crop	No crop	https://github.com/AusMicrobiome/contextualdb_doc/raw/4.2.0/db_schema_definitions/db_schema_definitions.xlsx	2.95134	meth_1.23	0	0.1	0	NA		NA		NA		NA		NA	1 Conservation and Natural Environments	1.1.3 National park	Soil [ENVO_00001998]	NA		NA		NA		NA		NA
X401559	401559	Soil	4.05223	meth_2.1	Free-living	NA		15.31	meth_1.23	NA		2021-02-02T00:00:00	SL102346			0.0238	meth_2.1	No crop	No crop	No crop	No crop	No crop	https://github.com/AusMicrobiome/contextualdb_doc/raw/4.2.0/db_schema_definitions/db_schema_definitions.xlsx	3.44382	meth_1.23	0	0.1	0	NA		NA		NA		NA		NA	1 Conservation and Natural Environments	1.1.1 Strict nature reserve	Soil [ENVO_00001998]	NA		NA		NA		NA		NA
X401560	401560	Soil	2.65006	meth_2.1	Free-living	NA		19.91	meth_1.23	NA		2021-01-29T00:00:00	SL102346			0.0653	meth_2.1	No crop	No crop	No crop	No crop	No crop	https://github.com/AusMicrobiome/contextualdb_doc/raw/4.2.0/db_schema_definitions/db_schema_definitions.xlsx	3.12213	meth_1.23	0	0.1	0	NA		NA		NA		NA		NA	1 Conservation and Natural Environments	1.1.3 National park	Soil [ENVO_00001998]	NA		NA		NA		NA		NA
X401561	401561	Soil	3.48269	meth_2.1	Free-living	NA		4.91	meth_1.23	NA		2021-01-29T00:00:00	SL102346			0.0511	meth_2.1	No crop	No crop	No crop	No crop	No crop	https://github.com/AusMicrobiome/contextualdb_doc/raw/4.2.0/db_schema_definitions/db_schema_definitions.xlsx	2.96304	meth_1.23	0	0.1	0	NA		NA		NA		NA		NA	1 Conservation and Natural Environments	1.1.3 National park	Soil [ENVO_00001998]	NA		NA		NA		NA		NA
X401562	401562	Soil	8.40513	meth_2.1	Free-living	NA		17.91	meth_1.23	NA		2021-01-29T00:00:00	SL102346			0.0526	meth_2.1	No crop	No crop	No crop	No crop	No crop	https://github.com/AusMicrobiome/contextualdb_doc/raw/4.2.0/db_schema_definitions/db_schema_definitions.xlsx	3.4485	meth_1.23	0	0.1	0	NA		NA		NA		NA		NA	1 Conservation and Natural Environments	1.1.3 National park	Soil [ENVO_00001998]	NA		NA		NA		NA		NA
X401563	401563	Soil	7.84209	meth_2.1	Free-living	NA		14.91	meth_1.23	NA		2021-02-02T00:00:00	SL102346			0.0378	meth_2.1	No crop	No crop	No crop	No crop	No crop	https://github.com/AusMicrobiome/contextualdb_doc/raw/4.2.0/db_schema_definitions/db_schema_definitions.xlsx	2.59573	meth_1.23	0	0.1	0	NA		NA		NA		NA		NA	1 Conservation and Natural Environments	1.1.1 Strict nature reserve	Soil [ENVO_00001998]	NA		NA		NA		NA		NA
X401564	401564	Soil	7.55093	meth_2.1	Free-living	NA		19.91	meth_1.23	NA		2021-02-03T00:00:00	SL102346			0.0385	meth_2.1	No crop	No crop	No crop	No crop	No crop	https://github.com/AusMicrobiome/contextualdb_doc/raw/4.2.0/db_schema_definitions/db_schema_definitions.xlsx	3.11862	meth_1.23	0	0.1	0	NA		NA		NA		NA		NA	1 Conservation and Natural Environments	1.1.1 Strict nature reserve	Soil [ENVO_00001998]	NA		NA		NA		NA		NA
X401565	401565	Soil	17.4196	meth_2.1	Free-living	NA		3.31	meth_1.23	NA		2021-02-03T00:00:00	SL102346			0.0268	meth_2.1	No crop	No crop	No crop	No crop	No crop	https://github.com/AusMicrobiome/contextualdb_doc/raw/4.2.0/db_schema_definitions/db_schema_definitions.xlsx	3.19115	meth_1.23	0	0.1	0	NA		NA		NA		NA		NA	1 Conservation and Natural Environments	1.1.1 Strict nature reserve	Soil [ENVO_00001998]	NA		NA		NA		NA		NA
X401566	401566	Soil	2.60341	meth_2.1	Free-living	NA		35.91	meth_1.23	NA		2021-02-03T00:00:00	SL102346			0.0313	meth_2.1	No crop	No crop	No crop	No crop	No crop	https://github.com/AusMicrobiome/contextualdb_doc/raw/4.2.0/db_schema_definitions/db_schema_definitions.xlsx	1.80379	meth_1.23	0	0.1	0	NA		NA		NA		NA		NA	1 Conservation and Natural Environments	1.1.1 Strict nature reserve	Soil [ENVO_00001998]	NA		NA		NA		NA		NA
X401567	401567	Soil	2.79045	meth_2.1	Free-living	NA		19.91	meth_1.23	NA		2021-02-03T00:00:00	SL102346			0.046	meth_2.1	No crop	No crop	No crop	No crop	No crop	https://github.com/AusMicrobiome/contextualdb_doc/raw/4.2.0/db_schema_definitions/db_schema_definitions.xlsx	2.58754	meth_1.23	0	0.1	0	NA		NA		NA		NA		NA	1 Conservation and Natural Environments	1.1.1 Strict nature reserve	Soil [ENVO_00001998]	NA		NA		NA		NA		NA
X401568	401568	Soil	3.40416	meth_2.1	Free-living	NA		13.91	meth_1.23	NA		2021-02-02T00:00:00	SL102346			0.0216	meth_2.1	No crop	No crop	No crop	No crop	No crop	https://github.com/AusMicrobiome/contextualdb_doc/raw/4.2.0/db_schema_definitions/db_schema_definitions.xlsx	2.95485	meth_1.23	0	0.1	0	NA		NA		NA		NA		NA	1 Conservation and Natural Environments	1.1.1 Strict nature reserve	Soil [ENVO_00001998]	NA		NA		NA		NA		NA
X401569	401569	Soil	56.7253	meth_2.1	Free-living	NA		12.91	meth_1.23	NA		2021-02-04T00:00:00	SL102346			0.1106	meth_2.1	No crop	No crop	No crop	No crop	No crop	https://github.com/AusMicrobiome/contextualdb_doc/raw/4.2.0/db_schema_definitions/db_schema_definitions.xlsx	1.87047	meth_1.23	0	0.1	0	NA		NA		NA		NA		NA	1 Conservation and Natural Environments	1.1.7 Other conserved area	Soil [ENVO_00001998]	NA		NA		NA		NA		NA
X401570	401570	Soil	76.1945	meth_2.1	Free-living	NA		25.91	meth_1.23	NA		2021-02-04T00:00:00	SL102346			0.0953	meth_2.1	No crop	No crop	No crop	No crop	No crop	https://github.com/AusMicrobiome/contextualdb_doc/raw/4.2.0/db_schema_definitions/db_schema_definitions.xlsx	2.0085	meth_1.23	0	0.1	0	NA		NA		NA		NA		NA	1 Conservation and Natural Environments	1.1.7 Other conserved area	Soil [ENVO_00001998]	NA		NA		NA		NA		NA
X401571	401571	Soil	3.83893	meth_2.1	Free-living	NA		4.91	meth_1.23	NA		2021-02-05T00:00:00	SL102346			0.0737	meth_2.1	No crop	No crop	No crop	No crop	No crop	https://github.com/AusMicrobiome/contextualdb_doc/raw/4.2.0/db_schema_definitions/db_schema_definitions.xlsx	2.18514	meth_1.23	0	0.1	0	NA		NA		NA		NA		NA	1 Conservation and Natural Environments	1.1.1 Strict nature reserve	Soil [ENVO_00001998]	NA		NA		NA		NA		NA
X401572	401572	Soil	3.60625	meth_2.1	Free-living	NA		5.91	meth_1.23	NA		2021-02-03T00:00:00	SL102346			0.02	meth_2.1	No crop	No crop	No crop	No crop	No crop	https://github.com/AusMicrobiome/contextualdb_doc/raw/4.2.0/db_schema_definitions/db_schema_definitions.xlsx	3.21688	meth_1.23	0	0.1	0	NA		NA		NA		NA		NA	1 Conservation and Natural Environments	1.1.1 Strict nature reserve	Soil [ENVO_00001998]	NA		NA		NA		NA		NA
X401573	401573	Soil	65.6879	meth_2.1	Free-living	NA		16.91	meth_1.23	NA		2021-02-04T00:00:00	SL102346			0.0975	meth_2.1	No crop	No crop	No crop	No crop	No crop	https://github.com/AusMicrobiome/contextualdb_doc/raw/4.2.0/db_schema_definitions/db_schema_definitions.xlsx	1.49848	meth_1.23	0	0.1	0	NA		NA		NA		NA		NA	1 Conservation and Natural Environments	1.1.7 Other conserved area	Soil [ENVO_00001998]	NA		NA		NA		NA		NA
X401574	401574	Soil	2.29743	meth_2.1	Free-living	NA		7.31	meth_1.23	NA		2021-02-04T00:00:00	SL102346			0.1171	meth_2.1	No crop	No crop	No crop	No crop	No crop	https://github.com/AusMicrobiome/contextualdb_doc/raw/4.2.0/db_schema_definitions/db_schema_definitions.xlsx	2.0436	meth_1.23	0	0.1	0	NA		NA		NA		NA		NA	1 Conservation and Natural Environments	1.1.1 Strict nature reserve	Soil [ENVO_00001998]	NA		NA		NA		NA		NA
X401575	401575	Soil	3.38127	meth_2.1	Free-living	NA		18.91	meth_1.23	NA		2021-02-03T00:00:00	SL102346			0.0288	meth_2.1	No crop	No crop	No crop	No crop	No crop	https://github.com/AusMicrobiome/contextualdb_doc/raw/4.2.0/db_schema_definitions/db_schema_definitions.xlsx	2.26819	meth_1.23	0	0.1	0	NA		NA		NA		NA		NA	1 Conservation and Natural Environments	1.1.1 Strict nature reserve	Soil [ENVO_00001998]	NA		NA		NA		NA		NA
X401576	401576	Soil	1.98962	meth_2.1	Free-living	NA		17.31	meth_1.23	NA		2021-02-02T00:00:00	SL102346			0.0227	meth_2.1	No crop	No crop	No crop	No crop	No crop	https://github.com/AusMicrobiome/contextualdb_doc/raw/4.2.0/db_schema_definitions/db_schema_definitions.xlsx	2.73493	meth_1.23	0	0.1	0	NA		NA		NA		NA		NA	1 Conservation and Natural Environments	1.1.1 Strict nature reserve	Soil [ENVO_00001998]	NA		NA		NA		NA		NA
X401577	401577	Soil	6.57047	meth_2.1	Free-living	NA		13.51	meth_1.23	NA		2021-02-02T00:00:00	SL102346			0.0328	meth_2.1	No crop	No crop	No crop	No crop	No crop	https://github.com/AusMicrobiome/contextualdb_doc/raw/4.2.0/db_schema_definitions/db_schema_definitions.xlsx	3.4485	meth_1.23	0	0.1	0	NA		NA		NA		NA		NA	1 Conservation and Natural Environments	1.1.1 Strict nature reserve	Soil [ENVO_00001998]	NA		NA		NA		NA		NA
X401578	401578	Soil	0.854716	meth_2.1	Free-living	NA		22.91	meth_1.23	NA		2021-02-03T00:00:00	SL102346			0.0327	meth_2.1	No crop	No crop	No crop	No crop	No crop	https://github.com/AusMicrobiome/contextualdb_doc/raw/4.2.0/db_schema_definitions/db_schema_definitions.xlsx	2.68697	meth_1.23	0	0.1	0	NA		NA		NA		NA		NA	1 Conservation and Natural Environments	1.1.1 Strict nature reserve	Soil [ENVO_00001998]	NA		NA		NA		NA		NA
X401579	401579	Soil	3.16449	meth_2.1	Free-living	NA		20.91	meth_1.23	NA		2021-02-03T00:00:00	SL102346			0.0338	meth_2.1	No crop	No crop	No crop	No crop	No crop	https://github.com/AusMicrobiome/contextualdb_doc/raw/4.2.0/db_schema_definitions/db_schema_definitions.xlsx	2.95719	meth_1.23	0	0.1	0	NA		NA		NA		NA		NA	1 Conservation and Natural Environments	1.1.1 Strict nature reserve	Soil [ENVO_00001998]	NA		NA		NA		NA		NA
X401580	401580	Soil	2.47154	meth_2.1	Free-living	NA		17.91	meth_1.23	NA		2021-02-05T00:00:00	SL102346			0.0842	meth_2.1	No crop	No crop	No crop	No crop	No crop	https://github.com/AusMicrobiome/contextualdb_doc/raw/4.2.0/db_schema_definitions/db_schema_definitions.xlsx	2.16759	meth_1.23	0	0.1	0	NA		NA		NA		NA		NA	1 Conservation and Natural Environments	1.1.5 Habitat/species management area	Soil [ENVO_00001998]	NA		NA		NA		NA		NA
X401581	401581	Soil	4.57568	meth_2.1	Free-living	NA		7.71	meth_1.23	NA		2021-02-05T00:00:00	SL102346			0.1005	meth_2.1	No crop	No crop	No crop	No crop	No crop	https://github.com/AusMicrobiome/contextualdb_doc/raw/4.2.0/db_schema_definitions/db_schema_definitions.xlsx	1.99447	meth_1.23	0	0.1	0	NA		NA		NA		NA		NA	1 Conservation and Natural Environments	1.1.2 Wilderness area	Soil [ENVO_00001998]	NA		NA		NA		NA		NA
X401582	401582	Soil	3.48769	meth_2.1	Free-living	NA		11.31	meth_1.23	NA		2021-02-05T00:00:00	SL102346			0.1058	meth_2.1	No crop	No crop	No crop	No crop	No crop	https://github.com/AusMicrobiome/contextualdb_doc/raw/4.2.0/db_schema_definitions/db_schema_definitions.xlsx	1.92077	meth_1.23	0	0.1	0	NA		NA		NA		NA		NA	1 Conservation and Natural Environments	1.1.6 Protected landscape	Soil [ENVO_00001998]	NA		NA		NA		NA		NA
X401583	401583	Soil	2.23437	meth_2.1	Free-living	NA		21.11	meth_1.23	NA		2021-02-05T00:00:00	SL102346			0.1515	meth_2.1	No crop	No crop	No crop	No crop	No crop	https://github.com/AusMicrobiome/contextualdb_doc/raw/4.2.0/db_schema_definitions/db_schema_definitions.xlsx	1.9582	meth_1.23	0	0.1	0	NA		NA		NA		NA		NA	1 Conservation and Natural Environments	1.1.2 Wilderness area	Soil [ENVO_00001998]	NA		NA		NA		NA		NA
X401584	401584	Soil	3.08284	meth_2.1	Free-living	NA		0.91	meth_1.23	NA		2021-02-01T00:00:00	SL102346			0.0586	meth_2.1	No crop	No crop	No crop	No crop	No crop	https://github.com/AusMicrobiome/contextualdb_doc/raw/4.2.0/db_schema_definitions/db_schema_definitions.xlsx	1.94768	meth_1.23	0	0.1	0	NA		NA		NA		NA		NA	1 Conservation and Natural Environments	1.1.7 Other conserved area	Soil [ENVO_00001998]	NA		NA		NA		NA		NA
X401585	401585	Soil	5.7932	meth_2.1	Free-living	NA		5.31	meth_1.23	NA		2021-02-01T00:00:00	SL102346			0.0782	meth_2.1	No crop	No crop	No crop	No crop	No crop	https://github.com/AusMicrobiome/contextualdb_doc/raw/4.2.0/db_schema_definitions/db_schema_definitions.xlsx	2.3957	meth_1.23	0	0.1	0	NA		NA		NA		NA		NA	1 Conservation and Natural Environments	1.1.7 Other conserved area	Soil [ENVO_00001998]	NA		NA		NA		NA		NA
X401586	401586	Soil	3.85411	meth_2.1	Free-living	NA		1.91	meth_1.23	NA		2021-01-28T00:00:00	SL102346			0.0507	meth_2.1	No crop	No crop	No crop	No crop	No crop	https://github.com/AusMicrobiome/contextualdb_doc/raw/4.2.0/db_schema_definitions/db_schema_definitions.xlsx	3.55495	meth_1.23	0	0.1	0	NA		NA		NA		NA		NA	1 Conservation and Natural Environments	1.1.1 Strict nature reserve	Soil [ENVO_00001998]	NA		NA		NA		NA		NA
X401587	401587	Soil	3.08312	meth_2.1	Free-living	NA		30.91	meth_1.23	NA		2021-01-28T00:00:00	SL102346			0.0499	meth_2.1	No crop	No crop	No crop	No crop	No crop	https://github.com/AusMicrobiome/contextualdb_doc/raw/4.2.0/db_schema_definitions/db_schema_definitions.xlsx	3.49061	meth_1.23	0	0.1	0	NA		NA		NA		NA		NA	1 Conservation and Natural Environments	1.1.1 Strict nature reserve	Soil [ENVO_00001998]	NA		NA		NA		NA		NA
X401588	401588	Soil	2.2741	meth_2.1	Free-living	NA		22.91	meth_1.23	NA		2021-01-28T00:00:00	SL102346			0.0579	meth_2.1	No crop	No crop	No crop	No crop	No crop	https://github.com/AusMicrobiome/contextualdb_doc/raw/4.2.0/db_schema_definitions/db_schema_definitions.xlsx	3.53974	meth_1.23	0	0.1	0	NA		NA		NA		NA		NA	1 Conservation and Natural Environments	1.1.1 Strict nature reserve	Soil [ENVO_00001998]	NA		NA		NA		NA		NA
X401589	401589	Soil	17.8537	meth_2.1	Free-living	NA		13.31	meth_1.23	NA		2021-01-28T00:00:00	SL102346			0.0384	meth_2.1	No crop	No crop	No crop	No crop	No crop	https://github.com/AusMicrobiome/contextualdb_doc/raw/4.2.0/db_schema_definitions/db_schema_definitions.xlsx	3.20869	meth_1.23	0	0.1	0	NA		NA		NA		NA		NA	1 Conservation and Natural Environments	1.1.1 Strict nature reserve	Soil [ENVO_00001998]	NA		NA		NA		NA		NA
X401590	401590	Soil	2.67073	meth_2.1	Free-living	NA		13.31	meth_1.23	NA		2021-01-28T00:00:00	SL102346			0.0482	meth_2.1	No crop	No crop	No crop	No crop	No crop	https://github.com/AusMicrobiome/contextualdb_doc/raw/4.2.0/db_schema_definitions/db_schema_definitions.xlsx	3.32801	meth_1.23	0	0.1	0	NA		NA		NA		NA		NA	1 Conservation and Natural Environments	1.1.1 Strict nature reserve	Soil [ENVO_00001998]	NA		NA		NA		NA		NA
X401591	401591	Soil	3.9388	meth_2.1	Free-living	NA		2.91	meth_1.23	NA		2021-02-01T00:00:00	SL102346			0.0703	meth_2.1	No crop	No crop	No crop	No crop	No crop	https://github.com/AusMicrobiome/contextualdb_doc/raw/4.2.0/db_schema_definitions/db_schema_definitions.xlsx	0.994309	meth_1.23	0	0.1	0	NA		NA		NA		NA		NA	1 Conservation and Natural Environments	1.1.7 Other conserved area	Soil [ENVO_00001998]	NA		NA		NA		NA		NA
X401592	401592	Soil	15.2579	meth_2.1	Free-living	NA		20.91	meth_1.23	NA		2021-02-01T00:00:00	SL102346			0.0742	meth_2.1	No crop	No crop	No crop	No crop	No crop	https://github.com/AusMicrobiome/contextualdb_doc/raw/4.2.0/db_schema_definitions/db_schema_definitions.xlsx	1.80028	meth_1.23	0	0.1	0	NA		NA		NA		NA		NA	1 Conservation and Natural Environments	1.1.7 Other conserved area	Soil [ENVO_00001998]	NA		NA		NA		NA		NA
X401593	401593	Soil	25.7366	meth_2.1	Free-living	NA		14.91	meth_1.23	NA		2021-02-01T00:00:00	SL102346			0.0861	meth_2.1	No crop	No crop	No crop	No crop	No crop	https://github.com/AusMicrobiome/contextualdb_doc/raw/4.2.0/db_schema_definitions/db_schema_definitions.xlsx	2.0202	meth_1.23	0	0.1	0	NA		NA		NA		NA		NA	1 Conservation and Natural Environments	1.1.7 Other conserved area	Soil [ENVO_00001998]	NA		NA		NA		NA		NA
X401594	401594	Soil	5.77328	meth_2.1	Free-living	NA		18.91	meth_1.23	NA		2021-02-01T00:00:00	SL102346			0.0725	meth_2.1	No crop	No crop	No crop	No crop	No crop	https://github.com/AusMicrobiome/contextualdb_doc/raw/4.2.0/db_schema_definitions/db_schema_definitions.xlsx	1.1534	meth_1.23	0	0.1	0	NA		NA		NA		NA		NA	1 Conservation and Natural Environments	1.1.5 Habitat/species management area	Soil [ENVO_00001998]	NA		NA		NA		NA		NA
X401595	401595	Soil	8.40359	meth_2.1	Free-living	NA		2.91	meth_1.23	NA		2021-02-05T00:00:00	SL102346			0.0625	meth_2.1	No crop	No crop	No crop	No crop	No crop	https://github.com/AusMicrobiome/contextualdb_doc/raw/4.2.0/db_schema_definitions/db_schema_definitions.xlsx	1.5558	meth_1.23	0	0.1	0	NA		NA		NA		NA		NA	1 Conservation and Natural Environments	1.1.6 Protected landscape	Soil [ENVO_00001998]	NA		NA		NA		NA		NA
X401596	401596	Soil	2	meth_2.1	Free-living	0.24	meth_2.1	NA		NA		2021-11-22T00:00:00	SL102523	GRYW	meth_2.1	0.018	meth_2.1	No crop	No crop	No crop	No crop	No crop	https://github.com/AusMicrobiome/contextualdb_doc/raw/4.2.0/db_schema_definitions/db_schema_definitions.xlsx	NA		0	0.1	0	0.3	meth_2.1	63.3	meth_2.1	1.15	meth_2.1	0.34	meth_2.1	NA	1 Conservation and Natural Environments	1.1.3 National park	Soil [ENVO_00001998]	1.31	meth_2.1	0.16	meth_2.1	0.24	meth_2.1	0.09	meth_2.1	0.06
X401598	401598	Soil	3	meth_2.1	Free-living	0.28	meth_2.1	NA		NA		2021-11-22T00:00:00	SL102523	GRYW	meth_2.1	0.022	meth_2.1	No crop	No crop	No crop	No crop	No crop	https://github.com/AusMicrobiome/contextualdb_doc/raw/4.2.0/db_schema_definitions/db_schema_definitions.xlsx	NA		0	0.1	0	0.17	meth_2.1	81.8	meth_2.1	1.22	meth_2.1	0.35	meth_2.1	NA	1 Conservation and Natural Environments	1.1.3 National park	Soil [ENVO_00001998]	1.75	meth_2.1	0.23	meth_2.1	0.25	meth_2.1	0.12	meth_2.1	0.06
X401600	401600	Soil	6	meth_2.1	Free-living	0.29	meth_2.1	NA		NA		2021-11-22T00:00:00	SL102523	BRYW	meth_2.1	0.02	meth_2.1	No crop	No crop	No crop	No crop	No crop	https://github.com/AusMicrobiome/contextualdb_doc/raw/4.2.0/db_schema_definitions/db_schema_definitions.xlsx	NA		0	0.1	0	0.27	meth_2.1	83.8	meth_2.1	1.62	meth_2.1	0.24	meth_2.1	NA	1 Conservation and Natural Environments	1.1.3 National park	Soil [ENVO_00001998]	0.95	meth_2.1	0.15	meth_2.1	0.12	meth_2.1	0.08	meth_2.1	0.03
X401602	401602	Soil	9	meth_2.1	Free-living	0.52	meth_2.1	NA		NA		2021-11-23T00:00:00	SL102523	GR	meth_2.1	0.031	meth_2.1	No crop	No crop	No crop	No crop	No crop	https://github.com/AusMicrobiome/contextualdb_doc/raw/4.2.0/db_schema_definitions/db_schema_definitions.xlsx	NA		0	0.1	0	0.52	meth_2.1	48.8	meth_2.1	64.68	meth_2.1	0.9	meth_2.1	NA	1 Conservation and Natural Environments	1.1.3 National park	Soil [ENVO_00001998]	1.51	meth_2.1	3.42	meth_2.1	1.11	meth_2.1	0.44	meth_2.1	0.06
X401604	401604	Soil	7	meth_2.1	Free-living	0.49	meth_2.1	NA		NA		2021-11-23T00:00:00	SL102523	DKBR	meth_2.1	0.022	meth_2.1	No crop	No crop	No crop	No crop	No crop	https://github.com/AusMicrobiome/contextualdb_doc/raw/4.2.0/db_schema_definitions/db_schema_definitions.xlsx	NA		0	0.1	0	0.28	meth_2.1	104.1	meth_2.1	3.97	meth_2.1	0.29	meth_2.1	NA	1 Conservation and Natural Environments	1.1.3 National park	Soil [ENVO_00001998]	2.66	meth_2.1	0.59	meth_2.1	0.29	meth_2.1	0.17	meth_2.1	0.04
X401606	401606	Soil	4	meth_2.1	Free-living	0.34	meth_2.1	NA		NA		2021-11-23T00:00:00	SL102523	GRBR	meth_2.1	0.017	meth_2.1	No crop	No crop	No crop	No crop	No crop	https://github.com/AusMicrobiome/contextualdb_doc/raw/4.2.0/db_schema_definitions/db_schema_definitions.xlsx	NA		0	0.1	0	0.25	meth_2.1	92.3	meth_2.1	1.69	meth_2.1	0.21	meth_2.1	NA	1 Conservation and Natural Environments	1.1.3 National park	Soil [ENVO_00001998]	2.81	meth_2.1	0.26	meth_2.1	0.2	meth_2.1	0.12	meth_2.1	0.06
X401608	401608	Soil	2	meth_2.1	Free-living	0.34	meth_2.1	NA		NA		2021-11-23T00:00:00	SL102523	BRGR	meth_2.1	0.02	meth_2.1	No crop	No crop	No crop	No crop	No crop	https://github.com/AusMicrobiome/contextualdb_doc/raw/4.2.0/db_schema_definitions/db_schema_definitions.xlsx	NA		0	0.1	0	0.22	meth_2.1	113	meth_2.1	1.45	meth_2.1	0.3	meth_2.1	NA	1 Conservation and Natural Environments	1.1.3 National park	Soil [ENVO_00001998]	1.49	meth_2.1	0.13	meth_2.1	0.15	meth_2.1	0.09	meth_2.1	0.07
X401610	401610	Soil	12	meth_2.1	Free-living	0.28	meth_2.1	NA		NA		2021-11-24T00:00:00	SL102523	GRYW	meth_2.1	0.026	meth_2.1	No crop	No crop	No crop	No crop	No crop	https://github.com/AusMicrobiome/contextualdb_doc/raw/4.2.0/db_schema_definitions/db_schema_definitions.xlsx	NA		0	0.1	0	0.17	meth_2.1	107	meth_2.1	1.78	meth_2.1	0.32	meth_2.1	NA	1 Conservation and Natural Environments	1.1.3 National park	Soil [ENVO_00001998]	1.77	meth_2.1	0.19	meth_2.1	0.16	meth_2.1	0.08	meth_2.1	0.03
X401612	401612	Soil	15	meth_2.1	Free-living	0.96	meth_2.1	NA		NA		2021-11-30T00:00:00	SL102523	GRBK	meth_2.1	0.081	meth_2.1	No crop	No crop	No crop	No crop	No crop	https://github.com/AusMicrobiome/contextualdb_doc/raw/4.2.0/db_schema_definitions/db_schema_definitions.xlsx	NA		0	0.1	0	0.57	meth_2.1	136.6	meth_2.1	19.84	meth_2.1	1.77	meth_2.1	NA	1 Conservation and Natural Environments	1.1.3 National park	Soil [ENVO_00001998]	2.43	meth_2.1	4.62	meth_2.1	1.82	meth_2.1	0.25	meth_2.1	0.11
X401614	401614	Soil	5	meth_2.1	Free-living	0.86	meth_2.1	NA		NA		2021-11-30T00:00:00	SL102523	DKGR	meth_2.1	0.124	meth_2.1	No crop	No crop	No crop	No crop	No crop	https://github.com/AusMicrobiome/contextualdb_doc/raw/4.2.0/db_schema_definitions/db_schema_definitions.xlsx	NA		0	0.1	0	2.08	meth_2.1	110.2	meth_2.1	33.77	meth_2.1	9.27	meth_2.1	NA	1 Conservation and Natural Environments	1.1.3 National park	Soil [ENVO_00001998]	0.08	meth_2.1	6.34	meth_2.1	4.58	meth_2.1	0.31	meth_2.1	0.18
X401616	401616	Soil	9	meth_2.1	Free-living	1.1	meth_2.1	NA		NA		2021-11-30T00:00:00	SL102523	DKGR	meth_2.1	0.15	meth_2.1	No crop	No crop	No crop	No crop	No crop	https://github.com/AusMicrobiome/contextualdb_doc/raw/4.2.0/db_schema_definitions/db_schema_definitions.xlsx	NA		0	0.1	0	2.51	meth_2.1	64.7	meth_2.1	91.07	meth_2.1	13.14	meth_2.1	NA	1 Conservation and Natural Environments	1.1.3 National park	Soil [ENVO_00001998]	0.05	meth_2.1	10.2	meth_2.1	2.97	meth_2.1	0.57	meth_2.1	0.11
X401618	401618	Soil	9	meth_2.1	Free-living	1.42	meth_2.1	NA		NA		2021-11-30T00:00:00	SL102523	DKGR	meth_2.1	0.189	meth_2.1	No crop	No crop	No crop	No crop	No crop	https://github.com/AusMicrobiome/contextualdb_doc/raw/4.2.0/db_schema_definitions/db_schema_definitions.xlsx	NA		0	0.1	0	2.71	meth_2.1	81.2	meth_2.1	83.49	meth_2.1	11.56	meth_2.1	NA	1 Conservation and Natural Environments	1.1.3 National park	Soil [ENVO_00001998]	0.06	meth_2.1	12.78	meth_2.1	4.56	meth_2.1	0.81	meth_2.1	0.14
X401620	401620	Soil	8	meth_2.1	Free-living	0.89	meth_2.1	NA		NA		2021-11-30T00:00:00	SL102523	GRBK	meth_2.1	0.08	meth_2.1	No crop	No crop	No crop	No crop	No crop	https://github.com/AusMicrobiome/contextualdb_doc/raw/4.2.0/db_schema_definitions/db_schema_definitions.xlsx	NA		0	0.1	0	1.27	meth_2.1	50.1	meth_2.1	24.19	meth_2.1	1.57	meth_2.1	NA	1 Conservation and Natural Environments	1.1.3 National park	Soil [ENVO_00001998]	1.08	meth_2.1	7.68	meth_2.1	3.56	meth_2.1	0.58	meth_2.1	0.22
X401622	401622	Soil	19	meth_2.1	Free-living	0.63	meth_2.1	NA		NA		2021-11-30T00:00:00	SL102523	DKGR	meth_2.1	0.057	meth_2.1	No crop	No crop	No crop	No crop	No crop	https://github.com/AusMicrobiome/contextualdb_doc/raw/4.2.0/db_schema_definitions/db_schema_definitions.xlsx	NA		0	0.1	0	0.45	meth_2.1	86.7	meth_2.1	12.11	meth_2.1	1.92	meth_2.1	NA	1 Conservation and Natural Environments	1.1.7 Other conserved area	Soil [ENVO_00001998]	0.85	meth_2.1	3.19	meth_2.1	2.18	meth_2.1	0.23	meth_2.1	0.11
X401624	401624	Soil	1	meth_2.1	Free-living	0.31	meth_2.1	NA		NA		2021-11-30T00:00:00	SL102523	GRYW	meth_2.1	0.026	meth_2.1	No crop	No crop	No crop	No crop	No crop	https://github.com/AusMicrobiome/contextualdb_doc/raw/4.2.0/db_schema_definitions/db_schema_definitions.xlsx	NA		0	0.1	0	0.37	meth_2.1	50	meth_2.1	0.68	meth_2.1	0.31	meth_2.1	NA	1 Conservation and Natural Environments	1.1.3 National park	Soil [ENVO_00001998]	0.72	meth_2.1	0.49	meth_2.1	0.35	meth_2.1	0.09	meth_2.1	0.06
X401626	401626	Soil	2	meth_2.1	Free-living	0.31	meth_2.1	NA		NA		2021-11-30T00:00:00	SL102523	GR	meth_2.1	0.033	meth_2.1	No crop	No crop	No crop	No crop	No crop	https://github.com/AusMicrobiome/contextualdb_doc/raw/4.2.0/db_schema_definitions/db_schema_definitions.xlsx	NA		0	0.1	0	0.28	meth_2.1	109.3	meth_2.1	1.24	meth_2.1	0.51	meth_2.1	NA	1 Conservation and Natural Environments	1.1.7 Other conserved area	Soil [ENVO_00001998]	1.65	meth_2.1	0.26	meth_2.1	0.23	meth_2.1	0.06	meth_2.1	0.06
X401628	401628	Soil	1	meth_2.1	Free-living	0.19	meth_2.1	NA		NA		2021-11-30T00:00:00	SL102523	GRYW	meth_2.1	0.022	meth_2.1	No crop	No crop	No crop	No crop	No crop	https://github.com/AusMicrobiome/contextualdb_doc/raw/4.2.0/db_schema_definitions/db_schema_definitions.xlsx	NA		0	0.1	0	0.22	meth_2.1	44.9	meth_2.1	0.47	meth_2.1	0.24	meth_2.1	NA	1 Conservation and Natural Environments	1.1.5 Habitat/species management area	Soil [ENVO_00001998]	1.35	meth_2.1	0.12	meth_2.1	0.09	meth_2.1	0.04	meth_2.1	0.03
X401630	401630	Soil	2	meth_2.1	Free-living	0.14	meth_2.1	NA		NA		2021-12-07T00:00:00	SL102523	GR	meth_2.1	0.026	meth_2.1	No crop	No crop	No crop	No crop	No crop	https://github.com/AusMicrobiome/contextualdb_doc/raw/4.2.0/db_schema_definitions/db_schema_definitions.xlsx	NA		0	0.1	0	0.18	meth_2.1	23	meth_2.1	1.37	meth_2.1	0.36	meth_2.1	NA	1 Conservation and Natural Environments	1.1.3 National park	Soil [ENVO_00001998]	0.28	meth_2.1	0.28	meth_2.1	0.29	meth_2.1	0.02	meth_2.1	0.05
X401632	401632	Soil	16	meth_2.1	Free-living	2.32	meth_2.1	NA		NA		2021-12-07T00:00:00	SL102523	GRBR	meth_2.1	0.172	meth_2.1	No crop	No crop	No crop	No crop	No crop	https://github.com/AusMicrobiome/contextualdb_doc/raw/4.2.0/db_schema_definitions/db_schema_definitions.xlsx	NA		0	0.1	0	1.18	meth_2.1	75.8	meth_2.1	40.22	meth_2.1	1.58	meth_2.1	NA	1 Conservation and Natural Environments	1.1.7 Other conserved area	Soil [ENVO_00001998]	3.94	meth_2.1	2.84	meth_2.1	1.44	meth_2.1	0.66	meth_2.1	0.09
X401634	401634	Soil	13	meth_2.1	Free-living	1.5	meth_2.1	NA		NA		2021-12-08T00:00:00	SL102523	GRBK	meth_2.1	0.108	meth_2.1	No crop	No crop	No crop	No crop	No crop	https://github.com/AusMicrobiome/contextualdb_doc/raw/4.2.0/db_schema_definitions/db_schema_definitions.xlsx	NA		0	0.1	0	1.83	meth_2.1	131.9	meth_2.1	86.88	meth_2.1	2.53	meth_2.1	NA	1 Conservation and Natural Environments	1.1.5 Habitat/species management area	Soil [ENVO_00001998]	0.16	meth_2.1	16	meth_2.1	6.92	meth_2.1	0.82	meth_2.1	0.28
X401636	401636	Soil	1e-10	meth_2.1	Free-living	0.24	meth_2.1	NA		NA		2021-12-08T00:00:00	SL102523	GR	meth_2.1	0.015	meth_2.1	No crop	No crop	No crop	No crop	No crop	https://github.com/AusMicrobiome/contextualdb_doc/raw/4.2.0/db_schema_definitions/db_schema_definitions.xlsx	NA		0	0.1	0	0.18	meth_2.1	92.8	meth_2.1	4.62	meth_2.1	0.18	meth_2.1	NA	1 Conservation and Natural Environments	1.1.1 Strict nature reserve	Soil [ENVO_00001998]	0.31	meth_2.1	2.65	meth_2.1	0.32	meth_2.1	0.02	meth_2.1	0.05
X401638	401638	Soil	4	meth_2.1	Free-living	0.38	meth_2.1	NA		NA		2021-12-08T00:00:00	SL102523	DKBR	meth_2.1	0.058	meth_2.1	No crop	No crop	No crop	No crop	No crop	https://github.com/AusMicrobiome/contextualdb_doc/raw/4.2.0/db_schema_definitions/db_schema_definitions.xlsx	NA		0	0.1	0	0.13	meth_2.1	54.2	meth_2.1	3.12	meth_2.1	0.29	meth_2.1	NA	1 Conservation and Natural Environments	1.1.1 Strict nature reserve	Soil [ENVO_00001998]	0.58	meth_2.1	1.33	meth_2.1	1.3	meth_2.1	0.09	meth_2.1	0.1
X401640	401640	Soil	3	meth_2.1	Free-living	0.47	meth_2.1	NA		NA		2021-12-08T00:00:00	SL102523	GRBR	meth_2.1	0.05	meth_2.1	No crop	No crop	No crop	No crop	No crop	https://github.com/AusMicrobiome/contextualdb_doc/raw/4.2.0/db_schema_definitions/db_schema_definitions.xlsx	NA		0	0.1	0	0.5	meth_2.1	399.3	meth_2.1	12.61	meth_2.1	0.46	meth_2.1	NA	1 Conservation and Natural Environments	1.1.7 Other conserved area	Soil [ENVO_00001998]	1.24	meth_2.1	2.35	meth_2.1	2.49	meth_2.1	0.26	meth_2.1	0.18
X401642	401642	Soil	13	meth_2.1	Free-living	1.37	meth_2.1	NA		NA		2021-12-09T00:00:00	SL102523	GRBK	meth_2.1	0.058	meth_2.1	No crop	No crop	No crop	No crop	No crop	https://github.com/AusMicrobiome/contextualdb_doc/raw/4.2.0/db_schema_definitions/db_schema_definitions.xlsx	NA		0	0.1	0	0.43	meth_2.1	249.2	meth_2.1	1.52	meth_2.1	0.6	meth_2.1	NA	1 Conservation and Natural Environments	1.1.7 Other conserved area	Soil [ENVO_00001998]	6.96	meth_2.1	0.84	meth_2.1	1.26	meth_2.1	0.24	meth_2.1	0.19
X401644	401644	Soil	31	meth_2.1	Free-living	2.26	meth_2.1	NA		NA		2021-12-09T00:00:00	SL102523	BRYW	meth_2.1	0.1	meth_2.1	No crop	No crop	No crop	No crop	No crop	https://github.com/AusMicrobiome/contextualdb_doc/raw/4.2.0/db_schema_definitions/db_schema_definitions.xlsx	NA		0	0.1	0	0.32	meth_2.1	268.5	meth_2.1	2.45	meth_2.1	0.7	meth_2.1	NA	1 Conservation and Natural Environments	1.1.3 National park	Soil [ENVO_00001998]	7.7	meth_2.1	1.1	meth_2.1	0.82	meth_2.1	0.28	meth_2.1	0.18
X401646	401646	Soil	31	meth_2.1	Free-living	2.18	meth_2.1	NA		NA		2021-12-09T00:00:00	SL102523	DKBR	meth_2.1	0.104	meth_2.1	No crop	No crop	No crop	No crop	No crop	https://github.com/AusMicrobiome/contextualdb_doc/raw/4.2.0/db_schema_definitions/db_schema_definitions.xlsx	NA		0	0.1	0	0.31	meth_2.1	231.2	meth_2.1	2.18	meth_2.1	0.82	meth_2.1	NA	1 Conservation and Natural Environments	1.1.3 National park	Soil [ENVO_00001998]	8.62	meth_2.1	0.69	meth_2.1	0.78	meth_2.1	0.42	meth_2.1	0.19
X401648	401648	Soil	22	meth_2.1	Free-living	3.26	meth_2.1	NA		NA		2021-12-09T00:00:00	SL102523	GRBK	meth_2.1	0.342	meth_2.1	No crop	No crop	No crop	No crop	No crop	https://github.com/AusMicrobiome/contextualdb_doc/raw/4.2.0/db_schema_definitions/db_schema_definitions.xlsx	NA		0	0.1	0	0.36	meth_2.1	79.4	meth_2.1	23.56	meth_2.1	0.9	meth_2.1	NA	1 Conservation and Natural Environments	1.1.3 National park	Soil [ENVO_00001998]	8	meth_2.1	10	meth_2.1	3.48	meth_2.1	0.86	meth_2.1	0.13
X401650	401650	Soil	12	meth_2.1	Free-living	2.28	meth_2.1	NA		NA		2021-12-09T00:00:00	SL102523	GRBK	meth_2.1	0.028	meth_2.1	No crop	No crop	No crop	No crop	No crop	https://github.com/AusMicrobiome/contextualdb_doc/raw/4.2.0/db_schema_definitions/db_schema_definitions.xlsx	NA		0	0.1	0	0.98	meth_2.1	144.7	meth_2.1	52.61	meth_2.1	3.9	meth_2.1	NA	1 Conservation and Natural Environments	1.1.3 National park	Soil [ENVO_00001998]	0.06	meth_2.1	31.74	meth_2.1	7.54	meth_2.1	1.78	meth_2.1	0.14
X401652	401652	Soil	5	meth_2.1	Free-living	0.93	meth_2.1	NA		NA		2021-12-10T00:00:00	SL102523	BRBK	meth_2.1	0.069	meth_2.1	No crop	No crop	No crop	No crop	No crop	https://github.com/AusMicrobiome/contextualdb_doc/raw/4.2.0/db_schema_definitions/db_schema_definitions.xlsx	NA		0	0.1	0	2.55	meth_2.1	110.8	meth_2.1	85.46	meth_2.1	2.96	meth_2.1	NA	1 Conservation and Natural Environments	1.1.3 National park	Soil [ENVO_00001998]	0.02	meth_2.1	17.65	meth_2.1	6.32	meth_2.1	1.22	meth_2.1	0.12
X401654	401654	Soil	2	meth_2.1	Free-living	0.46	meth_2.1	NA		NA		2021-12-10T00:00:00	SL102523	BRGR	meth_2.1	0.062	meth_2.1	No crop	No crop	No crop	No crop	No crop	https://github.com/AusMicrobiome/contextualdb_doc/raw/4.2.0/db_schema_definitions/db_schema_definitions.xlsx	NA		0	0.1	0	0.49	meth_2.1	143.4	meth_2.1	77.92	meth_2.1	1.05	meth_2.1	NA	1 Conservation and Natural Environments	1.1.3 National park	Soil [ENVO_00001998]	1.92	meth_2.1	1	meth_2.1	1.18	meth_2.1	0.5	meth_2.1	0.1
X401656	401656	Soil	5	meth_2.1	Free-living	0.43	meth_2.1	NA		NA		2021-12-10T00:00:00	SL102523	DKBR	meth_2.1	0.092	meth_2.1	No crop	No crop	No crop	No crop	No crop	https://github.com/AusMicrobiome/contextualdb_doc/raw/4.2.0/db_schema_definitions/db_schema_definitions.xlsx	NA		0	0.1	0	0.71	meth_2.1	68.6	meth_2.1	68.91	meth_2.1	1.87	meth_2.1	NA	1 Conservation and Natural Environments	1.3.3 Residual native cover	Soil [ENVO_00001998]	0.7	meth_2.1	5.41	meth_2.1	1.86	meth_2.1	0.59	meth_2.1	0.03
X401658	401658	Soil	4	meth_2.1	Free-living	0.47	meth_2.1	NA		NA		2021-12-10T00:00:00	SL102523	GRBR	meth_2.1	0.06	meth_2.1	No crop	No crop	No crop	No crop	No crop	https://github.com/AusMicrobiome/contextualdb_doc/raw/4.2.0/db_schema_definitions/db_schema_definitions.xlsx	NA		0	0.1	0	0.62	meth_2.1	36.5	meth_2.1	53.63	meth_2.1	3.45	meth_2.1	NA	1 Conservation and Natural Environments	1.3.3 Residual native cover	Soil [ENVO_00001998]	0.05	meth_2.1	9.3	meth_2.1	2.4	meth_2.1	0.57	meth_2.1	0.03
X401660	401660	Soil	3	meth_2.1	Free-living	0.58	meth_2.1	28.52	meth_2.1	NA		2022-01-24T00:00:00	SL102523	LTBR	meth_2.1	0.064	meth_2.1	No crop	No crop	No crop	No crop	No crop	https://github.com/AusMicrobiome/contextualdb_doc/raw/4.2.0/db_schema_definitions/db_schema_definitions.xlsx	NA		0	0.1	0	0.46	meth_2.1	41	meth_2.1	19.71	meth_2.1	1.3	meth_2.1	NA	1 Conservation and Natural Environments	1.1.3 National park	Soil [ENVO_00001998]	0.04	meth_2.1	9.02	meth_2.1	3.46	meth_2.1	0.56	meth_2.1	0.08
X401662	401662	Soil	2	meth_2.1	Free-living	0.8	meth_2.1	26.18	meth_2.1	NA		2022-01-25T00:00:00	SL102523	BR	meth_2.1	0.054	meth_2.1	No crop	No crop	No crop	No crop	No crop	https://github.com/AusMicrobiome/contextualdb_doc/raw/4.2.0/db_schema_definitions/db_schema_definitions.xlsx	NA		0	0.1	0	0.67	meth_2.1	39.6	meth_2.1	27.46	meth_2.1	0.62	meth_2.1	NA	1 Conservation and Natural Environments	1.3.3 Residual native cover	Soil [ENVO_00001998]	0.03	meth_2.1	5.4	meth_2.1	2.28	meth_2.1	1.07	meth_2.1	0.03
X401664	401664	Soil	10	meth_2.1	Free-living	1.1	meth_2.1	28.82	meth_2.1	NA		2022-01-25T00:00:00	SL102523	DKBR	meth_2.1	0.074	meth_2.1	No crop	No crop	No crop	No crop	No crop	https://github.com/AusMicrobiome/contextualdb_doc/raw/4.2.0/db_schema_definitions/db_schema_definitions.xlsx	NA		0	0.1	0	0.56	meth_2.1	16.3	meth_2.1	41.71	meth_2.1	0.65	meth_2.1	NA	1 Conservation and Natural Environments	1.3.3 Residual native cover	Soil [ENVO_00001998]	0.03	meth_2.1	9.43	meth_2.1	1.63	meth_2.1	1.31	meth_2.1	0.02
X401666	401666	Soil	8	meth_2.1	Free-living	1.62	meth_2.1	28	meth_2.1	NA		2022-01-25T00:00:00	SL102523	BR	meth_2.1	0.114	meth_2.1	No crop	No crop	No crop	No crop	No crop	https://github.com/AusMicrobiome/contextualdb_doc/raw/4.2.0/db_schema_definitions/db_schema_definitions.xlsx	NA		0	0.1	0	1.14	meth_2.1	24.1	meth_2.1	26.49	meth_2.1	1.75	meth_2.1	NA	1 Conservation and Natural Environments	1.3.3 Residual native cover	Soil [ENVO_00001998]	0.04	meth_2.1	10.95	meth_2.1	4.13	meth_2.1	1.14	meth_2.1	0.57
X401668	401668	Soil	5	meth_2.1	Free-living	1.21	meth_2.1	30.97	meth_2.1	NA		2022-01-25T00:00:00	SL102523	BR	meth_2.1	0.048	meth_2.1	No crop	No crop	No crop	No crop	No crop	https://github.com/AusMicrobiome/contextualdb_doc/raw/4.2.0/db_schema_definitions/db_schema_definitions.xlsx	NA		0	0.1	0	0.47	meth_2.1	20.9	meth_2.1	11.51	meth_2.1	0.94	meth_2.1	NA	1 Conservation and Natural Environments	1.3.3 Residual native cover	Soil [ENVO_00001998]	0.02	meth_2.1	6.71	meth_2.1	2.23	meth_2.1	1.62	meth_2.1	0.02
X401669	401669	Soil	2	meth_2.1	Free-living	0.44	meth_2.1	35.18	meth_2.1	NA		2022-01-25T00:00:00	SL102523	LTBR	meth_2.1	0.025	meth_2.1	No crop	No crop	No crop	No crop	No crop	https://github.com/AusMicrobiome/contextualdb_doc/raw/4.2.0/db_schema_definitions/db_schema_definitions.xlsx	NA		0	0.1	0	1.84	meth_2.1	16	meth_2.1	21.41	meth_2.1	0.47	meth_2.1	NA	1 Conservation and Natural Environments	1.3.3 Residual native cover	Soil [ENVO_00001998]	0.19	meth_2.1	3.13	meth_2.1	0.76	meth_2.1	0.72	meth_2.1	0.02
X401670	401670	Soil	2	meth_2.1	Free-living	0.52	meth_2.1	24.17	meth_2.1	NA		2022-01-26T00:00:00	SL102523	BRRD	meth_2.1	0.045	meth_2.1	No crop	No crop	No crop	No crop	No crop	https://github.com/AusMicrobiome/contextualdb_doc/raw/4.2.0/db_schema_definitions/db_schema_definitions.xlsx	NA		0	0.1	0	0.62	meth_2.1	4.9	meth_2.1	9.47	meth_2.1	1.05	meth_2.1	NA	1 Conservation and Natural Environments	1.1.3 National park	Soil [ENVO_00001998]	0.04	meth_2.1	4.28	meth_2.1	1.39	meth_2.1	1.28	meth_2.1	0.18
X401672	401672	Soil	2	meth_2.1	Free-living	0.54	meth_2.1	25.6	meth_2.1	NA		2022-01-26T00:00:00	SL102523	BR	meth_2.1	0.031	meth_2.1	No crop	No crop	No crop	No crop	No crop	https://github.com/AusMicrobiome/contextualdb_doc/raw/4.2.0/db_schema_definitions/db_schema_definitions.xlsx	NA		0	0.1	0	0.43	meth_2.1	10.6	meth_2.1	13.91	meth_2.1	0.45	meth_2.1	NA	1 Conservation and Natural Environments	1.1.3 National park	Soil [ENVO_00001998]	0.02	meth_2.1	4.21	meth_2.1	1.17	meth_2.1	1.36	meth_2.1	0.07
X401673	401673	Soil	18	meth_2.1	Free-living	1.66	meth_2.1	20.93	meth_2.1	NA		2022-01-26T00:00:00	SL102523	LTBR	meth_2.1	0.124	meth_2.1	No crop	No crop	No crop	No crop	No crop	https://github.com/AusMicrobiome/contextualdb_doc/raw/4.2.0/db_schema_definitions/db_schema_definitions.xlsx	NA		0	0.1	0	0.94	meth_2.1	82.6	meth_2.1	11.36	meth_2.1	1.41	meth_2.1	NA	1 Conservation and Natural Environments	1.1.3 National park	Soil [ENVO_00001998]	0.02	meth_2.1	10.66	meth_2.1	2.31	meth_2.1	1.86	meth_2.1	0.27
X401675	401675	Soil	8	meth_2.1	Free-living	0.76	meth_2.1	23.66	meth_2.1	NA		2022-01-26T00:00:00	SL102523	BR	meth_2.1	0.062	meth_2.1	No crop	No crop	No crop	No crop	No crop	https://github.com/AusMicrobiome/contextualdb_doc/raw/4.2.0/db_schema_definitions/db_schema_definitions.xlsx	NA		0	0.1	0	0.69	meth_2.1	10.4	meth_2.1	9.52	meth_2.1	0.86	meth_2.1	NA	1 Conservation and Natural Environments	1.1.3 National park	Soil [ENVO_00001998]	0.04	meth_2.1	7.19	meth_2.1	1.45	meth_2.1	1.56	meth_2.1	0.11
X401677	401677	Soil	2	meth_2.1	Free-living	1.25	meth_2.1	9.21	meth_2.1	NA		2022-01-26T00:00:00	SL102523	BR	meth_2.1	0.134	meth_2.1	No crop	No crop	No crop	No crop	No crop	https://github.com/AusMicrobiome/contextualdb_doc/raw/4.2.0/db_schema_definitions/db_schema_definitions.xlsx	NA		0	0.1	0	0.23	meth_2.1	3.2	meth_2.1	3.92	meth_2.1	0.43	meth_2.1	NA	1 Conservation and Natural Environments	1.1.3 National park	Soil [ENVO_00001998]	0.03	meth_2.1	7.84	meth_2.1	1.19	meth_2.1	1.36	meth_2.1	0.12
X401679	401679	Soil	1	meth_2.1	Free-living	0.34	meth_2.1	15.91	meth_2.1	NA		2022-01-26T00:00:00	SL102523	BRRD	meth_2.1	0.102	meth_2.1	No crop	No crop	No crop	No crop	No crop	https://github.com/AusMicrobiome/contextualdb_doc/raw/4.2.0/db_schema_definitions/db_schema_definitions.xlsx	NA		0	0.1	0	0.32	meth_2.1	3.1	meth_2.1	2.98	meth_2.1	0.24	meth_2.1	NA	1 Conservation and Natural Environments	1.1.3 National park	Soil [ENVO_00001998]	0.05	meth_2.1	7.62	meth_2.1	0.9	meth_2.1	0.77	meth_2.1	0.08
X7035	7035	Soil	1e-10	meth_2.1	Free-living	0.81	meth_2.1	17.54	meth_2.1	8.4	meth_2.1	2011-10-30T00:00:00		OR		0.064	meth_2.1						https://github.com/AusMicrobiome/contextualdb_doc/raw/4.2.0/db_schema_definitions/db_schema_definitions.xlsx	NA		0	0.1	0	0.97	meth_2.1	14.39	meth_2.1	19.19	meth_2.1	0.28	meth_2.1	236	1 Conservation and Natural Environments	1.3.3 Residual native cover	Soil [ENVO_00001998]	1e-10	meth_2.1	8.99	meth_2.1	3.36	meth_2.1	1.21	meth_2.1	1.68
X7063	7063	Soil	3	meth_2.1	Free-living	1e-100	meth_2.1	5.91	meth_2.1	65.82	meth_2.1	2011-09-11T00:00:00		BROR		0.016	meth_2.1						https://github.com/AusMicrobiome/contextualdb_doc/raw/4.2.0/db_schema_definitions/db_schema_definitions.xlsx	NA		0	0.1	0	0.34	meth_2.1	17.23	meth_2.1	8.35	meth_2.1	0.04	meth_2.1	26	1 Conservation and Natural Environments	1.3.3 Residual native cover	Soil [ENVO_00001998]	0.19	meth_2.1	1.35	meth_2.1	0.22	meth_2.1	0.12	meth_2.1	0.01
X7069	7069	Soil	8	meth_2.1	Free-living	0.43	meth_2.1	26.9	meth_2.1	32.86	meth_2.1	2011-11-21T00:00:00		BROR		0.093	meth_2.1						https://github.com/AusMicrobiome/contextualdb_doc/raw/4.2.0/db_schema_definitions/db_schema_definitions.xlsx	NA		0	0.1	0	1.46	meth_2.1	24.56	meth_2.1	13.37	meth_2.1	0.18	meth_2.1	736	1 Conservation and Natural Environments	1.3.3 Residual native cover	Soil [ENVO_00001998]	0.069	meth_2.1	3.12	meth_2.1	1.12	meth_2.1	0.5	meth_2.1	0.19
X7075	7075	Soil	1e-10	meth_2.1	Free-living	0.34	meth_2.1	12.08	meth_2.1	43.57	meth_2.1	2011-11-17T00:00:00		BROR		0.148	meth_2.1						https://github.com/AusMicrobiome/contextualdb_doc/raw/4.2.0/db_schema_definitions/db_schema_definitions.xlsx	NA		0	0.1	0	1.59	meth_2.1	26.31	meth_2.1	6.09	meth_2.1	0.2	meth_2.1	523	1 Conservation and Natural Environments	1.3.3 Residual native cover	Soil [ENVO_00001998]	1e-10	meth_2.1	11	meth_2.1	2.9	meth_2.1	0.36	meth_2.1	0.12
X7077	7077	Soil	5	meth_2.1	Free-living	0.3	meth_2.1	7.99	meth_2.1	60.69	meth_2.1	2011-11-17T00:00:00		OR		0.02	meth_2.1						https://github.com/AusMicrobiome/contextualdb_doc/raw/4.2.0/db_schema_definitions/db_schema_definitions.xlsx	NA		0	0.1	0	0.86	meth_2.1	28.51	meth_2.1	7.79	meth_2.1	0.19	meth_2.1	529.6	1 Conservation and Natural Environments	1.3.3 Residual native cover	Soil [ENVO_00001998]	0.21	meth_2.1	1.19	meth_2.1	0.39	meth_2.1	0.29	meth_2.1	0.06
X7081	7081	Soil	2	meth_2.1	Free-living	3.11	meth_2.1	19.26	meth_2.1	35.82	meth_2.1	2011-11-24T00:00:00		DKBR		0.432	meth_2.1						https://github.com/AusMicrobiome/contextualdb_doc/raw/4.2.0/db_schema_definitions/db_schema_definitions.xlsx	NA		0	0.1	0	6.57	meth_2.1	30.28	meth_2.1	25.46	meth_2.1	0.52	meth_2.1	449	1 Conservation and Natural Environments	1.3.3 Residual native cover	Soil [ENVO_00001998]	1e-10	meth_2.1	14.06	meth_2.1	8.46	meth_2.1	1.1	meth_2.1	2.11
X7083	7083	Soil	8	meth_2.1	Free-living	0.77	meth_2.1	7.21	meth_2.1	76.19	meth_2.1	2011-11-26T00:00:00		DKGR		0.056	meth_2.1						https://github.com/AusMicrobiome/contextualdb_doc/raw/4.2.0/db_schema_definitions/db_schema_definitions.xlsx	NA		0	0.1	0	0.78	meth_2.1	65.5	meth_2.1	28.95	meth_2.1	0.15	meth_2.1	329	1 Conservation and Natural Environments	1.3.3 Residual native cover	Soil [ENVO_00001998]	0.313	meth_2.1	9.93	meth_2.1	2.32	meth_2.1	0.34	meth_2.1	0.28
X7085	7085	Soil	4	meth_2.1	Free-living	0.32	meth_2.1	7.12	meth_2.1	82.3	meth_2.1	2011-11-30T00:00:00		GR		0.075	meth_2.1						https://github.com/AusMicrobiome/contextualdb_doc/raw/4.2.0/db_schema_definitions/db_schema_definitions.xlsx	NA		0	0.1	0	0.71	meth_2.1	54.7	meth_2.1	5.75	meth_2.1	0.17	meth_2.1	390	1 Conservation and Natural Environments	1.3.3 Residual native cover	Soil [ENVO_00001998]	0.548	meth_2.1	2.36	meth_2.1	0.56	meth_2.1	0.11	meth_2.1	0.08
X7091	7091	Soil	3	meth_2.1	Free-living	2.09	meth_2.1	17.44	meth_2.1	16.1	meth_2.1	2011-03-12T00:00:00		GRBK		0.264	meth_2.1						https://github.com/AusMicrobiome/contextualdb_doc/raw/4.2.0/db_schema_definitions/db_schema_definitions.xlsx	NA		0	0.1	0	1.29	meth_2.1	24.11	meth_2.1	7.6	meth_2.1	0.29	meth_2.1	125	1 Conservation and Natural Environments	1.3.3 Residual native cover	Soil [ENVO_00001998]	1e-10	meth_2.1	21.69	meth_2.1	2.32	meth_2.1	2.02	meth_2.1	0.57
X7093	7093	Soil	2	meth_2.1	Free-living	2.56	meth_2.1	23.67	meth_2.1	21.74	meth_2.1	2011-03-12T00:00:00		GRBK		0.457	meth_2.1						https://github.com/AusMicrobiome/contextualdb_doc/raw/4.2.0/db_schema_definitions/db_schema_definitions.xlsx	NA		0	0.1	0	0.96	meth_2.1	23.35	meth_2.1	8.73	meth_2.1	0.49	meth_2.1	56	1 Conservation and Natural Environments	1.3.3 Residual native cover	Soil [ENVO_00001998]	1e-10	meth_2.1	19.57	meth_2.1	3.73	meth_2.1	3.61	meth_2.1	2.82
X7827	7827	Soil	4	meth_2.1	Free-living	0.19	meth_2.1	6.19	meth_2.1	90.88	meth_2.1	2012-07-25T00:00:00		LTGR		0.024	meth_2.1						https://github.com/AusMicrobiome/contextualdb_doc/raw/4.2.0/db_schema_definitions/db_schema_definitions.xlsx	NA		0	0.1	0	0.47	meth_2.1	29.12	meth_2.1	2.61	meth_2.1	0.16	meth_2.1	35.7	1 Conservation and Natural Environments	1.1.3 National park	Soil [ENVO_00001998]	0.114	meth_2.1	0.84	meth_2.1	0.55	meth_2.1	0.04	meth_2.1	0.05
X7829	7829	Soil	7	meth_2.1	Free-living	0.2	meth_2.1	5.76	meth_2.1	90.15	meth_2.1	2012-07-30T00:00:00		LTGR		0.03	meth_2.1						https://github.com/AusMicrobiome/contextualdb_doc/raw/4.2.0/db_schema_definitions/db_schema_definitions.xlsx	NA		0	0.1	0	0.32	meth_2.1	27.77	meth_2.1	0.36	meth_2.1	0.16	meth_2.1	62.4	1 Conservation and Natural Environments	1.1.3 National park	Soil [ENVO_00001998]	0.158	meth_2.1	0.77	meth_2.1	0.49	meth_2.1	0.09	meth_2.1	0.09
X7831	7831	Soil	6	meth_2.1	Free-living	0.3	meth_2.1	3.88	meth_2.1	91.09	meth_2.1	2012-07-30T00:00:00		GRWH		0.023	meth_2.1						https://github.com/AusMicrobiome/contextualdb_doc/raw/4.2.0/db_schema_definitions/db_schema_definitions.xlsx	NA		0	0.1	0	0.4	meth_2.1	40.31	meth_2.1	1.79	meth_2.1	0.25	meth_2.1	96	1 Conservation and Natural Environments	1.1.3 National park	Soil [ENVO_00001998]	0.162	meth_2.1	0.86	meth_2.1	0.35	meth_2.1	0.08	meth_2.1	0.05
X7833	7833	Soil	5	meth_2.1	Free-living	0.31	meth_2.1	7.86	meth_2.1	73.93	meth_2.1	2012-08-06T00:00:00		GR		0.039	meth_2.1						https://github.com/AusMicrobiome/contextualdb_doc/raw/4.2.0/db_schema_definitions/db_schema_definitions.xlsx	NA		0	0.1	0	0.34	meth_2.1	103.55	meth_2.1	0.31	meth_2.1	0.59	meth_2.1	35	1 Conservation and Natural Environments	1.1.3 National park	Soil [ENVO_00001998]	1.101	meth_2.1	0.12	meth_2.1	0.23	meth_2.1	0.09	meth_2.1	0.1
X7835	7835	Soil	3	meth_2.1	Free-living	0.24	meth_2.1	5.73	meth_2.1	88.11	meth_2.1	2012-08-07T00:00:00		GRWH		0.029	meth_2.1						https://github.com/AusMicrobiome/contextualdb_doc/raw/4.2.0/db_schema_definitions/db_schema_definitions.xlsx	NA		0	0.1	0	0.48	meth_2.1	28.95	meth_2.1	3.37	meth_2.1	0.77	meth_2.1	24	1 Conservation and Natural Environments	1.1.3 National park	Soil [ENVO_00001998]	0.058	meth_2.1	1.09	meth_2.1	0.84	meth_2.1	0.11	meth_2.1	0.17
X7837	7837	Soil	4	meth_2.1	Free-living	0.22	meth_2.1	3.81	meth_2.1	87.6	meth_2.1	2012-08-14T00:00:00		GRWH		0.035	meth_2.1						https://github.com/AusMicrobiome/contextualdb_doc/raw/4.2.0/db_schema_definitions/db_schema_definitions.xlsx	NA		0	0.1	0	0.38	meth_2.1	35.32	meth_2.1	12.64	meth_2.1	0.31	meth_2.1	132	1 Conservation and Natural Environments	1.1.3 National park	Soil [ENVO_00001998]	0.114	meth_2.1	1.01	meth_2.1	0.49	meth_2.1	0.05	meth_2.1	0.08
X7839	7839	Soil	6	meth_2.1	Free-living	0.43	meth_2.1	8.14	meth_2.1	70.1	meth_2.1	2012-08-17T00:00:00		DKGR		0.046	meth_2.1						https://github.com/AusMicrobiome/contextualdb_doc/raw/4.2.0/db_schema_definitions/db_schema_definitions.xlsx	NA		0	0.1	0	0.43	meth_2.1	107.24	meth_2.1	3.51	meth_2.1	0.35	meth_2.1	5	1 Conservation and Natural Environments	1.1.3 National park	Soil [ENVO_00001998]	0.636	meth_2.1	3.73	meth_2.1	1.53	meth_2.1	0.18	meth_2.1	0.13
X7841	7841	Soil	4	meth_2.1	Free-living	0.34	meth_2.1	7.9	meth_2.1	63.28	meth_2.1	2012-09-18T00:00:00		LTGR		0.044	meth_2.1						https://github.com/AusMicrobiome/contextualdb_doc/raw/4.2.0/db_schema_definitions/db_schema_definitions.xlsx	NA		0	0.1	0	0.57	meth_2.1	109.98	meth_2.1	0.48	meth_2.1	0.29	meth_2.1	65	1 Conservation and Natural Environments	1.1.3 National park	Soil [ENVO_00001998]	0.998	meth_2.1	0.28	meth_2.1	0.26	meth_2.1	0.09	meth_2.1	0.11
X7843	7843	Soil	2	meth_2.1	Free-living	0.12	meth_2.1	2.88	meth_2.1	87.19	meth_2.1	2012-09-24T00:00:00		GRWH		0.017	meth_2.1						https://github.com/AusMicrobiome/contextualdb_doc/raw/4.2.0/db_schema_definitions/db_schema_definitions.xlsx	NA		0	0.1	0	0.48	meth_2.1	35.08	meth_2.1	0.26	meth_2.1	0.16	meth_2.1	22	1 Conservation and Natural Environments	1.1.3 National park	Soil [ENVO_00001998]	0.143	meth_2.1	0.88	meth_2.1	0.21	meth_2.1	0.07	meth_2.1	0.05
X7847	7847	Soil	3	meth_2.1	Free-living	0.21	meth_2.1	3.73	meth_2.1	87.85	meth_2.1	2012-10-06T00:00:00		LTGR		0.018	meth_2.1						https://github.com/AusMicrobiome/contextualdb_doc/raw/4.2.0/db_schema_definitions/db_schema_definitions.xlsx	NA		0	0.1	0	0.36	meth_2.1	29.87	meth_2.1	2.91	meth_2.1	0.17	meth_2.1	27	1 Conservation and Natural Environments	1.1.3 National park	Soil [ENVO_00001998]	0.139	meth_2.1	1.39	meth_2.1	0.47	meth_2.1	0.08	meth_2.1	0.09
X7851	7851	Soil	7	meth_2.1	Free-living	0.52	meth_2.1	48.62	meth_2.1	14.72	meth_2.1	2012-10-25T00:00:00		WH		0.202	meth_2.1						https://github.com/AusMicrobiome/contextualdb_doc/raw/4.2.0/db_schema_definitions/db_schema_definitions.xlsx	NA		0	0.1	0	6.29	meth_2.1	244.11	meth_2.1	2.79	meth_2.1	1.42	meth_2.1	64	1 Conservation and Natural Environments	1.1.3 National park	Soil [ENVO_00001998]	0.585	meth_2.1	0.86	meth_2.1	2.1	meth_2.1	0.13	meth_2.1	1.02
X7853	7853	Soil	4	meth_2.1	Free-living	0.38	meth_2.1	2.92	meth_2.1	83.96	meth_2.1	2012-10-25T00:00:00		BRWH		0.106	meth_2.1						https://github.com/AusMicrobiome/contextualdb_doc/raw/4.2.0/db_schema_definitions/db_schema_definitions.xlsx	NA		0	0.1	0	0.55	meth_2.1	58.32	meth_2.1	0.21	meth_2.1	0.2	meth_2.1	6	1 Conservation and Natural Environments	1.1.3 National park	Soil [ENVO_00001998]	0.023	meth_2.1	3.96	meth_2.1	0.6	meth_2.1	0.06	meth_2.1	0.25
X7855	7855	Soil	5	meth_2.1	Free-living	0.21	meth_2.1	5.91	meth_2.1	81.78	meth_2.1	2012-10-25T00:00:00		LTGR		0.021	meth_2.1						https://github.com/AusMicrobiome/contextualdb_doc/raw/4.2.0/db_schema_definitions/db_schema_definitions.xlsx	NA		0	0.1	0	0.34	meth_2.1	36.74	meth_2.1	1.36	meth_2.1	0.49	meth_2.1	21	1 Conservation and Natural Environments	1.1.3 National park	Soil [ENVO_00001998]	0.28	meth_2.1	1	meth_2.1	0.51	meth_2.1	0.09	meth_2.1	0.08
X7857	7857	Soil	4	meth_2.1	Free-living	0.27	meth_2.1	5.72	meth_2.1	85.21	meth_2.1	2012-10-25T00:00:00		YWBR		0.066	meth_2.1						https://github.com/AusMicrobiome/contextualdb_doc/raw/4.2.0/db_schema_definitions/db_schema_definitions.xlsx	NA		0	0.1	0	0.3	meth_2.1	14.88	meth_2.1	0.56	meth_2.1	0.17	meth_2.1	28	1 Conservation and Natural Environments	1.1.3 National park	Soil [ENVO_00001998]	0.028	meth_2.1	4.24	meth_2.1	0.35	meth_2.1	0.09	meth_2.1	0.09
X7882	7882	Soil	3	meth_2.1	Free-living	0.25	meth_2.1	3.96	meth_2.1	80.19	meth_2.1	2013-01-22T00:00:00		LTGR		0.068	meth_2.1						https://github.com/AusMicrobiome/contextualdb_doc/raw/4.2.0/db_schema_definitions/db_schema_definitions.xlsx	NA		0	0.1	0	0.21	meth_2.1	30.76	meth_2.1	1.91	meth_2.1	0.18	meth_2.1	221.5	1 Conservation and Natural Environments	1.3.4 Rehabilitation	Soil [ENVO_00001998]	0.128	meth_2.1	1.93	meth_2.1	0.58	meth_2.1	0.08	meth_2.1	0.29
X7886	7886	Soil	3	meth_2.1	Free-living	0.2	meth_2.1	2.94	meth_2.1	77.02	meth_2.1	2013-03-06T00:00:00		GRWH		0.024	meth_2.1						https://github.com/AusMicrobiome/contextualdb_doc/raw/4.2.0/db_schema_definitions/db_schema_definitions.xlsx	NA		0	0.1	0	0.13	meth_2.1	18.7	meth_2.1	0.57	meth_2.1	1.02	meth_2.1	224	1 Conservation and Natural Environments	1.3.3 Residual native cover	Soil [ENVO_00001998]	0.14	meth_2.1	0.72	meth_2.1	0.3	meth_2.1	0.09	meth_2.1	0.11
X7888	7888	Soil	4	meth_2.1	Free-living	0.21	meth_2.1	13.21	meth_2.1	46.66	meth_2.1	2013-07-30T00:00:00		GRYW		0.032	meth_2.1						https://github.com/AusMicrobiome/contextualdb_doc/raw/4.2.0/db_schema_definitions/db_schema_definitions.xlsx	NA		0	0.1	0	0.64	meth_2.1	95.36	meth_2.1	17.17	meth_2.1	3.17	meth_2.1	1145	1 Conservation and Natural Environments	1.1.3 National park	Soil [ENVO_00001998]	1.903	meth_2.1	0.6	meth_2.1	0.35	meth_2.1	0.47	meth_2.1	0.04
X7892	7892	Soil	3	meth_2.1	Free-living	1.45	meth_2.1	23.26	meth_2.1	43.36	meth_2.1	2013-03-07T00:00:00		LTBR		0.198	meth_2.1						https://github.com/AusMicrobiome/contextualdb_doc/raw/4.2.0/db_schema_definitions/db_schema_definitions.xlsx	NA		0	0.1	0	0.56	meth_2.1	69.21	meth_2.1	1.52	meth_2.1	1.1	meth_2.1	119.2	1 Conservation and Natural Environments	1.3.4 Rehabilitation	Soil [ENVO_00001998]	0.234	meth_2.1	2.09	meth_2.1	3.52	meth_2.1	0.45	meth_2.1	1.6
X7894	7894	Soil	2	meth_2.1	Free-living	2.38	meth_2.1	30.01	meth_2.1	45.02	meth_2.1	2013-03-07T00:00:00		LTBR		0.373	meth_2.1						https://github.com/AusMicrobiome/contextualdb_doc/raw/4.2.0/db_schema_definitions/db_schema_definitions.xlsx	NA		0	0.1	0	0.47	meth_2.1	35.95	meth_2.1	1.35	meth_2.1	1.1	meth_2.1	116.7	1 Conservation and Natural Environments	1.3.3 Residual native cover	Soil [ENVO_00001998]	0.162	meth_2.1	3.59	meth_2.1	6.6	meth_2.1	0.5	meth_2.1	2.77
X7896	7896	Soil	2	meth_2.1	Free-living	0.94	meth_2.1	9.16	meth_2.1	60.26	meth_2.1	2013-03-18T00:00:00		BR		0.127	meth_2.1						https://github.com/AusMicrobiome/contextualdb_doc/raw/4.2.0/db_schema_definitions/db_schema_definitions.xlsx	NA		0	0.1	0	0.45	meth_2.1	31.85	meth_2.1	14.04	meth_2.1	0.89	meth_2.1	179.7	1 Conservation and Natural Environments	1.3.3 Residual native cover	Soil [ENVO_00001998]	0.071	meth_2.1	9.94	meth_2.1	2.5	meth_2.1	0.74	meth_2.1	0.41
X7898	7898	Soil	2	meth_2.1	Free-living	0.38	meth_2.1	7.6	meth_2.1	68.91	meth_2.1	2013-03-18T00:00:00		BR		0.069	meth_2.1						https://github.com/AusMicrobiome/contextualdb_doc/raw/4.2.0/db_schema_definitions/db_schema_definitions.xlsx	NA		0	0.1	0	0.24	meth_2.1	30.83	meth_2.1	16.92	meth_2.1	0.54	meth_2.1	181.3	1 Conservation and Natural Environments	1.3.4 Rehabilitation	Soil [ENVO_00001998]	0.219	meth_2.1	3.77	meth_2.1	0.6	meth_2.1	0.51	meth_2.1	0.08
X7904	7904	Soil	3	meth_2.1	Free-living	0.61	meth_2.1	9.68	meth_2.1	64.25	meth_2.1	2013-03-19T00:00:00		GRBR		0.114	meth_2.1						https://github.com/AusMicrobiome/contextualdb_doc/raw/4.2.0/db_schema_definitions/db_schema_definitions.xlsx	NA		0	0.1	0	0.18	meth_2.1	77.81	meth_2.1	1.36	meth_2.1	0.51	meth_2.1	192.8	1 Conservation and Natural Environments	1.3.3 Residual native cover	Soil [ENVO_00001998]	0.103	meth_2.1	2.16	meth_2.1	1.42	meth_2.1	0.13	meth_2.1	0.69
X7910	7910	Soil	3	meth_2.1	Free-living	0.36	meth_2.1	8.02	meth_2.1	74.28	meth_2.1	2013-03-20T00:00:00		GRBR		0.032	meth_2.1						https://github.com/AusMicrobiome/contextualdb_doc/raw/4.2.0/db_schema_definitions/db_schema_definitions.xlsx	NA		0	0.1	0	0.36	meth_2.1	49.71	meth_2.1	3.21	meth_2.1	0.69	meth_2.1	188.1	1 Conservation and Natural Environments	1.3.4 Rehabilitation	Soil [ENVO_00001998]	0.216	meth_2.1	2.23	meth_2.1	0.55	meth_2.1	0.1	meth_2.1	0.15
X7912	7912	Soil	2	meth_2.1	Free-living	0.52	meth_2.1	8.01	meth_2.1	71.95	meth_2.1	2013-03-20T00:00:00		GRYW		0.068	meth_2.1						https://github.com/AusMicrobiome/contextualdb_doc/raw/4.2.0/db_schema_definitions/db_schema_definitions.xlsx	NA		0	0.1	0	0.17	meth_2.1	79.2	meth_2.1	1.52	meth_2.1	0.45	meth_2.1	185.4	1 Conservation and Natural Environments	1.3.3 Residual native cover	Soil [ENVO_00001998]	0.222	meth_2.1	2.29	meth_2.1	1.08	meth_2.1	0.12	meth_2.1	0.24
X7916	7916	Soil	3	meth_2.1	Free-living	0.39	meth_2.1	7.99	meth_2.1	75.14	meth_2.1	2013-04-14T00:00:00		BRYW		0.039	meth_2.1						https://github.com/AusMicrobiome/contextualdb_doc/raw/4.2.0/db_schema_definitions/db_schema_definitions.xlsx	NA		0	0.1	0	0.36	meth_2.1	99.46	meth_2.1	2.81	meth_2.1	2.05	meth_2.1	112.5	1 Conservation and Natural Environments	1.3.4 Rehabilitation	Soil [ENVO_00001998]	0.224	meth_2.1	1.98	meth_2.1	0.67	meth_2.1	0.2	meth_2.1	0.17
X7918	7918	Soil	3	meth_2.1	Free-living	0.44	meth_2.1	6.96	meth_2.1	71.95	meth_2.1	2013-04-15T00:00:00		BRYW		0.041	meth_2.1						https://github.com/AusMicrobiome/contextualdb_doc/raw/4.2.0/db_schema_definitions/db_schema_definitions.xlsx	NA		0	0.1	0	0.15	meth_2.1	59.65	meth_2.1	2.11	meth_2.1	0.75	meth_2.1	107.8	1 Conservation and Natural Environments	1.3.3 Residual native cover	Soil [ENVO_00001998]	0.166	meth_2.1	2.57	meth_2.1	0.95	meth_2.1	0.24	meth_2.1	0.14
X8076	8076	Soil	4	meth_2.1	Free-living	0.38	meth_2.1	10.22	meth_2.1	30.59	meth_2.1	2013-08-06T00:00:00		LTBR		0.03	meth_2.1						https://github.com/AusMicrobiome/contextualdb_doc/raw/4.2.0/db_schema_definitions/db_schema_definitions.xlsx	NA		0	0.1	0	0.49	meth_2.1	156.47	meth_2.1	13.17	meth_2.1	3.62	meth_2.1	176	1 Conservation and Natural Environments	1.1.3 National park	Soil [ENVO_00001998]	0.054	meth_2.1	1.67	meth_2.1	0.87	meth_2.1	0.26	meth_2.1	0.13
X8078	8078	Soil	4	meth_2.1	Free-living	1.21	meth_2.1	31.97	meth_2.1	23.19	meth_2.1	2013-08-06T00:00:00		DKBR		0.098	meth_2.1						https://github.com/AusMicrobiome/contextualdb_doc/raw/4.2.0/db_schema_definitions/db_schema_definitions.xlsx	NA		0	0.1	0	2.21	meth_2.1	73.28	meth_2.1	17.78	meth_2.1	3.19	meth_2.1	184	1 Conservation and Natural Environments	1.1.3 National park	Soil [ENVO_00001998]	0.11	meth_2.1	7.02	meth_2.1	8.21	meth_2.1	0.87	meth_2.1	0.88
X8084	8084	Soil	4	meth_2.1	Free-living	0.35	meth_2.1	10.17	meth_2.1	42.59	meth_2.1	2013-08-06T00:00:00		BRGR		0.027	meth_2.1						https://github.com/AusMicrobiome/contextualdb_doc/raw/4.2.0/db_schema_definitions/db_schema_definitions.xlsx	NA		0	0.1	0	0.53	meth_2.1	35.92	meth_2.1	13.26	meth_2.1	2.38	meth_2.1	178	1 Conservation and Natural Environments	1.1.3 National park	Soil [ENVO_00001998]	0.121	meth_2.1	2.9	meth_2.1	0.74	meth_2.1	0.31	meth_2.1	0.1
X8088	8088	Soil	2	meth_2.1	Free-living	20.99	meth_2.1	26.63	meth_2.1	4.68	meth_2.1	2013-08-07T00:00:00		GR		1.459	meth_2.1						https://github.com/AusMicrobiome/contextualdb_doc/raw/4.2.0/db_schema_definitions/db_schema_definitions.xlsx	NA		0	0.1	0	0.35	meth_2.1	4.36	meth_2.1	3.71	meth_2.1	0.88	meth_2.1	10	1 Conservation and Natural Environments	1.1.3 National park	Soil [ENVO_00001998]	0.003	meth_2.1	23.14	meth_2.1	12.05	meth_2.1	0.68	meth_2.1	7.53
X8090	8090	Soil	2	meth_2.1	Free-living	0.24	meth_2.1	3.91	meth_2.1	91.13	meth_2.1	2013-08-07T00:00:00		BRGR		0.026	meth_2.1						https://github.com/AusMicrobiome/contextualdb_doc/raw/4.2.0/db_schema_definitions/db_schema_definitions.xlsx	NA		0	0.1	0	0.21	meth_2.1	17.95	meth_2.1	1.06	meth_2.1	0.31	meth_2.1	25	1 Conservation and Natural Environments	1.1.3 National park	Soil [ENVO_00001998]	0.087	meth_2.1	3.34	meth_2.1	0.52	meth_2.1	0.12	meth_2.1	0.08
X8108	8108	Soil	1e-10	meth_2.1	Free-living	0.13	meth_2.1	3.9	meth_2.1	79.65	meth_2.1	2013-12-04T00:00:00		GRWH		0.012	meth_2.1						https://github.com/AusMicrobiome/contextualdb_doc/raw/4.2.0/db_schema_definitions/db_schema_definitions.xlsx	NA		0	0.1	0	0.17	meth_2.1	9.83	meth_2.1	0.48	meth_2.1	0.59	meth_2.1	308.5	1 Conservation and Natural Environments	1.1.3 National park	Soil [ENVO_00001998]	0.041	meth_2.1	1.12	meth_2.1	0.24	meth_2.1	0.05	meth_2.1	0.05
X8114	8114	Soil	1e-10	meth_2.1	Free-living	0.21	meth_2.1	5.05	meth_2.1	53.21	meth_2.1	2013-12-05T00:00:00		GRBR		0.035	meth_2.1						https://github.com/AusMicrobiome/contextualdb_doc/raw/4.2.0/db_schema_definitions/db_schema_definitions.xlsx	NA		0	0.1	0	0.11	meth_2.1	31.02	meth_2.1	0.92	meth_2.1	0.18	meth_2.1	82.7	1 Conservation and Natural Environments	1.1.3 National park	Soil [ENVO_00001998]	0.019	meth_2.1	1.51	meth_2.1	0.52	meth_2.1	0.14	meth_2.1	0.19
X8116	8116	Soil	1e-10	meth_2.1	Free-living	0.16	meth_2.1	5.88	meth_2.1	85.98	meth_2.1	2013-12-05T00:00:00		GR		0.026	meth_2.1						https://github.com/AusMicrobiome/contextualdb_doc/raw/4.2.0/db_schema_definitions/db_schema_definitions.xlsx	NA		0	0.1	0	0.34	meth_2.1	37.88	meth_2.1	0.64	meth_2.1	0.38	meth_2.1	24.7	1 Conservation and Natural Environments	1.1.3 National park	Soil [ENVO_00001998]	0.079	meth_2.1	0.71	meth_2.1	0.44	meth_2.1	0.1	meth_2.1	0.11
X8118	8118	Soil	1	meth_2.1	Free-living	0.34	meth_2.1	6.99	meth_2.1	54.38	meth_2.1	2013-12-06T00:00:00		GRBR		0.043	meth_2.1						https://github.com/AusMicrobiome/contextualdb_doc/raw/4.2.0/db_schema_definitions/db_schema_definitions.xlsx	NA		0	0.1	0	0.39	meth_2.1	71.12	meth_2.1	0.83	meth_2.1	0.42	meth_2.1	38.9	1 Conservation and Natural Environments	1.1.3 National park	Soil [ENVO_00001998]	0.075	meth_2.1	1.02	meth_2.1	0.91	meth_2.1	0.13	meth_2.1	0.26
X8120	8120	Soil	4	meth_2.1	Free-living	0.15	meth_2.1	3.94	meth_2.1	83.08	meth_2.1	2013-12-06T00:00:00		GR		0.025	meth_2.1						https://github.com/AusMicrobiome/contextualdb_doc/raw/4.2.0/db_schema_definitions/db_schema_definitions.xlsx	NA		0	0.1	0	0.16	meth_2.1	11.46	meth_2.1	1.23	meth_2.1	0.05	meth_2.1	80.6	1 Conservation and Natural Environments	1.1.3 National park	Soil [ENVO_00001998]	0.068	meth_2.1	1.1	meth_2.1	0.28	meth_2.1	0.07	meth_2.1	0.05
X8122	8122	Soil	1	meth_2.1	Free-living	0.21	meth_2.1	4.95	meth_2.1	78.81	meth_2.1	2013-12-06T00:00:00		DKGR		0.021	meth_2.1						https://github.com/AusMicrobiome/contextualdb_doc/raw/4.2.0/db_schema_definitions/db_schema_definitions.xlsx	NA		0	0.1	0	0.17	meth_2.1	8.16	meth_2.1	1.1	meth_2.1	0.26	meth_2.1	98.3	1 Conservation and Natural Environments	1.1.3 National park	Soil [ENVO_00001998]	0.08	meth_2.1	1.95	meth_2.1	0.48	meth_2.1	0.07	meth_2.1	0.09
X8124	8124	Soil	3	meth_2.1	Free-living	0.24	meth_2.1	5.84	meth_2.1	74.2	meth_2.1	2013-12-07T00:00:00		GR		0.035	meth_2.1						https://github.com/AusMicrobiome/contextualdb_doc/raw/4.2.0/db_schema_definitions/db_schema_definitions.xlsx	NA		0	0.1	0	0.13	meth_2.1	62.33	meth_2.1	1.06	meth_2.1	0.29	meth_2.1	32.3	1 Conservation and Natural Environments	1.1.3 National park	Soil [ENVO_00001998]	0.107	meth_2.1	1.19	meth_2.1	0.62	meth_2.1	0.11	meth_2.1	0.15
X8126	8126	Soil	1	meth_2.1	Free-living	0.41	meth_2.1	11.8	meth_2.1	69.56	meth_2.1	2013-12-07T00:00:00		GR		0.017	meth_2.1						https://github.com/AusMicrobiome/contextualdb_doc/raw/4.2.0/db_schema_definitions/db_schema_definitions.xlsx	NA		0	0.1	0	0.13	meth_2.1	24.26	meth_2.1	1.27	meth_2.1	0.39	meth_2.1	251.1	1 Conservation and Natural Environments	1.1.3 National park	Soil [ENVO_00001998]	0.088	meth_2.1	1.6	meth_2.1	0.61	meth_2.1	0.18	meth_2.1	0.07
X8128	8128	Soil	2	meth_2.1	Free-living	0.25	meth_2.1	3.87	meth_2.1	85.8	meth_2.1	2013-12-07T00:00:00		DKGR		0.015	meth_2.1						https://github.com/AusMicrobiome/contextualdb_doc/raw/4.2.0/db_schema_definitions/db_schema_definitions.xlsx	NA		0	0.1	0	0.29	meth_2.1	19.65	meth_2.1	0.67	meth_2.1	0.24	meth_2.1	289.9	1 Conservation and Natural Environments	1.1.3 National park	Soil [ENVO_00001998]	0.09	meth_2.1	1.25	meth_2.1	0.32	meth_2.1	0.08	meth_2.1	0.05
X8130	8130	Soil	1e-10	meth_2.1	Free-living	0.4	meth_2.1	5.8	meth_2.1	86.07	meth_2.1	2013-12-07T00:00:00		DKGR		0.07	meth_2.1						https://github.com/AusMicrobiome/contextualdb_doc/raw/4.2.0/db_schema_definitions/db_schema_definitions.xlsx	NA		0	0.1	0	0.24	meth_2.1	27.74	meth_2.1	1.01	meth_2.1	0.18	meth_2.1	261.9	1 Conservation and Natural Environments	1.1.3 National park	Soil [ENVO_00001998]	0.068	meth_2.1	1.08	meth_2.1	0.49	meth_2.1	0.09	meth_2.1	0.27
X8132	8132	Soil	1e-10	meth_2.1	Free-living	0.19	meth_2.1	5.84	meth_2.1	65.55	meth_2.1	2013-12-08T00:00:00		WH		0.022	meth_2.1						https://github.com/AusMicrobiome/contextualdb_doc/raw/4.2.0/db_schema_definitions/db_schema_definitions.xlsx	NA		0	0.1	0	0.27	meth_2.1	35.97	meth_2.1	0.14	meth_2.1	0.09	meth_2.1	28.2	1 Conservation and Natural Environments	1.1.3 National park	Soil [ENVO_00001998]	0.078	meth_2.1	0.4	meth_2.1	0.29	meth_2.1	0.04	meth_2.1	0.14
X8142	8142	Soil	7	meth_2.1	Free-living	0.42	meth_2.1	14.31	meth_2.1	31.93	meth_2.1	2014-05-13T00:00:00		LTGR		0.042	meth_2.1						https://github.com/AusMicrobiome/contextualdb_doc/raw/4.2.0/db_schema_definitions/db_schema_definitions.xlsx	NA		0	0.1	0	0.49	meth_2.1	117.31	meth_2.1	43.85	meth_2.1	2.61	meth_2.1	1099	1 Conservation and Natural Environments	1.1.3 National park	Soil [ENVO_00001998]	0.411	meth_2.1	4.7	meth_2.1	1.45	meth_2.1	0.49	meth_2.1	0.02
X8144	8144	Soil	9	meth_2.1	Free-living	0.57	meth_2.1	25.4	meth_2.1	21.09	meth_2.1	2014-07-21T00:00:00		GR		0.062	meth_2.1						https://github.com/AusMicrobiome/contextualdb_doc/raw/4.2.0/db_schema_definitions/db_schema_definitions.xlsx	NA		0	0.1	0	1.48	meth_2.1	259.78	meth_2.1	35.94	meth_2.1	12.81	meth_2.1	1093	1 Conservation and Natural Environments	1.1.3 National park	Soil [ENVO_00001998]	0.098	meth_2.1	10.14	meth_2.1	3.56	meth_2.1	0.7	meth_2.1	0.04
X8146	8146	Soil	5	meth_2.1	Free-living	0.55	meth_2.1	12.74	meth_2.1	47.64	meth_2.1	2014-07-21T00:00:00		BRGR		0.04	meth_2.1						https://github.com/AusMicrobiome/contextualdb_doc/raw/4.2.0/db_schema_definitions/db_schema_definitions.xlsx	NA		0	0.1	0	0.71	meth_2.1	104.48	meth_2.1	44.5	meth_2.1	3.38	meth_2.1	1111	1 Conservation and Natural Environments	1.1.3 National park	Soil [ENVO_00001998]	0.09	meth_2.1	9.92	meth_2.1	2.43	meth_2.1	0.48	meth_2.1	0.03
X8148	8148	Soil	9	meth_2.1	Free-living	0.44	meth_2.1	47.08	meth_2.1	5.45	meth_2.1	2014-07-21T00:00:00		DKGR		0.082	meth_2.1						https://github.com/AusMicrobiome/contextualdb_doc/raw/4.2.0/db_schema_definitions/db_schema_definitions.xlsx	NA		0	0.1	0	0.77	meth_2.1	349.45	meth_2.1	10.19	meth_2.1	4.33	meth_2.1	1092	1 Conservation and Natural Environments	1.1.3 National park	Soil [ENVO_00001998]	0.117	meth_2.1	11.68	meth_2.1	11.52	meth_2.1	0.53	meth_2.1	0.44
X8150	8150	Soil	5	meth_2.1	Free-living	0.38	meth_2.1	12.23	meth_2.1	41.14	meth_2.1	2014-07-21T00:00:00		LTGR		0.03	meth_2.1						https://github.com/AusMicrobiome/contextualdb_doc/raw/4.2.0/db_schema_definitions/db_schema_definitions.xlsx	NA		0	0.1	0	0.5	meth_2.1	78.79	meth_2.1	41.08	meth_2.1	1.67	meth_2.1	1105	1 Conservation and Natural Environments	1.1.3 National park	Soil [ENVO_00001998]	0.291	meth_2.1	4.82	meth_2.1	1.39	meth_2.1	0.48	meth_2.1	0.04
X8152	8152	Soil	8	meth_2.1	Free-living	0.53	meth_2.1	35.93	meth_2.1	8.96	meth_2.1	2014-07-22T00:00:00		GR		0.095	meth_2.1						https://github.com/AusMicrobiome/contextualdb_doc/raw/4.2.0/db_schema_definitions/db_schema_definitions.xlsx	NA		0	0.1	0	1.2	meth_2.1	409.68	meth_2.1	16.25	meth_2.1	8.65	meth_2.1	1088	1 Conservation and Natural Environments	1.1.3 National park	Soil [ENVO_00001998]	0.133	meth_2.1	10.28	meth_2.1	7.28	meth_2.1	0.6	meth_2.1	0.18
X8162	8162	Soil	4	meth_2.1	Free-living	0.17	meth_2.1	9.51	meth_2.1	44.84	meth_2.1	2012-11-13T00:00:00		BR		0.025	meth_2.1						https://github.com/AusMicrobiome/contextualdb_doc/raw/4.2.0/db_schema_definitions/db_schema_definitions.xlsx	NA		0	0.1	0	0.24	meth_2.1	26.9	meth_2.1	10.09	meth_2.1	0.15	meth_2.1	493	1 Conservation and Natural Environments	1.1.3 National park	Soil [ENVO_00001998]	0.103	meth_2.1	2.24	meth_2.1	0.9	meth_2.1	0.36	meth_2.1	0.06
X8164	8164	Soil	2	meth_2.1	Free-living	0.21	meth_2.1	5.9	meth_2.1	70.97	meth_2.1	2012-11-12T00:00:00		BRRD		0.043	meth_2.1						https://github.com/AusMicrobiome/contextualdb_doc/raw/4.2.0/db_schema_definitions/db_schema_definitions.xlsx	NA		0	0.1	0	0.21	meth_2.1	2.34	meth_2.1	4.79	meth_2.1	0.33	meth_2.1	514	1 Conservation and Natural Environments	1.1.3 National park	Soil [ENVO_00001998]	0.051	meth_2.1	5.21	meth_2.1	0.42	meth_2.1	0.37	meth_2.1	1e-10
X8455	8455	Soil	1	meth_2.1	Free-living	0.13	meth_2.1	4.89	meth_2.1	83.25	meth_2.1	2013-03-15T00:00:00		BROR		0.011	meth_2.1						https://github.com/AusMicrobiome/contextualdb_doc/raw/4.2.0/db_schema_definitions/db_schema_definitions.xlsx	NA		0	0.1	0	0.69	meth_2.1	5.94	meth_2.1	6.79	meth_2.1	0.29	meth_2.1	501	1 Conservation and Natural Environments	1.1.3 National park	Soil [ENVO_00001998]	0.202	meth_2.1	0.97	meth_2.1	0.26	meth_2.1	0.14	meth_2.1	1e-10
X8457	8457	Soil	2	meth_2.1	Free-living	0.11	meth_2.1	2.89	meth_2.1	84.51	meth_2.1	2013-03-15T00:00:00		BROR		1e-100	meth_2.1						https://github.com/AusMicrobiome/contextualdb_doc/raw/4.2.0/db_schema_definitions/db_schema_definitions.xlsx	NA		0	0.1	0	0.18	meth_2.1	1.91	meth_2.1	2.1	meth_2.1	0.26	meth_2.1	514	1 Conservation and Natural Environments	1.1.3 National park	Soil [ENVO_00001998]	0.236	meth_2.1	0.63	meth_2.1	0.13	meth_2.1	0.09	meth_2.1	1e-10
X8459	8459	Soil	2	meth_2.1	Free-living	0.11	meth_2.1	5.91	meth_2.1	71.07	meth_2.1			BROR		0.026	meth_2.1						https://github.com/AusMicrobiome/contextualdb_doc/raw/4.2.0/db_schema_definitions/db_schema_definitions.xlsx	NA		0	0.1	0	0.18	meth_2.1	4.06	meth_2.1	5.13	meth_2.1	0.13	meth_2.1	517	1 Conservation and Natural Environments	1.1.3 National park	Soil [ENVO_00001998]	0.229	meth_2.1	0.68	meth_2.1	0.22	meth_2.1	0.1	meth_2.1	1e-10
X8461	8461	Soil	38	meth_2.1	Free-living	0.73	meth_2.1	12.08	meth_2.1	47.44	meth_2.1	2012-12-11T00:00:00		BR		0.231	meth_2.1						https://github.com/AusMicrobiome/contextualdb_doc/raw/4.2.0/db_schema_definitions/db_schema_definitions.xlsx	NA		0	0.1	0	0.57	meth_2.1	21.92	meth_2.1	43.99	meth_2.1	1.58	meth_2.1	570	1 Conservation and Natural Environments	1.1.3 National park	Soil [ENVO_00001998]	0.057	meth_2.1	9.9	meth_2.1	3.38	meth_2.1	0.73	meth_2.1	0.06
X8487	8487	Soil	3	meth_2.1	Free-living	0.2	meth_2.1	6.05	meth_2.1	53.47	meth_2.1	2012-11-22T00:00:00		BRGR		0.016	meth_2.1						https://github.com/AusMicrobiome/contextualdb_doc/raw/4.2.0/db_schema_definitions/db_schema_definitions.xlsx	NA		0	0.1	0	0.23	meth_2.1	20.71	meth_2.1	3.12	meth_2.1	0.34	meth_2.1	40	1 Conservation and Natural Environments	1.1.3 National park	Soil [ENVO_00001998]	0.197	meth_2.1	2	meth_2.1	1.07	meth_2.1	0.07	meth_2.1	0.05
X8489	8489	Soil	3	meth_2.1	Free-living	0.18	meth_2.1	9.83	meth_2.1	65.34	meth_2.1	2012-11-22T00:00:00		BRGR		0.017	meth_2.1						https://github.com/AusMicrobiome/contextualdb_doc/raw/4.2.0/db_schema_definitions/db_schema_definitions.xlsx	NA		0	0.1	0	0.44	meth_2.1	44.18	meth_2.1	9	meth_2.1	0.4	meth_2.1	12	1 Conservation and Natural Environments	1.1.3 National park	Soil [ENVO_00001998]	0.345	meth_2.1	0.69	meth_2.1	0.61	meth_2.1	0.07	meth_2.1	0.03
X8491	8491	Soil	4	meth_2.1	Free-living	0.17	meth_2.1	13.85	meth_2.1	54.12	meth_2.1	2012-11-22T00:00:00		GR		0.018	meth_2.1						https://github.com/AusMicrobiome/contextualdb_doc/raw/4.2.0/db_schema_definitions/db_schema_definitions.xlsx	NA		0	0.1	0	0.41	meth_2.1	34.99	meth_2.1	19.12	meth_2.1	0.59	meth_2.1	15	1 Conservation and Natural Environments	1.1.3 National park	Soil [ENVO_00001998]	0.223	meth_2.1	1.36	meth_2.1	0.72	meth_2.1	0.17	meth_2.1	0.02
X8493	8493	Soil	2	meth_2.1	Free-living	1e-100	meth_2.1	7.84	meth_2.1	69.47	meth_2.1	2013-04-26T00:00:00		GR		1e-100	meth_2.1						https://github.com/AusMicrobiome/contextualdb_doc/raw/4.2.0/db_schema_definitions/db_schema_definitions.xlsx	NA		0	0.1	0	0.21	meth_2.1	23.16	meth_2.1	1.3	meth_2.1	0.24	meth_2.1	36	1 Conservation and Natural Environments	1.1.3 National park	Soil [ENVO_00001998]	0.334	meth_2.1	0.55	meth_2.1	0.3	meth_2.1	0.12	meth_2.1	0.02
X8495	8495	Soil	1	meth_2.1	Free-living	0.13	meth_2.1	1.98	meth_2.1	72.87	meth_2.1	2013-04-26T00:00:00		BRYW		1e-100	meth_2.1						https://github.com/AusMicrobiome/contextualdb_doc/raw/4.2.0/db_schema_definitions/db_schema_definitions.xlsx	NA		0	0.1	0	0.36	meth_2.1	11.76	meth_2.1	7.5	meth_2.1	0.15	meth_2.1	48	1 Conservation and Natural Environments	1.1.3 National park	Soil [ENVO_00001998]	0.135	meth_2.1	1.48	meth_2.1	0.49	meth_2.1	0.12	meth_2.1	0.01
X8497	8497	Soil	3	meth_2.1	Free-living	0.19	meth_2.1	13.65	meth_2.1	72.17	meth_2.1	2013-04-18T00:00:00		BROR		0.013	meth_2.1						https://github.com/AusMicrobiome/contextualdb_doc/raw/4.2.0/db_schema_definitions/db_schema_definitions.xlsx	NA		0	0.1	0	0.26	meth_2.1	45.43	meth_2.1	2.56	meth_2.1	0.25	meth_2.1	245	1 Conservation and Natural Environments	1.1.3 National park	Soil [ENVO_00001998]	0.952	meth_2.1	0.22	meth_2.1	0.31	meth_2.1	0.09	meth_2.1	0.02
X8507	8507	Soil	2	meth_2.1	Free-living	1e-100	meth_2.1	5.93	meth_2.1	59.23	meth_2.1	2013-04-16T00:00:00		LTBR		1e-100	meth_2.1						https://github.com/AusMicrobiome/contextualdb_doc/raw/4.2.0/db_schema_definitions/db_schema_definitions.xlsx	NA		0	0.1	0	0.31	meth_2.1	18.13	meth_2.1	4.54	meth_2.1	0.57	meth_2.1	81	1 Conservation and Natural Environments	1.1.3 National park	Soil [ENVO_00001998]	0.357	meth_2.1	0.89	meth_2.1	0.34	meth_2.1	0.19	meth_2.1	0.02
X8509	8509	Soil	4	meth_2.1	Free-living	0.24	meth_2.1	20.87	meth_2.1	51.49	meth_2.1	2013-04-16T00:00:00		GR		0.017	meth_2.1						https://github.com/AusMicrobiome/contextualdb_doc/raw/4.2.0/db_schema_definitions/db_schema_definitions.xlsx	NA		0	0.1	0	0.52	meth_2.1	130.17	meth_2.1	6.18	meth_2.1	0.95	meth_2.1	97	1 Conservation and Natural Environments	1.1.3 National park	Soil [ENVO_00001998]	1.74	meth_2.1	1.58	meth_2.1	1.34	meth_2.1	0.29	meth_2.1	0.04
X8511	8511	Soil	3	meth_2.1	Free-living	0.22	meth_2.1	10.06	meth_2.1	72.93	meth_2.1	2013-04-16T00:00:00		GRBR		0.016	meth_2.1						https://github.com/AusMicrobiome/contextualdb_doc/raw/4.2.0/db_schema_definitions/db_schema_definitions.xlsx	NA		0	0.1	0	0.31	meth_2.1	35.92	meth_2.1	16.8	meth_2.1	0.52	meth_2.1	92	1 Conservation and Natural Environments	1.1.3 National park	Soil [ENVO_00001998]	0.694	meth_2.1	2.09	meth_2.1	1.17	meth_2.1	0.2	meth_2.1	0.02
X8513	8513	Soil	9	meth_2.1	Free-living	0.26	meth_2.1	42.22	meth_2.1	3.23	meth_2.1	2013-04-17T00:00:00		GR		0.024	meth_2.1						https://github.com/AusMicrobiome/contextualdb_doc/raw/4.2.0/db_schema_definitions/db_schema_definitions.xlsx	NA		0	0.1	0	2.26	meth_2.1	178.74	meth_2.1	67.33	meth_2.1	2.59	meth_2.1	49	1 Conservation and Natural Environments	1.1.3 National park	Soil [ENVO_00001998]	1.842	meth_2.1	5.98	meth_2.1	2.68	meth_2.1	0.3	meth_2.1	0.08
X8515	8515	Soil	3	meth_2.1	Free-living	0.14	meth_2.1	11.16	meth_2.1	60.82	meth_2.1	2013-04-22T00:00:00		LTBR		1e-100	meth_2.1						https://github.com/AusMicrobiome/contextualdb_doc/raw/4.2.0/db_schema_definitions/db_schema_definitions.xlsx	NA		0	0.1	0	0.4	meth_2.1	30.38	meth_2.1	1.97	meth_2.1	0.2	meth_2.1	40	1 Conservation and Natural Environments	1.1.3 National park	Soil [ENVO_00001998]	0.693	meth_2.1	0.21	meth_2.1	0.2	meth_2.1	0.12	meth_2.1	0.02
X8517	8517	Soil	4	meth_2.1	Free-living	0.16	meth_2.1	14.01	meth_2.1	72.88	meth_2.1	2013-04-22T00:00:00		DKGR		0.016	meth_2.1						https://github.com/AusMicrobiome/contextualdb_doc/raw/4.2.0/db_schema_definitions/db_schema_definitions.xlsx	NA		0	0.1	0	0.21	meth_2.1	86.73	meth_2.1	3.97	meth_2.1	0.81	meth_2.1	37	1 Conservation and Natural Environments	1.1.3 National park	Soil [ENVO_00001998]	2.167	meth_2.1	0.46	meth_2.1	0.12	meth_2.1	0.09	meth_2.1	0.02
X8519	8519	Soil	3	meth_2.1	Free-living	0.1	meth_2.1	6.87	meth_2.1	78.56	meth_2.1	2013-04-23T00:00:00		BROR		0.01	meth_2.1						https://github.com/AusMicrobiome/contextualdb_doc/raw/4.2.0/db_schema_definitions/db_schema_definitions.xlsx	NA		0	0.1	0	0.34	meth_2.1	23.54	meth_2.1	1.44	meth_2.1	0.16	meth_2.1	34	1 Conservation and Natural Environments	1.1.3 National park	Soil [ENVO_00001998]	0.516	meth_2.1	0.35	meth_2.1	0.36	meth_2.1	0.11	meth_2.1	0.01
X8521	8521	Soil	2	meth_2.1	Free-living	0.13	meth_2.1	9.86	meth_2.1	66.14	meth_2.1	2013-04-23T00:00:00		GRYW		0.011	meth_2.1						https://github.com/AusMicrobiome/contextualdb_doc/raw/4.2.0/db_schema_definitions/db_schema_definitions.xlsx	NA		0	0.1	0	0.53	meth_2.1	24.98	meth_2.1	11.33	meth_2.1	0.32	meth_2.1	51	1 Conservation and Natural Environments	1.1.3 National park	Soil [ENVO_00001998]	0.319	meth_2.1	1.08	meth_2.1	0.55	meth_2.1	0.11	meth_2.1	0.02
X8523	8523	Soil	1	meth_2.1	Free-living	0.15	meth_2.1	13.55	meth_2.1	61.84	meth_2.1	2013-04-23T00:00:00		BR		1e-100	meth_2.1						https://github.com/AusMicrobiome/contextualdb_doc/raw/4.2.0/db_schema_definitions/db_schema_definitions.xlsx	NA		0	0.1	0	0.5	meth_2.1	8.76	meth_2.1	8.04	meth_2.1	0.04	meth_2.1	52	1 Conservation and Natural Environments	1.1.3 National park	Soil [ENVO_00001998]	0.186	meth_2.1	1.63	meth_2.1	0.55	meth_2.1	0.12	meth_2.1	0.02
X8525	8525	Soil	2	meth_2.1	Free-living	0.12	meth_2.1	11.44	meth_2.1	79.91	meth_2.1	2013-04-24T00:00:00		GRBR		0.013	meth_2.1						https://github.com/AusMicrobiome/contextualdb_doc/raw/4.2.0/db_schema_definitions/db_schema_definitions.xlsx	NA		0	0.1	0	0.21	meth_2.1	31.94	meth_2.1	1.56	meth_2.1	0.21	meth_2.1	32	1 Conservation and Natural Environments	1.1.3 National park	Soil [ENVO_00001998]	0.82	meth_2.1	0.38	meth_2.1	0.41	meth_2.1	0.08	meth_2.1	0.02
X8527	8527	Soil	2	meth_2.1	Free-living	0.12	meth_2.1	7.57	meth_2.1	88.21	meth_2.1	2013-04-24T00:00:00		GR		1e-100	meth_2.1						https://github.com/AusMicrobiome/contextualdb_doc/raw/4.2.0/db_schema_definitions/db_schema_definitions.xlsx	NA		0	0.1	0	0.22	meth_2.1	33.69	meth_2.1	1.88	meth_2.1	0.2	meth_2.1	24	1 Conservation and Natural Environments	1.1.3 National park	Soil [ENVO_00001998]	0.735	meth_2.1	0.38	meth_2.1	0.22	meth_2.1	0.08	meth_2.1	0.02
X8529	8529	Soil	7	meth_2.1	Free-living	0.53	meth_2.1	19.77	meth_2.1	54.45	meth_2.1	2013-04-24T00:00:00		DKBR		0.037	meth_2.1						https://github.com/AusMicrobiome/contextualdb_doc/raw/4.2.0/db_schema_definitions/db_schema_definitions.xlsx	NA		0	0.1	0	0.74	meth_2.1	53.3	meth_2.1	13.87	meth_2.1	2.54	meth_2.1	26	1 Conservation and Natural Environments	1.1.3 National park	Soil [ENVO_00001998]	0.074	meth_2.1	10.9	meth_2.1	2.49	meth_2.1	0.4	meth_2.1	0.02
X8531	8531	Soil	4	meth_2.1	Free-living	0.27	meth_2.1	8.21	meth_2.1	61.59	meth_2.1	2013-04-24T00:00:00		BR		0.022	meth_2.1						https://github.com/AusMicrobiome/contextualdb_doc/raw/4.2.0/db_schema_definitions/db_schema_definitions.xlsx	NA		0	0.1	0	0.37	meth_2.1	18.14	meth_2.1	3.62	meth_2.1	0.38	meth_2.1	19	1 Conservation and Natural Environments	1.1.3 National park	Soil [ENVO_00001998]	0.108	meth_2.1	5.96	meth_2.1	1.16	meth_2.1	0.1	meth_2.1	0.02
X9430	9430	Soil	6	meth_2.1	Free-living	0.27	meth_2.1	9.14	meth_2.1	56.18	meth_2.1	2013-05-09T00:00:00		GR		0.063	meth_2.1						https://github.com/AusMicrobiome/contextualdb_doc/raw/4.2.0/db_schema_definitions/db_schema_definitions.xlsx	NA		0	0.1	0	0.73	meth_2.1	64.4	meth_2.1	27.37	meth_2.1	1.63	meth_2.1	1350	1 Conservation and Natural Environments	1.1.3 National park	Soil [ENVO_00001998]	0.02	meth_2.1	9.65	meth_2.1	0.83	meth_2.1	0.47	meth_2.1	0.02
X9434	9434	Soil	6	meth_2.1	Free-living	0.28	meth_2.1	15.08	meth_2.1	49.94	meth_2.1	2013-05-16T00:00:00		LTGR		0.036	meth_2.1						https://github.com/AusMicrobiome/contextualdb_doc/raw/4.2.0/db_schema_definitions/db_schema_definitions.xlsx	NA		0	0.1	0	1.1	meth_2.1	132.39	meth_2.1	76.61	meth_2.1	6.49	meth_2.1	940	1 Conservation and Natural Environments	1.1.3 National park	Soil [ENVO_00001998]	0.203	meth_2.1	3.87	meth_2.1	0.78	meth_2.1	0.45	meth_2.1	1e-10
X9436	9436	Soil	6	meth_2.1	Free-living	0.32	meth_2.1	12.29	meth_2.1	58.06	meth_2.1	2013-05-16T00:00:00		GR		0.046	meth_2.1						https://github.com/AusMicrobiome/contextualdb_doc/raw/4.2.0/db_schema_definitions/db_schema_definitions.xlsx	NA		0	0.1	0	0.72	meth_2.1	67.26	meth_2.1	51.47	meth_2.1	3.53	meth_2.1	971	1 Conservation and Natural Environments	1.1.3 National park	Soil [ENVO_00001998]	0.12	meth_2.1	8.63	meth_2.1	1.48	meth_2.1	0.64	meth_2.1	0.02
X9438	9438	Soil	10	meth_2.1	Free-living	0.43	meth_2.1	20.94	meth_2.1	46.4	meth_2.1	2013-05-23T00:00:00		GRBR		0.066	meth_2.1						https://github.com/AusMicrobiome/contextualdb_doc/raw/4.2.0/db_schema_definitions/db_schema_definitions.xlsx	NA		0	0.1	0	0.66	meth_2.1	109.25	meth_2.1	71.6	meth_2.1	4.55	meth_2.1	1208	1 Conservation and Natural Environments	1.1.3 National park	Soil [ENVO_00001998]	0.725	meth_2.1	6.45	meth_2.1	1.19	meth_2.1	0.63	meth_2.1	0.02
X9440	9440	Soil	15	meth_2.1	Free-living	0.5	meth_2.1	20.44	meth_2.1	33.8	meth_2.1	2013-05-23T00:00:00		GRBR		0.058	meth_2.1						https://github.com/AusMicrobiome/contextualdb_doc/raw/4.2.0/db_schema_definitions/db_schema_definitions.xlsx	NA		0	0.1	0	1.16	meth_2.1	133.8	meth_2.1	57.47	meth_2.1	3.49	meth_2.1	1204	1 Conservation and Natural Environments	1.1.3 National park	Soil [ENVO_00001998]	1.249	meth_2.1	10.14	meth_2.1	2.38	meth_2.1	0.82	meth_2.1	0.03
X9442	9442	Soil	20	meth_2.1	Free-living	0.57	meth_2.1	11.59	meth_2.1	38.66	meth_2.1	2013-05-23T00:00:00		BRGR		0.065	meth_2.1						https://github.com/AusMicrobiome/contextualdb_doc/raw/4.2.0/db_schema_definitions/db_schema_definitions.xlsx	NA		0	0.1	0	1.37	meth_2.1	103.34	meth_2.1	114.85	meth_2.1	3.59	meth_2.1	1204	1 Conservation and Natural Environments	1.1.3 National park	Soil [ENVO_00001998]	0.445	meth_2.1	12.52	meth_2.1	2.64	meth_2.1	0.88	meth_2.1	0.03
X9444	9444	Soil	5	meth_2.1	Free-living	0.21	meth_2.1	23.62	meth_2.1	14.99	meth_2.1	2013-05-28T00:00:00		GRYW		0.027	meth_2.1						https://github.com/AusMicrobiome/contextualdb_doc/raw/4.2.0/db_schema_definitions/db_schema_definitions.xlsx	NA		0	0.1	0	0.93	meth_2.1	151.88	meth_2.1	20.39	meth_2.1	3.58	meth_2.1	1005	1 Conservation and Natural Environments	1.1.3 National park	Soil [ENVO_00001998]	3.462	meth_2.1	0.31	meth_2.1	0.33	meth_2.1	0.38	meth_2.1	0.08
X9446	9446	Soil	14	meth_2.1	Free-living	0.64	meth_2.1	25.63	meth_2.1	23.32	meth_2.1	2013-05-28T00:00:00		GRBR		0.052	meth_2.1						https://github.com/AusMicrobiome/contextualdb_doc/raw/4.2.0/db_schema_definitions/db_schema_definitions.xlsx	NA		0	0.1	0	1.4	meth_2.1	135.07	meth_2.1	85.46	meth_2.1	7.27	meth_2.1	1266	1 Conservation and Natural Environments	1.1.3 National park	Soil [ENVO_00001998]	0.263	meth_2.1	16.33	meth_2.1	2.75	meth_2.1	0.85	meth_2.1	0.04
X9448	9448	Soil	15	meth_2.1	Free-living	0.54	meth_2.1	30.78	meth_2.1	28.74	meth_2.1	2013-05-31T00:00:00		GRBR		0.046	meth_2.1						https://github.com/AusMicrobiome/contextualdb_doc/raw/4.2.0/db_schema_definitions/db_schema_definitions.xlsx	NA		0	0.1	0	0.92	meth_2.1	185.9	meth_2.1	15.98	meth_2.1	4.71	meth_2.1	1129	1 Conservation and Natural Environments	1.1.3 National park	Soil [ENVO_00001998]	4.741	meth_2.1	3.46	meth_2.1	1.53	meth_2.1	0.63	meth_2.1	0.04
X9450	9450	Soil	9	meth_2.1	Free-living	0.46	meth_2.1	21.48	meth_2.1	29.4	meth_2.1	2013-05-31T00:00:00		GRBK		0.044	meth_2.1						https://github.com/AusMicrobiome/contextualdb_doc/raw/4.2.0/db_schema_definitions/db_schema_definitions.xlsx	NA		0	0.1	0	1	meth_2.1	192.65	meth_2.1	80.93	meth_2.1	4.9	meth_2.1	1115	1 Conservation and Natural Environments	1.1.3 National park	Soil [ENVO_00001998]	4.051	meth_2.1	1.56	meth_2.1	0.56	meth_2.1	0.54	meth_2.1	0.04
X9452	9452	Soil	8	meth_2.1	Free-living	0.36	meth_2.1	21.31	meth_2.1	60.92	meth_2.1	2013-05-31T00:00:00		GR		0.044	meth_2.1						https://github.com/AusMicrobiome/contextualdb_doc/raw/4.2.0/db_schema_definitions/db_schema_definitions.xlsx	NA		0	0.1	0	0.41	meth_2.1	217.49	meth_2.1	5.62	meth_2.1	4.85	meth_2.1	1246	1 Conservation and Natural Environments	1.1.3 National park	Soil [ENVO_00001998]	7.281	meth_2.1	0.57	meth_2.1	0.41	meth_2.1	0.44	meth_2.1	0.06
X9456	9456	Soil	27	meth_2.1	Free-living	0.81	meth_2.1	30.02	meth_2.1	24.69	meth_2.1	2013-06-11T00:00:00		BR		0.077	meth_2.1						https://github.com/AusMicrobiome/contextualdb_doc/raw/4.2.0/db_schema_definitions/db_schema_definitions.xlsx	NA		0	0.1	0	2.61	meth_2.1	389.46	meth_2.1	108.63	meth_2.1	11.51	meth_2.1	1674	1 Conservation and Natural Environments	1.1.3 National park	Soil [ENVO_00001998]	6.437	meth_2.1	3.58	meth_2.1	1.39	meth_2.1	0.83	meth_2.1	0.06
X9458	9458	Soil	7	meth_2.1	Free-living	0.26	meth_2.1	17.07	meth_2.1	53.36	meth_2.1	2013-06-11T00:00:00		GRYW		0.023	meth_2.1						https://github.com/AusMicrobiome/contextualdb_doc/raw/4.2.0/db_schema_definitions/db_schema_definitions.xlsx	NA		0	0.1	0	0.7	meth_2.1	43.38	meth_2.1	12.69	meth_2.1	5.04	meth_2.1	1285	1 Conservation and Natural Environments	1.1.3 National park	Soil [ENVO_00001998]	1.771	meth_2.1	1.43	meth_2.1	0.7	meth_2.1	0.44	meth_2.1	0.02
X9460	9460	Soil	7	meth_2.1	Free-living	0.72	meth_2.1	23.94	meth_2.1	21.3	meth_2.1	2013-06-14T00:00:00		GRBK		0.035	meth_2.1						https://github.com/AusMicrobiome/contextualdb_doc/raw/4.2.0/db_schema_definitions/db_schema_definitions.xlsx	NA		0	0.1	0	1.31	meth_2.1	156.92	meth_2.1	16.88	meth_2.1	2.08	meth_2.1	1094	1 Conservation and Natural Environments	1.1.3 National park	Soil [ENVO_00001998]	6.132	meth_2.1	0.51	meth_2.1	0.35	meth_2.1	0.59	meth_2.1	0.06
X9462	9462	Soil	5	meth_2.1	Free-living	0.33	meth_2.1	11.91	meth_2.1	49.26	meth_2.1	2013-06-14T00:00:00		GRBR		0.046	meth_2.1						https://github.com/AusMicrobiome/contextualdb_doc/raw/4.2.0/db_schema_definitions/db_schema_definitions.xlsx	NA		0	0.1	0	0.51	meth_2.1	68.87	meth_2.1	31.76	meth_2.1	3.65	meth_2.1	1101	1 Conservation and Natural Environments	1.1.3 National park	Soil [ENVO_00001998]	0.814	meth_2.1	5.61	meth_2.1	1.22	meth_2.1	0.59	meth_2.1	0.03
X9464	9464	Soil	11	meth_2.1	Free-living	0.32	meth_2.1	14.39	meth_2.1	40.01	meth_2.1	2013-07-09T00:00:00		BR		0.048	meth_2.1						https://github.com/AusMicrobiome/contextualdb_doc/raw/4.2.0/db_schema_definitions/db_schema_definitions.xlsx	NA		0	0.1	0	0.66	meth_2.1	96.37	meth_2.1	80.37	meth_2.1	7.42	meth_2.1	956	1 Conservation and Natural Environments	1.1.3 National park	Soil [ENVO_00001998]	0.128	meth_2.1	5.67	meth_2.1	0.89	meth_2.1	0.54	meth_2.1	0.02
X9466	9466	Soil	8	meth_2.1	Free-living	0.4	meth_2.1	12.42	meth_2.1	55.82	meth_2.1	2013-07-09T00:00:00		GR		0.07	meth_2.1						https://github.com/AusMicrobiome/contextualdb_doc/raw/4.2.0/db_schema_definitions/db_schema_definitions.xlsx	NA		0	0.1	0	0.92	meth_2.1	50.26	meth_2.1	65.39	meth_2.1	2.6	meth_2.1	966	1 Conservation and Natural Environments	1.1.3 National park	Soil [ENVO_00001998]	0.057	meth_2.1	12.91	meth_2.1	1.46	meth_2.1	0.5	meth_2.1	0.03
X9468	9468	Soil	16	meth_2.1	Free-living	0.7	meth_2.1	13.84	meth_2.1	33.05	meth_2.1	2013-07-25T00:00:00		GRBR		0.049	meth_2.1						https://github.com/AusMicrobiome/contextualdb_doc/raw/4.2.0/db_schema_definitions/db_schema_definitions.xlsx	NA		0	0.1	0	0.69	meth_2.1	98.76	meth_2.1	60.86	meth_2.1	1.75	meth_2.1	1288	1 Conservation and Natural Environments	1.1.3 National park	Soil [ENVO_00001998]	0.973	meth_2.1	7.78	meth_2.1	2.03	meth_2.1	0.83	meth_2.1	0.05
X9484	9484	Soil	6	meth_2.1	Free-living	0.53	meth_2.1	21.32	meth_2.1	15.01	meth_2.1	2013-03-18T00:00:00		GRWH		0.078	meth_2.1						https://github.com/AusMicrobiome/contextualdb_doc/raw/4.2.0/db_schema_definitions/db_schema_definitions.xlsx	NA		0	0.1	0	0.23	meth_2.1	127.65	meth_2.1	5.64	meth_2.1	0.62	meth_2.1	306	1 Conservation and Natural Environments	1.1.6 Protected landscape	Soil [ENVO_00001998]	0.493	meth_2.1	5.21	meth_2.1	1.88	meth_2.1	0.39	meth_2.1	0.27
X9486	9486	Soil	2	meth_2.1	Free-living	0.26	meth_2.1	15.43	meth_2.1	46.01	meth_2.1	2013-03-18T00:00:00		GRYW		0.041	meth_2.1						https://github.com/AusMicrobiome/contextualdb_doc/raw/4.2.0/db_schema_definitions/db_schema_definitions.xlsx	NA		0	0.1	0	0.11	meth_2.1	124.95	meth_2.1	2.4	meth_2.1	0.32	meth_2.1	330	1 Conservation and Natural Environments	1.1.6 Protected landscape	Soil [ENVO_00001998]	1.086	meth_2.1	1.2	meth_2.1	0.79	meth_2.1	0.19	meth_2.1	0.15
X9488	9488	Soil	7	meth_2.1	Free-living	1.7	meth_2.1	39.79	meth_2.1	13.81	meth_2.1	2013-03-19T00:00:00		BR		0.139	meth_2.1						https://github.com/AusMicrobiome/contextualdb_doc/raw/4.2.0/db_schema_definitions/db_schema_definitions.xlsx	NA		0	0.1	0	1.29	meth_2.1	20.23	meth_2.1	28.15	meth_2.1	2.86	meth_2.1	207	1 Conservation and Natural Environments	1.1.6 Protected landscape	Soil [ENVO_00001998]	0.074	meth_2.1	20.29	meth_2.1	5.63	meth_2.1	0.6	meth_2.1	0.59
X9490	9490	Soil	4	meth_2.1	Free-living	0.53	meth_2.1	20.63	meth_2.1	21.51	meth_2.1	2013-03-19T00:00:00		LTBR		0.162	meth_2.1						https://github.com/AusMicrobiome/contextualdb_doc/raw/4.2.0/db_schema_definitions/db_schema_definitions.xlsx	NA		0	0.1	0	1.06	meth_2.1	21.49	meth_2.1	32.68	meth_2.1	0.99	meth_2.1	419	1 Conservation and Natural Environments	1.1.6 Protected landscape	Soil [ENVO_00001998]	0.063	meth_2.1	13.96	meth_2.1	2.2	meth_2.1	0.72	meth_2.1	0.11
X9492	9492	Soil	4	meth_2.1	Free-living	0.48	meth_2.1	12.56	meth_2.1	34.46	meth_2.1	2013-03-20T00:00:00		GRWH		0.042	meth_2.1						https://github.com/AusMicrobiome/contextualdb_doc/raw/4.2.0/db_schema_definitions/db_schema_definitions.xlsx	NA		0	0.1	0	0.61	meth_2.1	45.71	meth_2.1	29.17	meth_2.1	2.2	meth_2.1	627	1 Conservation and Natural Environments	1.1.6 Protected landscape	Soil [ENVO_00001998]	0.071	meth_2.1	5.17	meth_2.1	1.19	meth_2.1	0.28	meth_2.1	0.11
X9494	9494	Soil	10	meth_2.1	Free-living	0.69	meth_2.1	16.43	meth_2.1	45.33	meth_2.1	2013-03-20T00:00:00		LTGR		0.061	meth_2.1						https://github.com/AusMicrobiome/contextualdb_doc/raw/4.2.0/db_schema_definitions/db_schema_definitions.xlsx	NA		0	0.1	0	0.54	meth_2.1	67.53	meth_2.1	26.34	meth_2.1	1	meth_2.1	539	1 Conservation and Natural Environments	1.1.6 Protected landscape	Soil [ENVO_00001998]	0.338	meth_2.1	6.47	meth_2.1	2.61	meth_2.1	0.41	meth_2.1	0.19
X9496	9496	Soil	1	meth_2.1	Free-living	0.17	meth_2.1	3.97	meth_2.1	84.93	meth_2.1	2013-03-20T00:00:00		BRYW		0.023	meth_2.1						https://github.com/AusMicrobiome/contextualdb_doc/raw/4.2.0/db_schema_definitions/db_schema_definitions.xlsx	NA		0	0.1	0	0.31	meth_2.1	27.78	meth_2.1	3.07	meth_2.1	0.58	meth_2.1	200	1 Conservation and Natural Environments	1.1.6 Protected landscape	Soil [ENVO_00001998]	0.131	meth_2.1	1.34	meth_2.1	0.26	meth_2.1	0.1	meth_2.1	0.04
X9498	9498	Soil	7	meth_2.1	Free-living	0.31	meth_2.1	6.97	meth_2.1	53.8	meth_2.1	2013-03-20T00:00:00		LTGR		0.04	meth_2.1						https://github.com/AusMicrobiome/contextualdb_doc/raw/4.2.0/db_schema_definitions/db_schema_definitions.xlsx	NA		0	0.1	0	0.34	meth_2.1	43.52	meth_2.1	7.86	meth_2.1	0.68	meth_2.1	574	1 Conservation and Natural Environments	1.1.6 Protected landscape	Soil [ENVO_00001998]	0.493	meth_2.1	2.16	meth_2.1	0.77	meth_2.1	0.17	meth_2.1	0.09
X9500	9500	Soil	12	meth_2.1	Free-living	0.4	meth_2.1	11.2	meth_2.1	52.4	meth_2.1	2013-03-21T00:00:00		GRYW		0.049	meth_2.1						https://github.com/AusMicrobiome/contextualdb_doc/raw/4.2.0/db_schema_definitions/db_schema_definitions.xlsx	NA		0	0.1	0	0.43	meth_2.1	42.31	meth_2.1	10.93	meth_2.1	0.81	meth_2.1	350	1 Conservation and Natural Environments	1.1.6 Protected landscape	Soil [ENVO_00001998]	0.156	meth_2.1	4.25	meth_2.1	0.75	meth_2.1	0.22	meth_2.1	0.09
X9502	9502	Soil	5	meth_2.1	Free-living	0.23	meth_2.1	4.8	meth_2.1	61.9	meth_2.1	2013-03-21T00:00:00		GRYW		0.06	meth_2.1						https://github.com/AusMicrobiome/contextualdb_doc/raw/4.2.0/db_schema_definitions/db_schema_definitions.xlsx	NA		0	0.1	0	0.54	meth_2.1	29.15	meth_2.1	8.94	meth_2.1	2.02	meth_2.1	250	1 Conservation and Natural Environments	1.1.6 Protected landscape	Soil [ENVO_00001998]	0.155	meth_2.1	2.45	meth_2.1	0.53	meth_2.1	0.22	meth_2.1	0.06
X9504	9504	Soil	12	meth_2.1	Free-living	0.42	meth_2.1	7.01	meth_2.1	72.08	meth_2.1	2013-03-21T00:00:00		LTGR		0.054	meth_2.1						https://github.com/AusMicrobiome/contextualdb_doc/raw/4.2.0/db_schema_definitions/db_schema_definitions.xlsx	NA		0	0.1	0	0.39	meth_2.1	50.07	meth_2.1	18.56	meth_2.1	1.16	meth_2.1	507	1 Conservation and Natural Environments	1.1.6 Protected landscape	Soil [ENVO_00001998]	0.255	meth_2.1	2.57	meth_2.1	0.86	meth_2.1	0.15	meth_2.1	0.09
X9506	9506	Soil	5	meth_2.1	Free-living	0.37	meth_2.1	11.64	meth_2.1	11.48	meth_2.1	2013-03-22T00:00:00		LTBR		0.036	meth_2.1						https://github.com/AusMicrobiome/contextualdb_doc/raw/4.2.0/db_schema_definitions/db_schema_definitions.xlsx	NA		0	0.1	0	0.49	meth_2.1	14.46	meth_2.1	33.8	meth_2.1	0.77	meth_2.1	663	1 Conservation and Natural Environments	1.1.6 Protected landscape	Soil [ENVO_00001998]	0.085	meth_2.1	4.01	meth_2.1	1.34	meth_2.1	0.69	meth_2.1	0.1
X9508	9508	Soil	5	meth_2.1	Free-living	0.56	meth_2.1	9.72	meth_2.1	37.5	meth_2.1	2013-03-23T00:00:00		LTBR		0.062	meth_2.1						https://github.com/AusMicrobiome/contextualdb_doc/raw/4.2.0/db_schema_definitions/db_schema_definitions.xlsx	NA		0	0.1	0	0.45	meth_2.1	17.41	meth_2.1	12.91	meth_2.1	0.58	meth_2.1	925	1 Conservation and Natural Environments	1.1.6 Protected landscape	Soil [ENVO_00001998]	0.024	meth_2.1	6.2	meth_2.1	1.51	meth_2.1	0.57	meth_2.1	0.1
X9510	9510	Soil	5	meth_2.1	Free-living	0.49	meth_2.1	15.22	meth_2.1	20.11	meth_2.1	2013-03-23T00:00:00		BROR		0.06	meth_2.1						https://github.com/AusMicrobiome/contextualdb_doc/raw/4.2.0/db_schema_definitions/db_schema_definitions.xlsx	NA		0	0.1	0	0.74	meth_2.1	14.5	meth_2.1	15.78	meth_2.1	0.96	meth_2.1	409	1 Conservation and Natural Environments	1.1.6 Protected landscape	Soil [ENVO_00001998]	0.033	meth_2.1	7.77	meth_2.1	2.19	meth_2.1	0.7	meth_2.1	0.09
X9512	9512	Soil	15	meth_2.1	Free-living	0.73	meth_2.1	23.04	meth_2.1	40.14	meth_2.1	2013-03-24T00:00:00		GRBR		0.106	meth_2.1						https://github.com/AusMicrobiome/contextualdb_doc/raw/4.2.0/db_schema_definitions/db_schema_definitions.xlsx	NA		0	0.1	0	0.81	meth_2.1	20.6	meth_2.1	21.95	meth_2.1	0.94	meth_2.1	596	1 Conservation and Natural Environments	1.1.6 Protected landscape	Soil [ENVO_00001998]	0.059	meth_2.1	9.26	meth_2.1	3.56	meth_2.1	0.64	meth_2.1	0.13
X9514	9514	Soil	1	meth_2.1	Free-living	0.72	meth_2.1	5.88	meth_2.1	79.11	meth_2.1	2013-03-29T00:00:00		BRRD		0.09	meth_2.1						https://github.com/AusMicrobiome/contextualdb_doc/raw/4.2.0/db_schema_definitions/db_schema_definitions.xlsx	NA		0	0.1	0	0.49	meth_2.1	3.78	meth_2.1	4.58	meth_2.1	0.49	meth_2.1	39	1 Conservation and Natural Environments	1.1.6 Protected landscape	Soil [ENVO_00001998]	0.062	meth_2.1	4.35	meth_2.1	1.46	meth_2.1	0.65	meth_2.1	0.11
X9522	9522	Soil	1e-10	meth_2.1	Free-living	18.75	meth_2.1	22.18	meth_2.1	43.23	meth_2.1	2013-03-29T00:00:00		WH		1.142	meth_2.1						https://github.com/AusMicrobiome/contextualdb_doc/raw/4.2.0/db_schema_definitions/db_schema_definitions.xlsx	NA		0	0.1	0	1.58	meth_2.1	4.31	meth_2.1	1.4	meth_2.1	0.28	meth_2.1	39	1 Conservation and Natural Environments	1.1.6 Protected landscape	Soil [ENVO_00001998]	0.03	meth_2.1	4.47	meth_2.1	3.6	meth_2.1	0.82	meth_2.1	7.19
X9524	9524	Soil	1e-10	meth_2.1	Free-living	0.61	meth_2.1	10.65	meth_2.1	69.3	meth_2.1	2013-03-29T00:00:00		OR		0.112	meth_2.1						https://github.com/AusMicrobiome/contextualdb_doc/raw/4.2.0/db_schema_definitions/db_schema_definitions.xlsx	NA		0	0.1	0	0.81	meth_2.1	2.85	meth_2.1	3.97	meth_2.1	0.21	meth_2.1	23	1 Conservation and Natural Environments	1.1.6 Protected landscape	Soil [ENVO_00001998]	0.035	meth_2.1	5.57	meth_2.1	1.19	meth_2.1	0.74	meth_2.1	0.62
X9526	9526	Soil	1e-10	meth_2.1	Free-living	20.6	meth_2.1	21.07	meth_2.1	43.67	meth_2.1	2013-03-29T00:00:00		WH		2.817	meth_2.1						https://github.com/AusMicrobiome/contextualdb_doc/raw/4.2.0/db_schema_definitions/db_schema_definitions.xlsx	NA		0	0.1	0	1.18	meth_2.1	6.68	meth_2.1	0.82	meth_2.1	0.27	meth_2.1	16	1 Conservation and Natural Environments	1.1.6 Protected landscape	Soil [ENVO_00001998]	0.03	meth_2.1	5.17	meth_2.1	4.72	meth_2.1	0.7	meth_2.1	13.95
X9528	9528	Soil	1	meth_2.1	Free-living	0.34	meth_2.1	9.6	meth_2.1	75.9	meth_2.1	2013-03-29T00:00:00		OR		0.092	meth_2.1						https://github.com/AusMicrobiome/contextualdb_doc/raw/4.2.0/db_schema_definitions/db_schema_definitions.xlsx	NA		0	0.1	0	0.64	meth_2.1	7.05	meth_2.1	3.96	meth_2.1	0.24	meth_2.1	18	1 Conservation and Natural Environments	1.1.6 Protected landscape	Soil [ENVO_00001998]	0.06	meth_2.1	6.07	meth_2.1	1.15	meth_2.1	0.48	meth_2.1	0.03
X9530	9530	Soil	11	meth_2.1	Free-living	1.18	meth_2.1	43.5	meth_2.1	3.65	meth_2.1	2013-03-29T00:00:00		LTGR		0.964	meth_2.1						https://github.com/AusMicrobiome/contextualdb_doc/raw/4.2.0/db_schema_definitions/db_schema_definitions.xlsx	NA		0	0.1	0	2.88	meth_2.1	60.28	meth_2.1	32.31	meth_2.1	1.33	meth_2.1	62	1 Conservation and Natural Environments	1.1.6 Protected landscape	Soil [ENVO_00001998]	0.037	meth_2.1	8.89	meth_2.1	10.44	meth_2.1	0.84	meth_2.1	3.75
X9567	9567	Soil	24	meth_2.1	Free-living	0.61	meth_2.1	33.94	meth_2.1	19.04	meth_2.1	2013-01-09T00:00:00		GR		0.029	meth_2.1						https://github.com/AusMicrobiome/contextualdb_doc/raw/4.2.0/db_schema_definitions/db_schema_definitions.xlsx	NA		0	0.1	0	0.12	meth_2.1	369.07	meth_2.1	6.03	meth_2.1	0.22	meth_2.1	820	1 Conservation and Natural Environments	1.1.6 Protected landscape	Soil [ENVO_00001998]	8.18	meth_2.1	0.22	meth_2.1	0.22	meth_2.1	0.15	meth_2.1	0.05
X9571	9571	Soil	85	meth_2.1	Free-living	1.11	meth_2.1	31.74	meth_2.1	15.23	meth_2.1	2013-01-09T00:00:00		GR		0.092	meth_2.1						https://github.com/AusMicrobiome/contextualdb_doc/raw/4.2.0/db_schema_definitions/db_schema_definitions.xlsx	NA		0	0.1	0	0.4	meth_2.1	454.45	meth_2.1	32.73	meth_2.1	0.62	meth_2.1	820	1 Conservation and Natural Environments	1.1.6 Protected landscape	Soil [ENVO_00001998]	5.572	meth_2.1	1.45	meth_2.1	1.3	meth_2.1	0.6	meth_2.1	0.22
X9576	9576	Soil	84	meth_2.1	Free-living	0.38	meth_2.1	43.97	meth_2.1	14.11	meth_2.1	2013-01-08T00:00:00		BK		0.072	meth_2.1						https://github.com/AusMicrobiome/contextualdb_doc/raw/4.2.0/db_schema_definitions/db_schema_definitions.xlsx	NA		0	0.1	0	0.75	meth_2.1	507.05	meth_2.1	67.76	meth_2.1	3.14	meth_2.1	1000	1 Conservation and Natural Environments	1.1.6 Protected landscape	Soil [ENVO_00001998]	5.438	meth_2.1	7.1	meth_2.1	1.6	meth_2.1	0.41	meth_2.1	0.29
X9586	9586	Soil	3	meth_2.1	Free-living	0.31	meth_2.1	20.56	meth_2.1	30.87	meth_2.1	2013-01-18T00:00:00		LTBR		0.019	meth_2.1						https://github.com/AusMicrobiome/contextualdb_doc/raw/4.2.0/db_schema_definitions/db_schema_definitions.xlsx	NA		0	0.1	0	1.53	meth_2.1	89.85	meth_2.1	0.98	meth_2.1	0.83	meth_2.1	690	1 Conservation and Natural Environments	1.1.6 Protected landscape	Soil [ENVO_00001998]	1.743	meth_2.1	0.19	meth_2.1	0.6	meth_2.1	0.24	meth_2.1	0.03
X9588	9588	Soil	4	meth_2.1	Free-living	0.56	meth_2.1	16.42	meth_2.1	35.44	meth_2.1	2013-01-18T00:00:00		BRWH		0.014	meth_2.1						https://github.com/AusMicrobiome/contextualdb_doc/raw/4.2.0/db_schema_definitions/db_schema_definitions.xlsx	NA		0	0.1	0	0.83	meth_2.1	57.67	meth_2.1	0.81	meth_2.1	0.63	meth_2.1	720	1 Conservation and Natural Environments	1.1.6 Protected landscape	Soil [ENVO_00001998]	0.888	meth_2.1	0.68	meth_2.1	0.39	meth_2.1	0.19	meth_2.1	0.03
[truncated: 81 more columns]
